# Supplementary material for: Extracellular Vesicles From Human Fallopian Tubes Enhance IVF Embryo Development and Contain Functional Proteins Including YWHAZ
Source: J Extracell Vesicles. 2026 Jul 17;15(7):e70337. doi: 10.1002/jev2.70337 (PMC13378102; doi:10.1002/jev2.70337)
Supplement: Supplementary file 2 — Supporting Information: jev270337‐supp‐0009‐TableS1.xlsx [file JEV2-15-e70337-s010.xlsx]

## Sheet: Sheet1
Supplementary Table S1. Clinical characteristics of oEVs samples
Sample ID	Age, years	BMI	Gravida and Para
1	40	18.2	G2P2
2	34	21.1	G2P1
3	42	19.3	G2P1
4	41	18.5	G1P1
5	37	22.2	G2P1
6	38	21.5	G2P2
7	43	20.6	G2P1
8	41	18.9	G5P2
9	39	23.6	G2P2
10	31	20.4	G2P1
11	41	18.6	G1P1
12	42	21.5	G2P1
13	38	18.7	G1P1
14	41	21.4	G3P2
15	41	18.9	G2P1
16	39	20.7	G2P1
17	43	23.4	G2P2
18	38	19.9	G3P1
19	40	23.8	G4P2
20	34	21.5	G1P1
21	41	22.7	G5P1
22	39	18.6	G4P2
23	37	23.5	G1P1
24	39	18.3	G2P1
25	40	20.6	G3P1
26	40	19.8	G6P1
27	38	20.7	G4P2
