# Supplementary material for: Extracellular Vesicles From Human Fallopian Tubes Enhance IVF Embryo Development and Contain Functional Proteins Including YWHAZ
Source: J Extracell Vesicles. 2026 Jul 17;15(7):e70337. doi: 10.1002/jev2.70337 (PMC13378102; doi:10.1002/jev2.70337)
Supplement: Supplementary file 3 — Supporting Information: jev270337‐supp‐0010‐TableS2.xlsx [file JEV2-15-e70337-s013.xlsx]

## Sheet: census_labelfree_out_20550_stat
ACCESSION	EACH_EXP_INTENSITY_SUM_1	EACH_EXP_INTENSITY_SUM_2	EACH_EXP_INTENSITY_SUM_3	NORM_INTENSITY_1	NORM_INTENSITY_2	NORM_INTENSITY_3	TOTOL_PEPTIDE_INTENSITY	TOTAL_PEPTIDE_INTENSITY_DIVIDEDBY_PROTEIN_LENGTH_LOG10	PROTEIN_LENGTH	DESCRIPTION	Gene_Symbol
Q9NRJ7	89561	104684	147968	86192	117592	138198	342213	2.64443	776	Protocadherin beta-16 OS=Homo sapiens OX=9606 GN=PCDHB16 PE=1 SV=4	PCDHB16
P98198	5240644	5161656	4649815	5043559	5798114	4342807	15052115	4.09517	1209	Phospholipid-transporting ATPase ID OS=Homo sapiens OX=9606 GN=ATP8B2 PE=1 SV=2	ATP8B2
P98196	3159925	2012480	2859673	3041089	2260628	2670860	8032078	3.85021	1134	Phospholipid-transporting ATPase IH OS=Homo sapiens OX=9606 GN=ATP11A PE=1 SV=3	ATP11A
P61758	782486	703071	870430	753059	789763	812959	2355987	4.07771	197	Prefoldin subunit 3 OS=Homo sapiens OX=9606 GN=VBP1 PE=1 SV=4	VBP1
P98194	5799594	4317683	5999689	5581488	4850075	5603554	16116966	4.24397	919	Calcium-transporting ATPase type 2C member 1 OS=Homo sapiens OX=9606 GN=ATP2C1 PE=1 SV=3	ATP2C1
P30613	2176212	3847832	2513385	2094371	4322289	2347436	8537429	4.17242	574	Pyruvate kinase PKLR OS=Homo sapiens OX=9606 GN=PKLR PE=1 SV=2	PKLR
Q86VY9	800606	126023	213588	770497	141562	199485	1140217	3.36591	491	Transmembrane protein 200A OS=Homo sapiens OX=9606 GN=TMEM200A PE=1 SV=1	TMEM200A
Q2M3D2	208970	66446	168509	201111	74639	157383	443925	3.03559	409	Exocyst complex component 3-like protein 2 OS=Homo sapiens OX=9606 GN=EXOC3L2 PE=1 SV=1	EXOC3L2
Q13671	19128	12502	15444	18408	14043	14424	47074	1.77902	783	Ras and Rab interactor 1 OS=Homo sapiens OX=9606 GN=RIN1 PE=1 SV=4	RIN1
Q86VY4	702773	572164	1172556	676343	642714	1095137	2447493	3.76859	417	Testis-specific Y-encoded-like protein 5 OS=Homo sapiens OX=9606 GN=TSPYL5 PE=1 SV=2	TSPYL5
P20839	1043406	4834654	1156850	1004166	5430791	1080468	7034910	4.1363	514	Inosine-5'-monophosphate dehydrogenase 1 OS=Homo sapiens OX=9606 GN=IMPDH1 PE=1 SV=2	IMPDH1
P49674	299982	203035	228336	288700	228070	213259	731353	3.24503	416	Casein kinase I isoform epsilon OS=Homo sapiens OX=9606 GN=CSNK1E PE=1 SV=1	CSNK1E
P51970	2871964	2808825	1929682	2763958	3155167	1802273	7610471	4.64588	172	NADH dehydrogenase [ubiquinone] 1 alpha subcomplex subunit 8 OS=Homo sapiens OX=9606 GN=NDUFA8 PE=1 SV=3	NDUFA8
Q6IA17	610153	690324	880661	587207	775444	822514	2181138	3.7259	410	Single Ig IL-1-related receptor OS=Homo sapiens OX=9606 GN=SIGIRR PE=1 SV=3	SIGIRR
O95573	3219996	2517217	3611104	3098901	2827602	3372677	9348317	4.1134	720	Fatty acid CoA ligase Acsl3 OS=Homo sapiens OX=9606 GN=ACSL3 PE=1 SV=3	ACSL3
Q8WVT3	547483	858032	559164	526893	963831	522244	1964679	3.427	735	Trafficking protein particle complex subunit 12 OS=Homo sapiens OX=9606 GN=TRAPPC12 PE=1 SV=3	TRAPPC12
P98187	805755	496787	778285	775453	558043	726898	2080827	3.60223	520	Cytochrome P450 4F8 OS=Homo sapiens OX=9606 GN=CYP4F8 PE=1 SV=1	CYP4F8
Q15848	1473343	1290335	1650564	1417935	1449439	1541584	4414242	4.25747	244	Adiponectin OS=Homo sapiens OX=9606 GN=ADIPOQ PE=1 SV=1	ADIPOQ
Q15847	406328	315397	400516	391047	354287	374071	1122241	4.16927	76	Adipogenesis regulatory factor OS=Homo sapiens OX=9606 GN=ADIRF PE=1 SV=1	ADIRF
P08758	141560781	116959826	144701541	136237110	131381565	135147506	403222148	6.10039	320	Annexin A5 OS=Homo sapiens OX=9606 GN=ANXA5 PE=1 SV=2	ANXA5
Q15843	323219	263810	416471	311063	296339	388973	1003500	4.09303	81	NEDD8 OS=Homo sapiens OX=9606 GN=NEDD8 PE=1 SV=1	NEDD8
P08754	33789917	22746186	33046968	32519181	25550906	30865015	89583071	5.40322	354	Guanine nucleotide-binding protein G(i) subunit alpha-3 OS=Homo sapiens OX=9606 GN=GNAI3 PE=1 SV=3	GNAI3
P14174	2287603	1866092	2619320	2201573	2096190	2446377	6773015	4.77008	115	Macrophage migration inhibitory factor OS=Homo sapiens OX=9606 GN=MIF PE=1 SV=4	MIF
Q9BT09	2674910	2629838	3793544	2574314	2954110	3543072	9098292	4.51492	278	Protein canopy homolog 3 OS=Homo sapiens OX=9606 GN=CNPY3 PE=1 SV=1	CNPY3
A6NGU5	3536963	2946918	4460201	3403948	3310287	4165712	10944082	4.28483	568	Putative glutathione hydrolase 3 proenzyme OS=Homo sapiens OX=9606 GN=GGT3P PE=5 SV=2	GGT3P
P06576	23215919	18303782	28472927	22342838	20560731	26592979	69992628	5.1216	529	ATP synthase subunit beta, mitochondrial OS=Homo sapiens OX=9606 GN=ATP5F1B PE=1 SV=3	ATP5F1B
P51965	39773	11887	16929	38277	13352	15811	68589	2.5507	193	Ubiquitin-conjugating enzyme E2 E1 OS=Homo sapiens OX=9606 GN=UBE2E1 PE=1 SV=1	UBE2E1
P28300	91433	62017	44667	87994	69664	41717	198117	2.67679	417	Protein-lysine 6-oxidase OS=Homo sapiens OX=9606 GN=LOX PE=1 SV=2	LOX
Q86W92	263516	283102	391559	253605	318009	365706	938177	2.96753	1011	Liprin-beta-1 OS=Homo sapiens OX=9606 GN=PPFIBP1 PE=1 SV=2	PPFIBP1
Q9NRH3	2028873	1530388	2095567	1952573	1719092	1957205	5654828	4.09824	451	Tubulin gamma-2 chain OS=Homo sapiens OX=9606 GN=TUBG2 PE=2 SV=1	TUBG2
Q99848	14254	14616	89131	13717	16418	83246	118001	2.58616	306	Probable rRNA-processing protein EBP2 OS=Homo sapiens OX=9606 GN=EBNA1BP2 PE=1 SV=2	EBNA1BP2
P55084	8167371	6214106	8053982	7860221	6980336	7522211	22435459	4.67516	474	Trifunctional enzyme subunit beta, mitochondrial OS=Homo sapiens OX=9606 GN=HADHB PE=1 SV=3	HADHB
P55083	3386749	2228714	4528499	3259383	2503525	4229501	10143962	4.59967	255	Microfibril-associated glycoprotein 4 OS=Homo sapiens OX=9606 GN=MFAP4 PE=1 SV=2	MFAP4
O95563	593595	345407	726468	571271	387997	678502	1665470	4.11773	127	Mitochondrial pyruvate carrier 2 OS=Homo sapiens OX=9606 GN=MPC2 PE=1 SV=1	MPC2
O95562	478546	373394	526177	460549	419435	491435	1378117	3.93517	160	Vesicle transport protein SFT2B OS=Homo sapiens OX=9606 GN=SFT2D2 PE=1 SV=1	SFT2D2
P98179	239393	174798	313047	230390	196351	292377	727238	3.66578	157	RNA-binding protein 3 OS=Homo sapiens OX=9606 GN=RBM3 PE=1 SV=1	RBM3
Q8WW43	53824	0	0	51799	0	0	53824	2.32104	257	Gamma-secretase subunit APH-1B OS=Homo sapiens OX=9606 GN=APH1B PE=1 SV=3	APH1B
Q15836	6239623	4152921	6073355	6004969	4664997	5672356	16465899	5.21659	100	Vesicle-associated membrane protein 3 OS=Homo sapiens OX=9606 GN=VAMP3 PE=1 SV=3	VAMP3
P98173	687929	514078	552529	662058	577466	516047	1754536	3.88243	230	Protein FAM3A OS=Homo sapiens OX=9606 GN=FAM3A PE=1 SV=2	FAM3A
P98172	2177934	2252403	2568193	2096028	2530135	2398626	6998530	4.30593	346	Ephrin-B1 OS=Homo sapiens OX=9606 GN=EFNB1 PE=1 SV=1	EFNB1
Q15833	9008667	6207636	8933706	8669878	6973069	8343850	24150009	4.60986	593	Syntaxin-binding protein 2 OS=Homo sapiens OX=9606 GN=STXBP2 PE=1 SV=2	STXBP2
P98171	465588	408526	348500	448078	458899	325490	1222614	3.1114	946	Rho GTPase-activating protein 4 OS=Homo sapiens OX=9606 GN=ARHGAP4 PE=1 SV=2	ARHGAP4
P98170	94908	25167	103723	91338	28270	96874	223798	2.6535	497	E3 ubiquitin-protein ligase XIAP OS=Homo sapiens OX=9606 GN=XIAP PE=1 SV=2	XIAP
P39880	998679	1119620	1191575	961121	1257674	1112900	3309874	3.34227	1505	Homeobox protein cut-like 1 OS=Homo sapiens OX=9606 GN=CUX1 PE=1 SV=3	CUX1
Q9UEY8	3392819	3303839	3780226	3265225	3711219	3530633	10476884	4.17143	706	Gamma-adducin OS=Homo sapiens OX=9606 GN=ADD3 PE=1 SV=1	ADD3
Q6P4A8	955953	887021	1547802	920002	996395	1445607	3390776	3.78757	553	Phospholipase B-like 1 OS=Homo sapiens OX=9606 GN=PLBD1 PE=1 SV=2	PLBD1
Q6P4A7	27407	60093	27120	26376	67502	25329	114620	2.53163	337	Sideroflexin-4 OS=Homo sapiens OX=9606 GN=SFXN4 PE=1 SV=1	SFXN4
Q9NRG9	2798582	2409800	3003496	2693335	2706940	2805187	8211878	4.17725	546	Aladin OS=Homo sapiens OX=9606 GN=AAAS PE=1 SV=1	AAAS
Q86VW2	441521	471432	649941	424916	529561	607028	1562894	3.4305	580	Rho guanine nucleotide exchange factor 25 OS=Homo sapiens OX=9606 GN=ARHGEF25 PE=1 SV=2	ARHGEF25
Q86VW0	20414	3986	0	19646	4477	0	24400	1.54478	696	SEC14 domain and spectrin repeat-containing protein 1 OS=Homo sapiens OX=9606 GN=SESTD1 PE=1 SV=2	SESTD1
Q9NRG4	395005	312793	1745084	380150	351361	1629863	2452882	3.75319	433	N-lysine methyltransferase SMYD2 OS=Homo sapiens OX=9606 GN=SMYD2 PE=1 SV=2	SMYD2
Q6UXY8	120646	195907	187321	116108	220063	174952	503874	2.69972	1006	Transmembrane channel-like protein 5 OS=Homo sapiens OX=9606 GN=TMC5 PE=2 SV=3	TMC5
P20810	2975473	2281689	3123516	2863574	2563032	2917283	8380678	4.07325	708	Calpastatin OS=Homo sapiens OX=9606 GN=CAST PE=1 SV=4	CAST
P55072	26037404	19822991	29858008	25058216	22267266	27886609	75718403	4.97287	806	Transitional endoplasmic reticulum ATPase OS=Homo sapiens OX=9606 GN=VCP PE=1 SV=4	VCP
Q99836	160674	144256	156571	154631	162043	146233	461501	3.19288	296	Myeloid differentiation primary response protein MyD88 OS=Homo sapiens OX=9606 GN=MYD88 PE=1 SV=1	MYD88
Q52LJ0	872590	461534	1700271	839774	518443	1588009	3034395	3.84558	433	Protein FAM98B OS=Homo sapiens OX=9606 GN=FAM98B PE=1 SV=2	FAM98B
P18510	150594	113626	274141	144930	127636	256040	538361	3.4831	177	Interleukin-1 receptor antagonist protein OS=Homo sapiens OX=9606 GN=IL1RN PE=1 SV=1	IL1RN
Q99832	5539551	5306644	8238277	5331225	5960980	7694338	19084472	4.54588	543	T-complex protein 1 subunit eta OS=Homo sapiens OX=9606 GN=CCT7 PE=1 SV=2	CCT7
P16333	486046	254491	426619	467767	285871	398451	1167156	3.49079	377	Cytoplasmic protein NCK1 OS=Homo sapiens OX=9606 GN=NCK1 PE=1 SV=1	NCK1
P98160	19711184	32328273	14055490	18969906	36314513	13127465	66094947	4.1776	4391	Basement membrane-specific heparan sulfate proteoglycan core protein OS=Homo sapiens OX=9606 GN=HSPG2 PE=1 SV=4	HSPG2
A8MUU1	1512600	930278	2280220	1455715	1044985	2129666	4723098	4.66991	101	Putative fatty acid-binding protein 5-like protein 3 OS=Homo sapiens OX=9606 GN=FABP5P3 PE=5 SV=1	FABP5P3
P14151	600133	502801	426031	577563	564798	397901	1528965	3.61385	372	L-selectin OS=Homo sapiens OX=9606 GN=SELL PE=1 SV=2	SELL
Q13643	177185	105240	107332	170521	118216	100245	389757	3.14364	280	Four and a half LIM domains protein 3 OS=Homo sapiens OX=9606 GN=FHL3 PE=1 SV=4	FHL3
Q13642	13437004	9545753	10350328	12931679	10722792	9666939	33333085	5.01367	323	Four and a half LIM domains protein 1 OS=Homo sapiens OX=9606 GN=FHL1 PE=1 SV=4	FHL1
Q13641	1753414	1555160	2158033	1687473	1746919	2015547	5466607	4.11447	420	Trophoblast glycoprotein OS=Homo sapiens OX=9606 GN=TPBG PE=1 SV=1	TPBG
Q9NRF8	773543	762681	650365	744452	856723	607424	2186589	3.57187	586	CTP synthase 2 OS=Homo sapiens OX=9606 GN=CTPS2 PE=1 SV=1	CTPS2
Q53T59	103955	52333	68411	100045	58785	63894	224699	2.75832	392	HCLS1-binding protein 3 OS=Homo sapiens OX=9606 GN=HS1BP3 PE=1 SV=1	HS1BP3
Q96GZ6	546570	501721	718615	526015	563585	671167	1766906	3.54221	507	Solute carrier family 41 member 3 OS=Homo sapiens OX=9606 GN=SLC41A3 PE=1 SV=2	SLC41A3
Q99829	9040284	6300627	10679851	8700306	7077526	9974705	26020762	4.68535	537	Copine-1 OS=Homo sapiens OX=9606 GN=CPNE1 PE=1 SV=1	CPNE1
Q9NRF2	300735	139853	98829	289425	157097	92303	539417	2.8534	756	SH2B adapter protein 1 OS=Homo sapiens OX=9606 GN=SH2B1 PE=1 SV=3	SH2B1
Q09161	176991	48466	161704	170334	54442	151027	387161	2.69026	790	Nuclear cap-binding protein subunit 1 OS=Homo sapiens OX=9606 GN=NCBP1 PE=1 SV=1	NCBP1
Q99828	1997405	1622892	2328657	1922288	1823002	2174905	5948954	4.49341	191	Calcium and integrin-binding protein 1 OS=Homo sapiens OX=9606 GN=CIB1 PE=1 SV=4	CIB1
Q8IUZ5	74913	63325	62632	72095	71133	58496	200870	2.6497	450	5-phosphohydroxy-L-lysine phospho-lyase OS=Homo sapiens OX=9606 GN=PHYKPL PE=1 SV=1	PHYKPL
P49641	1885607	1525057	2492335	1814695	1713104	2327776	5902999	3.71037	1150	Alpha-mannosidase 2x OS=Homo sapiens OX=9606 GN=MAN2A2 PE=2 SV=3	MAN2A2
P55061	902285	1235272	1197989	868352	1387587	1118890	3335546	4.14842	237	Bax inhibitor 1 OS=Homo sapiens OX=9606 GN=TMBIM6 PE=1 SV=2	TMBIM6
P55060	3570651	6508103	6755853	3436369	7310585	6309792	16834607	4.23898	971	Exportin-2 OS=Homo sapiens OX=9606 GN=CSE1L PE=1 SV=3	CSE1L
Q15819	1529713	838755	1379511	1472185	942177	1288427	3747979	4.41243	145	Ubiquitin-conjugating enzyme E2 variant 2 OS=Homo sapiens OX=9606 GN=UBE2V2 PE=1 SV=4	UBE2V2
Q8WW22	135538	111820	50267	130440	125607	46948	297625	2.87488	397	DnaJ homolog subfamily A member 4 OS=Homo sapiens OX=9606 GN=DNAJA4 PE=1 SV=1	DNAJA4
Q8WVQ1	1545685	947894	1718259	1487556	1064774	1604809	4211838	4.02133	401	Soluble calcium-activated nucleotidase 1 OS=Homo sapiens OX=9606 GN=CANT1 PE=1 SV=1	CANT1
P08729	8422092	9143519	7131835	8105362	10270961	6660949	24697446	4.72148	469	Keratin, type II cytoskeletal 7 OS=Homo sapiens OX=9606 GN=KRT7 PE=1 SV=5	KRT7
P98155	427267	271332	349116	411198	304788	326065	1047715	3.07923	873	Very low-density lipoprotein receptor OS=Homo sapiens OX=9606 GN=VLDLR PE=1 SV=1	VLDLR
P08727	16529499	16456184	11052656	15907874	18485314	10322895	44038339	5.04177	400	Keratin, type I cytoskeletal 19 OS=Homo sapiens OX=9606 GN=KRT19 PE=1 SV=4	KRT19
Q15814	291773	253679	203944	280800	284958	190478	749396	3.33564	346	Tubulin-specific chaperone C OS=Homo sapiens OX=9606 GN=TBCC PE=1 SV=2	TBCC
Q15813	19347	9568	28396	18619	10747	26521	57311	2.03643	527	Tubulin-specific chaperone E OS=Homo sapiens OX=9606 GN=TBCE PE=1 SV=1	TBCE
Q15811	890990	1336219	1031398	857482	1500981	963299	3258607	3.27725	1721	Intersectin-1 OS=Homo sapiens OX=9606 GN=ITSN1 PE=1 SV=3	ITSN1
Q13637	2042742	1131248	1587099	1965920	1270736	1482309	4761089	4.32552	225	Ras-related protein Rab-32 OS=Homo sapiens OX=9606 GN=RAB32 PE=1 SV=3	RAB32
Q13636	2692950	1618591	2187445	2591676	1818171	2043017	6498986	4.52504	194	Ras-related protein Rab-31 OS=Homo sapiens OX=9606 GN=RAB31 PE=1 SV=1	RAB31
Q9UEW8	365605	256785	542574	351855	288447	506750	1164964	3.32992	545	STE20/SPS1-related proline-alanine-rich protein kinase OS=Homo sapiens OX=9606 GN=STK39 PE=1 SV=3	STK39
Q13630	1022597	855235	574632	984140	960689	536691	2452464	3.8831	321	GDP-L-fucose synthase OS=Homo sapiens OX=9606 GN=GFUS PE=1 SV=1	GFUS
Q86VU5	0	0	38182	0	0	35661	38182	2.16356	262	Catechol O-methyltransferase domain-containing protein 1 OS=Homo sapiens OX=9606 GN=COMTD1 PE=1 SV=1	COMTD1
Q95460	215630	200297	280913	207520	224994	262365	696840	3.31038	341	Major histocompatibility complex class I-related gene protein OS=Homo sapiens OX=9606 GN=MR1 PE=1 SV=1	MR1
P55058	702585	614194	674165	676162	689927	629652	1990944	3.60621	493	Phospholipid transfer protein OS=Homo sapiens OX=9606 GN=PLTP PE=1 SV=1	PLTP
P55056	1229601	1165346	1918219	1183359	1309039	1791567	4313166	4.53099	127	Apolipoprotein C-IV OS=Homo sapiens OX=9606 GN=APOC4 PE=1 SV=1	APOC4
Q8WVP7	13438	0	35331	12932	0	32998	48769	1.99795	490	Limb region 1 protein homolog OS=Homo sapiens OX=9606 GN=LMBR1 PE=1 SV=1	LMBR1
Q99816	1844329	1763332	2902695	1774969	1980759	2711042	6510356	4.22254	390	Tumor susceptibility gene 101 protein OS=Homo sapiens OX=9606 GN=TSG101 PE=1 SV=2	TSG101
Q8WW12	145241	152233	167655	139778	171004	156585	465129	3.41715	178	PEST proteolytic signal-containing nuclear protein OS=Homo sapiens OX=9606 GN=PCNP PE=1 SV=2	PCNP
P14136	2626071	2657633	2184058	2527312	2985332	2039853	7467762	4.23771	432	Glial fibrillary acidic protein OS=Homo sapiens OX=9606 GN=GFAP PE=1 SV=1	GFAP
Q15800	372730	426859	692196	358712	479492	646493	1491785	3.70684	293	Methylsterol monooxygenase 1 OS=Homo sapiens OX=9606 GN=MSMO1 PE=1 SV=1	MSMO1
Q13625	532881	148182	749233	512840	166453	699764	1430296	3.10312	1128	Apoptosis-stimulating of p53 protein 2 OS=Homo sapiens OX=9606 GN=TP53BP2 PE=1 SV=2	TP53BP2
Q13620	4156227	4099027	4313589	3999923	4604457	4028780	12568843	4.13882	913	Cullin-4B OS=Homo sapiens OX=9606 GN=CUL4B PE=1 SV=4	CUL4B
Q9H2X9	1390096	1153610	1446265	1337818	1295855	1350774	3989971	3.54445	1139	Solute carrier family 12 member 5 OS=Homo sapiens OX=9606 GN=SLC12A5 PE=1 SV=3	SLC12A5
O75976	3850227	3266994	4627977	3705431	3669830	4322411	11745198	3.92998	1380	Carboxypeptidase D OS=Homo sapiens OX=9606 GN=CPD PE=1 SV=2	CPD
Q9NRD9	1366161	2721746	2364126	1314783	3057351	2208032	6452033	3.61908	1551	Dual oxidase 1 OS=Homo sapiens OX=9606 GN=DUOX1 PE=1 SV=1	DUOX1
Q9BSK0	292511	142679	361691	281510	160272	337810	796881	3.66335	173	MARVEL domain-containing protein 1 OS=Homo sapiens OX=9606 GN=MARVELD1 PE=1 SV=1	MARVELD1
Q9NRD8	217552	323579	698738	209370	363477	652603	1239869	2.9036	1548	Dual oxidase 2 OS=Homo sapiens OX=9606 GN=DUOX2 PE=1 SV=2	DUOX2
Q96GX9	358848	248504	375140	345352	279145	350371	982492	3.60851	242	Methylthioribulose-1-phosphate dehydratase OS=Homo sapiens OX=9606 GN=APIP PE=1 SV=1	APIP
Q9NRD5	61120	67315	13506	58821	75615	12614	141941	2.53406	415	PRKCA-binding protein OS=Homo sapiens OX=9606 GN=PICK1 PE=1 SV=2	PICK1
O95528	351022	248329	240234	337821	278949	224372	839585	3.19087	541	Solute carrier family 2, facilitated glucose transporter member 10 OS=Homo sapiens OX=9606 GN=SLC2A10 PE=1 SV=2	SLC2A10
O75970	560585	835132	259242	539503	938108	242125	1654959	2.90282	2070	Multiple PDZ domain protein OS=Homo sapiens OX=9606 GN=MPDZ PE=1 SV=2	MPDZ
Q9H2X3	1226077	721259	678290	1179967	810193	633505	2625626	3.81826	399	C-type lectin domain family 4 member M OS=Homo sapiens OX=9606 GN=CLEC4M PE=1 SV=1	CLEC4M
Q8IUX7	3846414	4610923	3670792	3701762	5179473	3428425	12128129	4.02009	1158	Adipocyte enhancer-binding protein 1 OS=Homo sapiens OX=9606 GN=AEBP1 PE=1 SV=1	AEBP1
P04350	78593425	63154115	49859240	75637765	70941337	46567244	191606780	5.63503	444	Tubulin beta-4A chain OS=Homo sapiens OX=9606 GN=TUBB4A PE=1 SV=2	TUBB4A
Q99808	993053	691167	1970031	955707	776391	1839958	3654251	3.90383	456	Equilibrative nucleoside transporter 1 OS=Homo sapiens OX=9606 GN=SLC29A1 PE=1 SV=3	SLC29A1
Q99807	147621	153570	180779	142069	172505	168842	481970	3.34656	217	5-demethoxyubiquinone hydroxylase, mitochondrial OS=Homo sapiens OX=9606 GN=COQ7 PE=1 SV=3	COQ7
Q8IUX4	875314	958292	2376284	842396	1076454	2219387	4209890	4.05256	373	DNA dC- dU-editing enzyme APOBEC-3F OS=Homo sapiens OX=9606 GN=APOBEC3F PE=1 SV=3	APOBEC3F
Q96GX1	252264	391095	514883	242777	439318	480887	1158242	3.22057	697	Tectonic-2 OS=Homo sapiens OX=9606 GN=TCTN2 PE=2 SV=1	TCTN2
Q99805	15836273	11525096	18410339	15240718	12946198	17194781	45771708	4.83908	663	Transmembrane 9 superfamily member 2 OS=Homo sapiens OX=9606 GN=TM9SF2 PE=1 SV=1	TM9SF2
P55040	26628	0	0	25626	0	0	26628	1.95405	296	GTP-binding protein GEM OS=Homo sapiens OX=9606 GN=GEM PE=1 SV=1	GEM
Q6UXV4	3234961	2930146	844735	3113303	3291447	788960	7009842	4.41757	268	MICOS complex subunit MIC27 OS=Homo sapiens OX=9606 GN=APOOL PE=1 SV=1	APOOL
P08709	105241	41880	91303	101283	47044	85274	238424	2.70896	466	Coagulation factor VII OS=Homo sapiens OX=9606 GN=F7 PE=1 SV=1	F7
P08708	1044883	1362381	1707105	1005588	1530369	1594392	4114369	4.48397	135	40S ribosomal protein S17 OS=Homo sapiens OX=9606 GN=RPS17 PE=1 SV=2	RPS17
Q13619	5242278	4169132	4872434	5045131	4683207	4550727	14283844	4.2746	759	Cullin-4A OS=Homo sapiens OX=9606 GN=CUL4A PE=1 SV=3	CUL4A
Q13618	2593306	2199264	1850829	2495779	2470444	1728626	6643399	3.93703	768	Cullin-3 OS=Homo sapiens OX=9606 GN=CUL3 PE=1 SV=2	CUL3
Q13617	1434686	1205018	1525066	1380731	1353602	1424372	4164770	3.74743	745	Cullin-2 OS=Homo sapiens OX=9606 GN=CUL2 PE=1 SV=2	CUL2
Q13616	1266794	768456	1089870	1219153	863210	1017910	3125120	3.605	776	Cullin-1 OS=Homo sapiens OX=9606 GN=CUL1 PE=1 SV=2	CUL1
Q9BSJ8	6368658	4772713	7413495	6129152	5361212	6924013	18554866	4.22549	1104	Extended synaptotagmin-1 OS=Homo sapiens OX=9606 GN=ESYT1 PE=1 SV=1	ESYT1
Q13614	2209050	1540470	2099622	2125974	1730417	1960992	5849142	3.95888	643	Myotubularin-related protein 2 OS=Homo sapiens OX=9606 GN=MTMR2 PE=1 SV=4	MTMR2
Q13613	257993	215417	280136	248290	241979	261639	753546	3.05429	665	Myotubularin-related protein 1 OS=Homo sapiens OX=9606 GN=MTMR1 PE=1 SV=4	MTMR1
Q86VS8	964687	1157350	2968598	928408	1300057	2772593	5090635	3.85065	718	Protein Hook homolog 3 OS=Homo sapiens OX=9606 GN=HOOK3 PE=1 SV=2	HOOK3
Q13610	1913810	2344810	1781642	1841837	2633936	1664007	6040262	4.08122	501	Periodic tryptophan protein 1 homolog OS=Homo sapiens OX=9606 GN=PWP1 PE=1 SV=1	PWP1
Q9BSJ2	1036307	966877	1199760	997334	1086097	1120544	3202944	3.55034	902	Gamma-tubulin complex component 2 OS=Homo sapiens OX=9606 GN=TUBGCP2 PE=1 SV=2	TUBGCP2
Q9UEU0	1478623	1407919	1601581	1423016	1581522	1495835	4488123	4.28658	232	Vesicle transport through interaction with t-SNAREs homolog 1B OS=Homo sapiens OX=9606 GN=VTI1B PE=1 SV=3	VTI1B
P49619	957364	115669	46245	921360	129931	43191	1119278	3.15076	791	Diacylglycerol kinase gamma OS=Homo sapiens OX=9606 GN=DGKG PE=1 SV=3	DGKG
O75964	2343450	1681219	2504241	2255319	1888521	2338896	6528910	4.802	103	ATP synthase subunit g, mitochondrial OS=Homo sapiens OX=9606 GN=ATP5MG PE=1 SV=3	ATP5MG
Q86W42	431723	603103	1034440	415487	677468	966140	2069266	3.78306	341	THO complex subunit 6 homolog OS=Homo sapiens OX=9606 GN=THOC6 PE=1 SV=1	THOC6
Q9H2W6	96832	131406	167957	93190	147609	156867	396195	3.1523	279	39S ribosomal protein L46, mitochondrial OS=Homo sapiens OX=9606 GN=MRPL46 PE=1 SV=1	MRPL46
P55039	8851617	7024782	6930134	8518734	7890973	6472566	22806533	4.79696	364	Developmentally-regulated GTP-binding protein 2 OS=Homo sapiens OX=9606 GN=DRG2 PE=1 SV=1	DRG2
O75962	4752950	3483508	3651542	4574206	3913042	3410446	11888000	3.58417	3097	Triple functional domain protein OS=Homo sapiens OX=9606 GN=TRIO PE=1 SV=2	TRIO
P51911	3851529	3914693	3606378	3706684	4397394	3368264	11372600	4.5831	297	Calponin-1 OS=Homo sapiens OX=9606 GN=CNN1 PE=1 SV=2	CNN1
P55036	1741162	1455845	1601035	1675682	1635358	1495325	4798042	4.10472	377	26S proteasome non-ATPase regulatory subunit 4 OS=Homo sapiens OX=9606 GN=PSMD4 PE=1 SV=1	PSMD4
Q8WVN8	76365	52929	43155	73493	59455	40305	172449	2.66263	375	Ubiquitin-conjugating enzyme E2 Q2 OS=Homo sapiens OX=9606 GN=UBE2Q2 PE=1 SV=1	UBE2Q2
Q9H2W1	319060	188828	204351	307061	212111	190858	712239	3.45817	248	Membrane-spanning 4-domains subfamily A member 6A OS=Homo sapiens OX=9606 GN=MS4A6A PE=1 SV=1	MS4A6A
Q01658	104472	22171	146044	100543	24904	136401	272687	3.19015	176	Protein Dr1 OS=Homo sapiens OX=9606 GN=DR1 PE=1 SV=1	DR1
Q9NRC1	489451	344149	536102	471044	386584	500705	1369702	3.36947	585	Suppressor of tumorigenicity 7 protein OS=Homo sapiens OX=9606 GN=ST7 PE=1 SV=1	ST7
Q8IUW5	324908	116106	165674	312689	130422	154735	606688	3.35	271	RELT-like protein 1 OS=Homo sapiens OX=9606 GN=RELL1 PE=1 SV=1	RELL1
Q01650	315955	309608	573560	304072	347784	535690	1199123	3.37386	507	Large neutral amino acids transporter small subunit 1 OS=Homo sapiens OX=9606 GN=SLC7A5 PE=1 SV=2	SLC7A5
Q86VR7	50176	30123	56143	48289	33837	52436	136442	2.19693	867	V-set and immunoglobulin domain-containing protein 10-like OS=Homo sapiens OX=9606 GN=VSIG10L PE=2 SV=2	VSIG10L
O75955	28217003	16762031	25511494	27155847	18828874	23827077	70490528	5.2177	427	Flotillin-1 OS=Homo sapiens OX=9606 GN=FLOT1 PE=1 SV=3	FLOT1
O75954	2103763	1132569	1497899	2024646	1272220	1398999	4734231	4.29685	239	Tetraspanin-9 OS=Homo sapiens OX=9606 GN=TSPAN9 PE=1 SV=1	TSPAN9
Q86VR2	404074	273191	475356	388878	306876	443970	1152621	3.3933	466	Reticulophagy regulator 3 OS=Homo sapiens OX=9606 GN=RETREG3 PE=1 SV=1	RETREG3
Q9H2V7	730939	497997	765959	703450	559402	715385	1994895	3.57729	528	Protein spinster homolog 1 OS=Homo sapiens OX=9606 GN=SPNS1 PE=1 SV=1	SPNS1
Q96H79	380695	289505	421562	366378	325202	393728	1091762	3.56101	300	Zinc finger CCCH-type antiviral protein 1-like OS=Homo sapiens OX=9606 GN=ZC3HAV1L PE=1 SV=2	ZC3HAV1L
Q3ZCW2	141837	80922	129630	136502	90900	121071	352389	3.31149	172	Galectin-related protein OS=Homo sapiens OX=9606 GN=LGALSL PE=1 SV=2	LGALSL
Q9NRB3	435805	466430	284361	419415	523943	265585	1186596	3.4573	414	Carbohydrate sulfotransferase 12 OS=Homo sapiens OX=9606 GN=CHST12 PE=2 SV=2	CHST12
Q8WVM8	700499	573859	813261	674155	644618	759564	2087619	3.51212	642	Sec1 family domain-containing protein 1 OS=Homo sapiens OX=9606 GN=SCFD1 PE=1 SV=4	SCFD1
P78562	742342	712596	724419	714424	800462	676588	2179357	3.46385	749	Phosphate-regulating neutral endopeptidase PHEX OS=Homo sapiens OX=9606 GN=PHEX PE=1 SV=1	PHEX
Q6ZWB6	1752283	1154031	1367827	1686384	1296328	1277515	4274141	3.95599	473	BTB/POZ domain-containing protein KCTD8 OS=Homo sapiens OX=9606 GN=KCTD8 PE=1 SV=1	KCTD8
O75947	5462991	3411383	6555659	5257544	3832023	6122816	15430033	4.98154	161	ATP synthase subunit d, mitochondrial OS=Homo sapiens OX=9606 GN=ATP5PD PE=1 SV=3	ATP5PD
Q52LD8	475692	247174	410681	457802	277651	383565	1133547	3.3546	501	Raftlin-2 OS=Homo sapiens OX=9606 GN=RFTN2 PE=1 SV=3	RFTN2
P78559	4756338	4073023	5278054	4577466	4575247	4929566	14107415	3.70182	2803	Microtubule-associated protein 1A OS=Homo sapiens OX=9606 GN=MAP1A PE=1 SV=6	MAP1A
Q5TFQ8	1635037	2020891	2003218	1573548	2270077	1870953	5659146	4.15287	398	Signal-regulatory protein beta-1 isoform 3 OS=Homo sapiens OX=9606 GN=SIRPB1 PE=1 SV=1	SIRPB1
Q9H2U2	1640191	923675	932421	1578508	1037568	870857	3496287	4.01986	334	Inorganic pyrophosphatase 2, mitochondrial OS=Homo sapiens OX=9606 GN=PPA2 PE=1 SV=2	PPA2
Q9NRA2	340493	221689	369421	327688	249024	345029	931603	3.27463	495	Sialin OS=Homo sapiens OX=9606 GN=SLC17A5 PE=1 SV=2	SLC17A5
Q9H361	2382441	1651049	3254488	2292844	1854631	3039607	7287978	4.06258	631	Polyadenylate-binding protein 3 OS=Homo sapiens OX=9606 GN=PABPC3 PE=1 SV=2	PABPC3
Q9NRA1	178493	97401	167944	171780	109411	156855	443838	3.10941	345	Platelet-derived growth factor C OS=Homo sapiens OX=9606 GN=PDGFC PE=1 SV=2	PDGFC
P25686	503047	285971	365005	484128	321232	340905	1154023	3.55167	324	DnaJ homolog subfamily B member 2 OS=Homo sapiens OX=9606 GN=DNAJB2 PE=1 SV=3	DNAJB2
P55011	1906547	2087112	2139995	1834847	2344463	1998700	6133654	3.70422	1212	Solute carrier family 12 member 2 OS=Homo sapiens OX=9606 GN=SLC12A2 PE=1 SV=1	SLC12A2
P25685	966653	767646	1365918	930300	862300	1275732	3100217	3.95991	340	DnaJ homolog subfamily B member 1 OS=Homo sapiens OX=9606 GN=DNAJB1 PE=1 SV=4	DNAJB1
P55010	501293	365482	524556	482440	410547	489921	1391331	3.50895	431	Eukaryotic translation initiation factor 5 OS=Homo sapiens OX=9606 GN=EIF5 PE=1 SV=2	EIF5
Q9UER7	256547	208343	259918	246899	234032	242756	724808	2.99099	740	Death domain-associated protein 6 OS=Homo sapiens OX=9606 GN=DAXX PE=1 SV=2	DAXX
Q9UF33	385385	566605	617829	370891	636470	577036	1569819	3.18049	1036	Ephrin type-A receptor 6 OS=Homo sapiens OX=9606 GN=EPHA6 PE=1 SV=3	EPHA6
Q86VP6	6988682	5138482	6441633	6725858	5772082	6016319	18568797	4.17888	1230	Cullin-associated NEDD8-dissociated protein 1 OS=Homo sapiens OX=9606 GN=CAND1 PE=1 SV=2	CAND1
O75937	147590	144073	165348	142039	161837	154430	457011	3.25681	253	DnaJ homolog subfamily C member 8 OS=Homo sapiens OX=9606 GN=DNAJC8 PE=1 SV=2	DNAJC8
O75935	682222	187307	873740	656565	210402	816050	1743269	3.97185	186	Dynactin subunit 3 OS=Homo sapiens OX=9606 GN=DCTN3 PE=1 SV=1	DCTN3
Q9H2T7	303519	158314	152646	292104	177834	142567	614479	2.75188	1088	Ran-binding protein 17 OS=Homo sapiens OX=9606 GN=RANBP17 PE=2 SV=1	RANBP17
P55008	48934	52121	55468	47093	58547	51805	156523	3.02726	147	Allograft inflammatory factor 1 OS=Homo sapiens OX=9606 GN=AIF1 PE=1 SV=1	AIF1
Q01628	1399605	876166	1475425	1346970	984201	1378008	3751196	4.45032	133	Interferon-induced transmembrane protein 3 OS=Homo sapiens OX=9606 GN=IFITM3 PE=1 SV=2	IFITM3
P55001	1028418	507732	479313	989742	570337	447665	2015463	4.04192	183	Microfibrillar-associated protein 2 OS=Homo sapiens OX=9606 GN=MFAP2 PE=1 SV=1	MFAP2
Q6NXG1	164657	586097	506030	158464	658365	472618	1256784	3.26611	681	Epithelial splicing regulatory protein 1 OS=Homo sapiens OX=9606 GN=ESRP1 PE=1 SV=2	ESRP1
P23497	3783998	3140493	3649883	3641693	3527731	3408896	10574374	4.08027	879	Nuclear autoantigen Sp-100 OS=Homo sapiens OX=9606 GN=SP100 PE=1 SV=3	SP100
P23490	16735	9535	16277	16105	10710	15202	42547	2.13471	312	Loricrin OS=Homo sapiens OX=9606 GN=LORICRIN PE=1 SV=2	LORICRIN
Q9BSF4	27821	22854	19961	26774	25672	18643	70636	2.43405	260	Mitochondrial import inner membrane translocase subunit Tim29 OS=Homo sapiens OX=9606 GN=TIMM29 PE=1 SV=2	TIMM29
Q53FT3	159708	118076	190414	153701	132635	177841	468198	3.37596	197	Protein Hikeshi OS=Homo sapiens OX=9606 GN=HIKESHI PE=1 SV=2	HIKESHI
Q9BSF0	369499	338127	389277	355603	379819	363574	1096903	4.06244	95	Small membrane A-kinase anchor protein OS=Homo sapiens OX=9606 GN=C2orf88 PE=1 SV=2	C2orf88
P35443	313163	346487	472473	301385	389210	441277	1132123	3.07117	961	Thrombospondin-4 OS=Homo sapiens OX=9606 GN=THBS4 PE=1 SV=2	THBS4
O75923	12142921	9213362	14524133	11686262	10349416	13565165	35880416	4.23679	2080	Dysferlin OS=Homo sapiens OX=9606 GN=DYSF PE=1 SV=1	DYSF
P35442	2964380	3075936	2266214	2852898	3455214	2116585	8306530	3.85049	1172	Thrombospondin-2 OS=Homo sapiens OX=9606 GN=THBS2 PE=1 SV=2	THBS2
P78539	104728	171357	93800	100789	192486	87606	369885	2.90155	464	Sushi repeat-containing protein SRPX OS=Homo sapiens OX=9606 GN=SRPX PE=1 SV=1	SRPX
Q96GS6	18994	15514	42498	18279	17426	39692	77006	2.39516	310	Alpha/beta hydrolase domain-containing protein 17A OS=Homo sapiens OX=9606 GN=ABHD17A PE=1 SV=1	ABHD17A
Q9H2S1	70602	27591	94946	67946	30993	88677	193139	2.52319	579	Small conductance calcium-activated potassium channel protein 2 OS=Homo sapiens OX=9606 GN=KCNN2 PE=1 SV=2	KCNN2
P78536	2117354	2152588	2464451	2037726	2418013	2301733	6734393	3.91237	824	Disintegrin and metalloproteinase domain-containing protein 17 OS=Homo sapiens OX=9606 GN=ADAM17 PE=1 SV=1	ADAM17
Q8WVJ2	414846	1156036	1551679	399244	1298581	1449228	3122561	4.29861	157	NudC domain-containing protein 2 OS=Homo sapiens OX=9606 GN=NUDCD2 PE=1 SV=1	NUDCD2
Q709F0	226638	265249	284341	218114	297955	265567	776228	2.99789	780	Acyl-CoA dehydrogenase family member 11 OS=Homo sapiens OX=9606 GN=ACAD11 PE=1 SV=3	ACAD11
P43034	2252210	2070385	2631332	2167511	2325673	2457596	6953927	4.22945	410	Platelet-activating factor acetylhydrolase IB subunit beta OS=Homo sapiens OX=9606 GN=PAFAH1B1 PE=1 SV=2	PAFAH1B1
P15880	10564516	9717651	15490282	10167216	10915886	14467523	35772449	5.08668	293	40S ribosomal protein S2 OS=Homo sapiens OX=9606 GN=RPS2 PE=1 SV=2	RPS2
Q6P3W7	240425	459258	822136	231383	515886	767853	1521819	3.21435	929	SCY1-like protein 2 OS=Homo sapiens OX=9606 GN=SCYL2 PE=1 SV=1	SCYL2
O75915	7131493	4909167	6146041	6863299	5514492	5740243	18186701	4.9856	188	PRA1 family protein 3 OS=Homo sapiens OX=9606 GN=ARL6IP5 PE=1 SV=1	ARL6IP5
O75914	5055940	3313442	3454294	4865801	3722006	3226221	11823676	4.32534	559	Serine/threonine-protein kinase PAK 3 OS=Homo sapiens OX=9606 GN=PAK3 PE=1 SV=2	PAK3
Q86VN1	198300	282295	237774	190842	317103	222074	718369	3.26976	386	Vacuolar protein-sorting-associated protein 36 OS=Homo sapiens OX=9606 GN=VPS36 PE=1 SV=1	VPS36
O75911	558600	381001	710597	537592	427980	663679	1650198	3.73753	302	Short-chain dehydrogenase/reductase 3 OS=Homo sapiens OX=9606 GN=DHRS3 PE=1 SV=2	DHRS3
P78527	18075087	16035393	21583635	17395337	18012638	20158558	55694115	4.13007	4128	DNA-dependent protein kinase catalytic subunit OS=Homo sapiens OX=9606 GN=PRKDC PE=1 SV=3	PRKDC
Q8IUR7	462467	345556	632445	445075	388164	590687	1440468	3.33049	673	Armadillo repeat-containing protein 8 OS=Homo sapiens OX=9606 GN=ARMC8 PE=1 SV=2	ARMC8
Q8IV36	398152	326687	373163	383178	366969	348524	1098002	3.14408	788	Protein HID1 OS=Homo sapiens OX=9606 GN=HID1 PE=1 SV=1	HID1
Q8IUR5	0	0	17838	0	0	16660	17838	1.30588	882	Protein O-mannosyl-transferase TMTC1 OS=Homo sapiens OX=9606 GN=TMTC1 PE=1 SV=3	TMTC1
Q6NXE6	9435	4389	40618	9080	4930	37936	54442	2.0361	501	Armadillo repeat-containing protein 6 OS=Homo sapiens OX=9606 GN=ARMC6 PE=1 SV=2	ARMC6
Q9H330	1095700	1251698	1312222	1054494	1406038	1225581	3659620	3.61945	879	Transmembrane protein 245 OS=Homo sapiens OX=9606 GN=TMEM245 PE=1 SV=3	TMEM245
Q7KYR7	1080198	1012800	1252921	1039575	1137683	1170195	3345919	3.8027	527	Butyrophilin subfamily 2 member A1 OS=Homo sapiens OX=9606 GN=BTN2A1 PE=1 SV=3	BTN2A1
Q2M389	2157776	1926638	2316938	2076628	2164202	2163960	6401352	3.73697	1173	WASH complex subunit 4 OS=Homo sapiens OX=9606 GN=WASHC4 PE=1 SV=2	WASHC4
Q2M385	782350	407943	814995	752928	458244	761184	2005288	3.44726	716	Macrophage-expressed gene 1 protein OS=Homo sapiens OX=9606 GN=MPEG1 PE=1 SV=1	MPEG1
P23470	5076299	3326933	4561790	4885394	3737160	4260594	12965022	3.95291	1445	Receptor-type tyrosine-protein phosphatase gamma OS=Homo sapiens OX=9606 GN=PTPRG PE=1 SV=4	PTPRG
Q9BSD7	393964	259507	371268	379148	291505	346754	1024739	3.73186	190	Cancer-related nucleoside-triphosphatase OS=Homo sapiens OX=9606 GN=NTPCR PE=1 SV=1	NTPCR
O75907	583298	504782	833014	561361	567024	778013	1921094	3.59513	488	Diacylglycerol O-acyltransferase 1 OS=Homo sapiens OX=9606 GN=DGAT1 PE=1 SV=2	DGAT1
P21291	17788490	14821092	13448710	17119519	16648607	12560748	46058292	5.37775	193	Cysteine and glycine-rich protein 1 OS=Homo sapiens OX=9606 GN=CSRP1 PE=1 SV=3	CSRP1
Q9H329	215374	377516	492231	207274	424065	459731	1085121	3.08124	900	Band 4.1-like protein 4B OS=Homo sapiens OX=9606 GN=EPB41L4B PE=2 SV=2	EPB41L4B
Q6P474	237801	236560	183122	228858	265729	171031	657483	3.14671	469	Putative pyridoxal-dependent decarboxylase domain-containing protein 2 OS=Homo sapiens OX=9606 GN=PDXDC2P PE=5 SV=3	PDXDC2P
P13693	1871935	1349312	1494546	1801537	1515689	1395867	4715793	4.43803	172	Translationally-controlled tumor protein OS=Homo sapiens OX=9606 GN=TPT1 PE=1 SV=1	TPT1
P27824	89935819	62069782	100968628	86553606	69723300	94302094	252974229	5.63075	592	Calnexin OS=Homo sapiens OX=9606 GN=CANX PE=1 SV=2	CANX
Q96GQ5	3042895	2879931	4151615	2928460	3235041	3877501	10074441	4.33298	468	RUS family member 1 OS=Homo sapiens OX=9606 GN=RUSF1 PE=1 SV=2	RUSF1
P33241	241324	219839	255717	232248	246946	238833	716880	3.32525	339	Lymphocyte-specific protein 1 OS=Homo sapiens OX=9606 GN=LSP1 PE=1 SV=1	LSP1
Q96H20	219624	171471	210798	211364	192614	196879	601893	3.3679	258	Vacuolar-sorting protein SNF8 OS=Homo sapiens OX=9606 GN=SNF8 PE=1 SV=1	SNF8
Q5VUD6	341798	315740	328047	328944	354672	306387	985585	3.35922	431	Divergent protein kinase domain 1B OS=Homo sapiens OX=9606 GN=DIPK1B PE=1 SV=3	DIPK1B
P02100	27334893	23722312	19773179	26306910	26647393	18467639	70830384	5.6829	147	Hemoglobin subunit epsilon OS=Homo sapiens OX=9606 GN=HBE1 PE=1 SV=2	HBE1
P23469	664081	479653	836246	639106	538796	781032	1979980	3.45156	700	Receptor-type tyrosine-protein phosphatase epsilon OS=Homo sapiens OX=9606 GN=PTPRE PE=1 SV=1	PTPRE
P23468	1519713	1822069	2342313	1462561	2046739	2187659	5684095	3.47317	1912	Receptor-type tyrosine-protein phosphatase delta OS=Homo sapiens OX=9606 GN=PTPRD PE=1 SV=2	PTPRD
P23467	595173	241972	277632	572790	271808	259301	1114777	2.74681	1997	Receptor-type tyrosine-protein phosphatase beta OS=Homo sapiens OX=9606 GN=PTPRB PE=1 SV=3	PTPRB
Q6YP21	1057435	1656512	580038	1017668	1860768	541740	3293985	3.86067	454	Kynurenine--oxoglutarate transaminase 3 OS=Homo sapiens OX=9606 GN=KYAT3 PE=1 SV=1	KYAT3
Q86VL8	15351	7147	380366	14773	8028	355252	402864	2.82556	602	Multidrug and toxin extrusion protein 2 OS=Homo sapiens OX=9606 GN=SLC47A2 PE=1 SV=1	SLC47A2
P13688	1116680	998912	1153496	1074685	1122082	1077335	3269088	3.79344	526	Carcinoembryonic antigen-related cell adhesion molecule 1 OS=Homo sapiens OX=9606 GN=CEACAM1 PE=1 SV=2	CEACAM1
P21283	291748	372226	324907	280776	418123	303454	988881	3.41308	382	V-type proton ATPase subunit C 1 OS=Homo sapiens OX=9606 GN=ATP6V1C1 PE=1 SV=4	ATP6V1C1
P13686	27536	14159	87059	26500	15904	81310	128754	2.59788	325	Tartrate-resistant acid phosphatase type 5 OS=Homo sapiens OX=9606 GN=ACP5 PE=1 SV=3	ACP5
P21281	2761437	2400001	3601041	2657587	2695933	3363279	8762479	4.23421	511	V-type proton ATPase subunit B, brain isoform OS=Homo sapiens OX=9606 GN=ATP6V1B2 PE=1 SV=3	ATP6V1B2
Q3ZCQ8	570563	686012	891606	549105	770600	832737	2148181	3.7843	353	Mitochondrial import inner membrane translocase subunit TIM50 OS=Homo sapiens OX=9606 GN=TIMM50 PE=1 SV=2	TIMM50
Q3ZCQ3	130972	94938	130467	126046	106644	121852	356377	3.35051	159	Membrane protein FAM174B OS=Homo sapiens OX=9606 GN=FAM174B PE=2 SV=2	FAM174B
P27816	8780603	5719586	7387916	8450391	6424839	6900122	21888105	4.27876	1152	Microtubule-associated protein 4 OS=Homo sapiens OX=9606 GN=MAP4 PE=1 SV=3	MAP4
Q9H313	206950	259170	108264	199167	291126	101115	574384	3.10599	450	Protein tweety homolog 1 OS=Homo sapiens OX=9606 GN=TTYH1 PE=1 SV=1	TTYH1
Q96GP6	298107	220800	305154	286896	248025	285005	824061	2.97594	871	Scavenger receptor class F member 2 OS=Homo sapiens OX=9606 GN=SCARF2 PE=1 SV=5	SCARF2
Q709C8	6795060	6461554	10304266	6539518	7258296	9623918	23560880	3.79781	3753	Intermembrane lipid transfer protein VPS13C OS=Homo sapiens OX=9606 GN=VPS13C PE=1 SV=1	VPS13C
Q6UXN9	902759	713431	1044259	868808	801400	975310	2660449	3.92941	313	WD repeat-containing protein 82 OS=Homo sapiens OX=9606 GN=WDR82 PE=1 SV=1	WDR82
P78504	171643	82782	158221	165188	92989	147774	412646	2.52993	1218	Protein jagged-1 OS=Homo sapiens OX=9606 GN=JAG1 PE=1 SV=3	JAG1
P62195	4681404	3654433	3783921	4505350	4105043	3534084	12119758	4.47497	406	26S proteasome regulatory subunit 8 OS=Homo sapiens OX=9606 GN=PSMC5 PE=1 SV=1	PSMC5
P62191	4235039	2858700	3663780	4075772	3211192	3421876	10757519	4.38826	440	26S proteasome regulatory subunit 4 OS=Homo sapiens OX=9606 GN=PSMC1 PE=1 SV=1	PSMC1
P23458	2493753	1422453	2663717	2399970	1597848	2487842	6579923	3.75602	1154	Tyrosine-protein kinase JAK1 OS=Homo sapiens OX=9606 GN=JAK1 PE=1 SV=2	JAK1
P43007	1157325	1433275	1890292	1113801	1610005	1765483	4480892	3.92545	532	Neutral amino acid transporter A OS=Homo sapiens OX=9606 GN=SLC1A4 PE=1 SV=1	SLC1A4
Q6WN34	111507	52866	287875	107313	59384	268867	452248	3.02292	429	Chordin-like protein 2 OS=Homo sapiens OX=9606 GN=CHRDL2 PE=1 SV=1	CHRDL2
P43005	88482	61266	43774	85154	68820	40883	193522	2.5674	524	Excitatory amino acid transporter 3 OS=Homo sapiens OX=9606 GN=SLC1A1 PE=1 SV=2	SLC1A1
P43003	524212	439341	396262	504497	493513	370098	1359815	3.39948	542	Excitatory amino acid transporter 1 OS=Homo sapiens OX=9606 GN=SLC1A3 PE=1 SV=1	SLC1A3
P13674	3481327	5372294	8825881	3350404	6034725	8243145	17679502	4.51993	534	Prolyl 4-hydroxylase subunit alpha-1 OS=Homo sapiens OX=9606 GN=P4HA1 PE=1 SV=2	P4HA1
Q53FP2	188349	358641	732710	181265	402863	684332	1279700	3.88439	167	Novel acetylcholine receptor chaperone OS=Homo sapiens OX=9606 GN=TMEM35A PE=1 SV=2	TMEM35A
P13671	8146448	6978311	9891731	7840084	7838772	9238621	25016490	4.42788	934	Complement component C6 OS=Homo sapiens OX=9606 GN=C6 PE=1 SV=3	C6
Q8IV08	398605	578282	598277	383614	649587	558775	1575164	3.50713	490	5'-3' exonuclease PLD3 OS=Homo sapiens OX=9606 GN=PLD3 PE=1 SV=1	PLD3
Q9H300	135749	208940	294648	130643	234703	275193	639337	3.22709	379	Presenilins-associated rhomboid-like protein, mitochondrial OS=Homo sapiens OX=9606 GN=PARL PE=1 SV=2	PARL
P03897	97425	74349	118026	93761	83516	110233	289800	3.4014	115	NADH-ubiquinone oxidoreductase chain 3 OS=Homo sapiens OX=9606 GN=MT-ND3 PE=1 SV=1	MT-ND3
Q5VUB5	4053053	3458167	4224023	3900630	3884576	3945128	11735243	4.1201	890	Protein FAM171A1 OS=Homo sapiens OX=9606 GN=FAM171A1 PE=1 SV=1	FAM171A1
Q8WVF1	69564	26391	82578	66947	29645	77125	178533	2.66177	389	Protein OSCP1 OS=Homo sapiens OX=9606 GN=OSCP1 PE=1 SV=4	OSCP1
Q6UXM1	616309	396510	616541	593131	445401	575833	1629360	3.16319	1119	Leucine-rich repeats and immunoglobulin-like domains protein 3 OS=Homo sapiens OX=9606 GN=LRIG3 PE=1 SV=1	LRIG3
P03891	37113	26276	53149	35717	29515	49639	116538	2.52614	347	NADH-ubiquinone oxidoreductase chain 2 OS=Homo sapiens OX=9606 GN=MT-ND2 PE=1 SV=2	MT-ND2
P31040	6756977	5176258	8735053	6502867	5814516	8158314	20668288	4.49314	664	Succinate dehydrogenase [ubiquinone] flavoprotein subunit, mitochondrial OS=Homo sapiens OX=9606 GN=SDHA PE=1 SV=2	SDHA
P15848	64460	38792	88412	62035	43575	82574	191664	2.55581	533	Arylsulfatase B OS=Homo sapiens OX=9606 GN=ARSB PE=1 SV=1	ARSB
Q9BSA9	871870	557235	1809400	839081	625944	1689932	3238505	3.80791	504	Endosomal/lysosomal potassium channel TMEM175 OS=Homo sapiens OX=9606 GN=TMEM175 PE=1 SV=1	TMEM175
P21266	5955470	2798047	4713653	5731502	3143060	4402430	13467170	4.77709	225	Glutathione S-transferase Mu 3 OS=Homo sapiens OX=9606 GN=GSTM3 PE=1 SV=3	GSTM3
P13667	45337098	46792474	61737507	43632107	52562223	57661239	153867079	5.37759	645	Protein disulfide-isomerase A4 OS=Homo sapiens OX=9606 GN=PDIA4 PE=1 SV=2	PDIA4
P11488	11822654	10042859	11229616	11378039	11281194	10488171	33095129	4.9757	350	Guanine nucleotide-binding protein G(t) subunit alpha-1 OS=Homo sapiens OX=9606 GN=GNAT1 PE=1 SV=5	GNAT1
Q9NQY0	306817	157754	332061	295278	177205	310136	796632	3.49814	253	Bridging integrator 3 OS=Homo sapiens OX=9606 GN=BIN3 PE=1 SV=1	BIN3
P03886	263500	166392	234404	253590	186908	218927	664296	3.31993	318	NADH-ubiquinone oxidoreductase chain 1 OS=Homo sapiens OX=9606 GN=MT-ND1 PE=1 SV=1	MT-ND1
P54578	2313810	1878159	2810767	2226794	2109745	2625183	7002736	4.15154	494	Ubiquitin carboxyl-terminal hydrolase 14 OS=Homo sapiens OX=9606 GN=USP14 PE=1 SV=3	USP14
Q16270	1039482	872971	1244815	1000390	980612	1162625	3157268	4.04906	282	Insulin-like growth factor-binding protein 7 OS=Homo sapiens OX=9606 GN=IGFBP7 PE=1 SV=1	IGFBP7
P54577	1333418	653637	985613	1283272	734233	920537	2972668	3.75051	528	Tyrosine--tRNA ligase, cytoplasmic OS=Homo sapiens OX=9606 GN=YARS1 PE=1 SV=4	YARS1
P46977	13395333	13243376	19798972	12891575	14876351	18491729	46437681	4.81868	705	Dolichyl-diphosphooligosaccharide--protein glycosyltransferase subunit STT3A OS=Homo sapiens OX=9606 GN=STT3A PE=1 SV=2	STT3A
P23434	82678	52081	103146	79568	58502	96335	237905	3.13836	173	Glycine cleavage system H protein, mitochondrial OS=Homo sapiens OX=9606 GN=GCSH PE=1 SV=2	GCSH
P46976	1143235	1381317	1188071	1100241	1551640	1109627	3712623	4.02561	350	Glycogenin-1 OS=Homo sapiens OX=9606 GN=GYG1 PE=1 SV=4	GYG1
Q5SY16	49854	70533	168324	47979	79230	157210	288711	2.61413	702	Polynucleotide 5'-hydroxyl-kinase NOL9 OS=Homo sapiens OX=9606 GN=NOL9 PE=1 SV=1	NOL9
Q9H2M9	1383512	846571	1241244	1331482	950957	1159289	3471327	3.39654	1393	Rab3 GTPase-activating protein non-catalytic subunit OS=Homo sapiens OX=9606 GN=RAB3GAP2 PE=1 SV=1	RAB3GAP2
Q9NR99	809049	1104107	1001917	778623	1240248	935764	2915073	3.01317	2828	Matrix-remodeling-associated protein 5 OS=Homo sapiens OX=9606 GN=MXRA5 PE=1 SV=3	MXRA5
Q86VI3	1687611	1406495	1804258	1624145	1579922	1685130	4898364	3.4776	1631	Ras GTPase-activating-like protein IQGAP3 OS=Homo sapiens OX=9606 GN=IQGAP3 PE=1 SV=2	IQGAP3
Q9NQX7	214992	155017	241395	206906	174131	225456	611404	3.35982	267	Integral membrane protein 2C OS=Homo sapiens OX=9606 GN=ITM2C PE=1 SV=1	ITM2C
Q9NR97	4368757	3222001	711669	4204461	3619290	664680	8302427	3.90175	1041	Toll-like receptor 8 OS=Homo sapiens OX=9606 GN=TLR8 PE=1 SV=1	TLR8
Q9NQX5	295161	327467	550915	284060	367845	514540	1173543	3.55762	325	Neural proliferation differentiation and control protein 1 OS=Homo sapiens OX=9606 GN=NPDC1 PE=1 SV=2	NPDC1
Q9NQX4	2955147	2437056	3414536	2844012	2737557	3189088	8806739	3.70377	1742	Unconventional myosin-Vc OS=Homo sapiens OX=9606 GN=MYO5C PE=1 SV=2	MYO5C
Q9NQX3	2110107	2266862	3252210	2030752	2546377	3037480	7629179	4.0156	736	Gephyrin OS=Homo sapiens OX=9606 GN=GPHN PE=1 SV=1	GPHN
Q92796	648423	447925	2789756	624037	503156	2605560	3886104	3.67729	817	Disks large homolog 3 OS=Homo sapiens OX=9606 GN=DLG3 PE=1 SV=2	DLG3
P62166	184355	179884	205166	177421	202064	191619	569405	3.47667	190	Neuronal calcium sensor 1 OS=Homo sapiens OX=9606 GN=NCS1 PE=1 SV=2	NCS1
P31025	43524	63016	0	41887	70786	0	106540	2.782	176	Lipocalin-1 OS=Homo sapiens OX=9606 GN=LCN1 PE=1 SV=1	LCN1
P09172	89601	47596	83858	86231	53464	78321	221055	2.55422	617	Dopamine beta-hydroxylase OS=Homo sapiens OX=9606 GN=DBH PE=1 SV=3	DBH
Q92791	1854485	619624	963862	1784743	696026	900222	3437971	3.89582	437	Endoplasmic reticulum protein SC65 OS=Homo sapiens OX=9606 GN=P3H4 PE=1 SV=1	P3H4
P01699	533646	669949	590140	513577	752557	551175	1793735	4.18557	117	Immunoglobulin lambda variable 1-44 OS=Homo sapiens OX=9606 GN=IGLV1-44 PE=1 SV=2	IGLV1-44
Q6ZVX7	1571170	400784	1130690	1512083	450202	1056035	3102644	4.0524	275	F-box only protein 50 OS=Homo sapiens OX=9606 GN=NCCRP1 PE=1 SV=1	NCCRP1
Q06481	494524	1233122	663166	475926	1385172	619379	2390812	3.49602	763	Amyloid beta precursor like protein 2 OS=Homo sapiens OX=9606 GN=APLP2 PE=1 SV=2	APLP2
P21246	5107971	3755228	5170115	4915875	4218266	4828754	14033314	4.92185	168	Pleiotrophin OS=Homo sapiens OX=9606 GN=PTN PE=1 SV=1	PTN
P13647	37860596	18548053	13874097	36436774	20835122	12958048	70282746	5.076	590	Keratin, type II cytoskeletal 5 OS=Homo sapiens OX=9606 GN=KRT5 PE=1 SV=3	KRT5
P13646	13394873	9309875	11376759	12891132	10457829	10625599	34081507	4.87165	458	Keratin, type I cytoskeletal 13 OS=Homo sapiens OX=9606 GN=KRT13 PE=1 SV=4	KRT13
P13645	106700638	42832215	35351163	102687951	48113644	33017074	184884016	5.50049	584	Keratin, type I cytoskeletal 10 OS=Homo sapiens OX=9606 GN=KRT10 PE=1 SV=6	KRT10
Q9NQW7	1237164	1114904	1574584	1190638	1252377	1470620	3926652	3.79953	623	Xaa-Pro aminopeptidase 1 OS=Homo sapiens OX=9606 GN=XPNPEP1 PE=1 SV=3	XPNPEP1
Q9H2L5	58507	36955	52066	56306	41511	48628	147528	2.66237	321	Ras association domain-containing protein 4 OS=Homo sapiens OX=9606 GN=RASSF4 PE=1 SV=2	RASSF4
P13640	440577	385231	503574	424008	432731	470325	1329382	4.33126	62	Metallothionein-1G OS=Homo sapiens OX=9606 GN=MT1G PE=1 SV=2	MT1G
Q5JVF3	29080	132063	28635	27986	148347	26744	189778	2.67727	399	PCI domain-containing protein 2 OS=Homo sapiens OX=9606 GN=PCID2 PE=1 SV=2	PCID2
Q8WVC6	848627	483424	791044	816712	543032	738814	2123095	3.96336	231	Dephospho-CoA kinase domain-containing protein OS=Homo sapiens OX=9606 GN=DCAKD PE=1 SV=1	DCAKD
Q92783	541726	850668	461253	521353	955559	430798	1853647	3.53563	540	Signal transducing adapter molecule 1 OS=Homo sapiens OX=9606 GN=STAM PE=1 SV=3	STAM
P46952	622212	407614	406798	598812	457874	379938	1436624	3.70098	286	3-hydroxyanthranilate 3,4-dioxygenase OS=Homo sapiens OX=9606 GN=HAAO PE=1 SV=2	HAAO
P15814	351369	464477	416227	338155	521749	388745	1232073	3.76226	213	Immunoglobulin lambda-like polypeptide 1 OS=Homo sapiens OX=9606 GN=IGLL1 PE=1 SV=1	IGLL1
P13639	20251071	17265902	23768527	19489489	19394875	22199191	61285500	4.85387	858	Elongation factor 2 OS=Homo sapiens OX=9606 GN=EEF2 PE=1 SV=4	EEF2
P13637	23703875	22992107	19660411	22812444	25827150	18362316	66356393	4.81627	1013	Sodium/potassium-transporting ATPase subunit alpha-3 OS=Homo sapiens OX=9606 GN=ATP1A3 PE=1 SV=3	ATP1A3
Q9H2K8	1486119	1338629	1667173	1430230	1503688	1557096	4491921	3.69916	898	Serine/threonine-protein kinase TAO3 OS=Homo sapiens OX=9606 GN=TAOK3 PE=1 SV=2	TAOK3
Q9NR77	13829	0	13636	13308	0	12735	27465	2.14874	195	Peroxisomal membrane protein 2 OS=Homo sapiens OX=9606 GN=PXMP2 PE=1 SV=3	PXMP2
Q96GK7	312481	506508	788897	300729	568963	736809	1607886	3.70933	314	Fumarylacetoacetate hydrolase domain-containing protein 2A OS=Homo sapiens OX=9606 GN=FAHD2A PE=1 SV=1	FAHD2A
Q8IUK5	838179	1215404	663468	806657	1365269	619661	2717051	3.73513	500	Plexin domain-containing protein 1 OS=Homo sapiens OX=9606 GN=PLXDC1 PE=1 SV=2	PLXDC1
Q92772	116344	230041	121856	111968	258406	113810	468241	2.97762	493	Cyclin-dependent kinase-like 2 OS=Homo sapiens OX=9606 GN=CDKL2 PE=1 SV=1	CDKL2
P62140	4515519	3067045	10606088	4345704	3445227	9905812	18188652	4.74525	327	Serine/threonine-protein phosphatase PP1-beta catalytic subunit OS=Homo sapiens OX=9606 GN=PPP1CB PE=1 SV=3	PPP1CB
Q14061	22086	11611	26244	21255	13042	24511	59941	2.97838	63	Cytochrome c oxidase copper chaperone OS=Homo sapiens OX=9606 GN=COX17 PE=1 SV=2	COX17
P46940	20404145	18535051	20933633	19636807	20820516	19551473	59872829	4.55791	1657	Ras GTPase-activating-like protein IQGAP1 OS=Homo sapiens OX=9606 GN=IQGAP1 PE=1 SV=1	IQGAP1
Q5QJ74	144850	228832	156168	139402	257048	145856	529850	3.09679	424	Tubulin-specific chaperone cofactor E-like protein OS=Homo sapiens OX=9606 GN=TBCEL PE=1 SV=2	TBCEL
Q9H2J4	33616	12392	6138	32351	13919	5732	52146	2.33882	239	Phosducin-like protein 3 OS=Homo sapiens OX=9606 GN=PDCL3 PE=1 SV=1	PDCL3
Q58DX5	4849323	7185277	4181259	4666954	8071258	3905188	16215859	4.30957	795	Inactive N-acetylated-alpha-linked acidic dipeptidase-like protein 2 OS=Homo sapiens OX=9606 GN=NAALADL2 PE=1 SV=3	NAALADL2
Q92769	722750	552648	742234	695569	620792	693227	2017632	3.61642	488	Histone deacetylase 2 OS=Homo sapiens OX=9606 GN=HDAC2 PE=1 SV=2	HDAC2
Q5GLZ8	257347	198564	147698	247668	223047	137946	603609	2.75668	1057	Probable E3 ubiquitin-protein ligase HERC4 OS=Homo sapiens OX=9606 GN=HERC4 PE=1 SV=1	HERC4
Q6UXH9	893592	711801	697393	859986	799569	651347	2302786	3.50492	720	Inactive serine protease PAMR1 OS=Homo sapiens OX=9606 GN=PAMR1 PE=1 SV=1	PAMR1
P56715	1670439	1715891	2364487	1607618	1927469	2208369	5750817	3.42608	2156	Oxygen-regulated protein 1 OS=Homo sapiens OX=9606 GN=RP1 PE=1 SV=1	RP1
Q92765	308455	303790	345834	296854	341248	323000	958079	3.46952	325	Secreted frizzled-related protein 3 OS=Homo sapiens OX=9606 GN=FRZB PE=1 SV=2	FRZB
P62136	3860253	2553396	10097152	3715080	2868242	9430479	16510801	4.69925	330	Serine/threonine-protein phosphatase PP1-alpha catalytic subunit OS=Homo sapiens OX=9606 GN=PPP1CA PE=1 SV=1	PPP1CA
P11441	655615	343574	694150	630959	385938	648318	1693339	4.03284	157	Ubiquitin-like protein 4A OS=Homo sapiens OX=9606 GN=UBL4A PE=1 SV=1	UBL4A
Q92764	4883397	3556967	2924290	4699747	3995559	2731211	11364654	4.39754	455	Keratin, type I cuticular Ha5 OS=Homo sapiens OX=9606 GN=KRT35 PE=1 SV=5	KRT35
Q6UXH1	576572	735694	988848	554888	826408	923558	2301114	3.81416	353	Protein disulfide isomerase CRELD2 OS=Homo sapiens OX=9606 GN=CRELD2 PE=1 SV=1	CRELD2
P46939	18297288	11160166	15219391	17609182	12536271	14214518	44676845	4.11441	3433	Utrophin OS=Homo sapiens OX=9606 GN=UTRN PE=1 SV=2	UTRN
P46937	621417	720717	487080	598047	809585	454920	1829214	3.55983	504	Transcriptional coactivator YAP1 OS=Homo sapiens OX=9606 GN=YAP1 PE=1 SV=2	YAP1
P46934	1617541	1369608	1356332	1556710	1538487	1266779	4343481	3.51759	1319	E3 ubiquitin-protein ligase NEDD4 OS=Homo sapiens OX=9606 GN=NEDD4 PE=1 SV=4	NEDD4
Q7LGC8	290161	230309	299289	279248	258707	279528	819759	3.23335	479	Carbohydrate sulfotransferase 3 OS=Homo sapiens OX=9606 GN=CHST3 PE=1 SV=3	CHST3
Q86VE9	195470	170840	289194	188118	191905	270099	655504	3.19023	423	Serine incorporator 5 OS=Homo sapiens OX=9606 GN=SERINC5 PE=2 SV=1	SERINC5
Q5T9L3	3149936	2346373	2763752	3031476	2635692	2581273	8260061	4.18379	541	Protein wntless homolog OS=Homo sapiens OX=9606 GN=WLS PE=1 SV=2	WLS
Q9NQT8	1273621	1033361	1037677	1225723	1160779	969163	3344659	3.26285	1826	Kinesin-like protein KIF13B OS=Homo sapiens OX=9606 GN=KIF13B PE=1 SV=2	KIF13B
P13612	3998027	2153773	3354499	3847673	2419344	3133015	9506299	3.96433	1032	Integrin alpha-4 OS=Homo sapiens OX=9606 GN=ITGA4 PE=1 SV=3	ITGA4
Q9NR56	347716	280803	565303	334639	315427	527978	1193822	3.48811	388	Muscleblind-like protein 1 OS=Homo sapiens OX=9606 GN=MBNL1 PE=1 SV=2	MBNL1
P13611	4717420	3151356	3514354	4540012	3539934	3282315	11383130	3.52529	3396	Versican core protein OS=Homo sapiens OX=9606 GN=VCAN PE=1 SV=3	VCAN
Q02094	1851775	858187	1439048	1782135	964005	1344033	4149010	4.00622	409	Ammonium transporter Rh type A OS=Homo sapiens OX=9606 GN=RHAG PE=1 SV=2	RHAG
P42574	445479	818719	316800	428725	919671	295883	1580998	3.75645	277	Caspase-3 OS=Homo sapiens OX=9606 GN=CASP3 PE=1 SV=2	CASP3
Q8IUI8	298304	298703	262373	287085	335534	245049	859380	3.28876	442	Cytokine receptor-like factor 3 OS=Homo sapiens OX=9606 GN=CRLF3 PE=1 SV=2	CRLF3
P56705	512791	81161	306703	493506	91168	286452	900655	3.40925	351	Protein Wnt-4 OS=Homo sapiens OX=9606 GN=WNT4 PE=1 SV=4	WNT4
Q9NR50	762368	572947	911040	733697	643594	850887	2246355	3.69634	452	Translation initiation factor eIF-2B subunit gamma OS=Homo sapiens OX=9606 GN=EIF2B3 PE=1 SV=1	EIF2B3
Q16222	367343	203625	210943	353528	228732	197015	781911	3.17549	522	UDP-N-acetylhexosamine pyrophosphorylase OS=Homo sapiens OX=9606 GN=UAP1 PE=1 SV=3	UAP1
P09132	250022	229021	382820	240619	257260	357544	861863	3.77708	144	Signal recognition particle 19 kDa protein OS=Homo sapiens OX=9606 GN=SRP19 PE=1 SV=3	SRP19
Q6UXG2	7106049	10716851	13805815	6838812	12038293	12894275	31628715	4.49447	1013	Endosome/lysosome-associated apoptosis and autophagy regulator 1 OS=Homo sapiens OX=9606 GN=ELAPOR1 PE=1 SV=2	ELAPOR1
Q08623	37144	41783	42630	35747	46935	39815	121557	2.72685	228	Pseudouridine-5'-phosphatase OS=Homo sapiens OX=9606 GN=PUDP PE=1 SV=3	PUDP
P46926	2073821	1416265	1993271	1995830	1590897	1861663	5483357	4.27815	289	Glucosamine-6-phosphate isomerase 1 OS=Homo sapiens OX=9606 GN=GNPDA1 PE=1 SV=1	GNPDA1
A2IDD5	194570	191894	146018	187252	215555	136377	532482	3.08483	438	Coiled-coil domain-containing protein 78 OS=Homo sapiens OX=9606 GN=CCDC78 PE=1 SV=1	CCDC78
Q9BRZ2	1445577	1418982	1030874	1391213	1593949	962809	3895433	3.71261	755	E3 ubiquitin-protein ligase TRIM56 OS=Homo sapiens OX=9606 GN=TRIM56 PE=1 SV=3	TRIM56
Q9H2H8	150552	211241	271989	144890	237288	254030	633782	3.59511	161	Peptidyl-prolyl cis-trans isomerase-like 3 OS=Homo sapiens OX=9606 GN=PPIL3 PE=1 SV=1	PPIL3
Q17RN3	86881	53963	129697	83613	60616	121133	270541	2.88941	349	Protein FAM98C OS=Homo sapiens OX=9606 GN=FAM98C PE=1 SV=1	FAM98C
P42566	9688613	6103020	6702456	9324253	6855553	6259921	22494089	4.39976	896	Epidermal growth factor receptor substrate 15 OS=Homo sapiens OX=9606 GN=EPS15 PE=1 SV=2	EPS15
Q9NR46	805132	944084	1317404	774853	1060494	1230421	3066620	3.89006	395	Endophilin-B2 OS=Homo sapiens OX=9606 GN=SH3GLB2 PE=1 SV=1	SH3GLB2
Q02083	125763	103002	158438	121033	115702	147977	387203	3.03284	359	N-acylethanolamine-hydrolyzing acid amidase OS=Homo sapiens OX=9606 GN=NAAA PE=1 SV=3	NAAA
Q9NR45	1536407	1229464	1368501	1478627	1381063	1278144	4134372	4.06132	359	Sialic acid synthase OS=Homo sapiens OX=9606 GN=NANS PE=1 SV=2	NANS
Q92747	1276079	1232273	1357392	1228089	1384218	1267769	3865744	4.01903	370	Actin-related protein 2/3 complex subunit 1A OS=Homo sapiens OX=9606 GN=ARPC1A PE=1 SV=2	ARPC1A
Q8IUH5	1026353	828793	867851	987754	930987	810550	2722997	3.63433	632	Palmitoyltransferase ZDHHC17 OS=Homo sapiens OX=9606 GN=ZDHHC17 PE=1 SV=2	ZDHHC17
Q8IUH4	625367	534959	998712	601848	600922	932771	2159038	3.54047	622	Palmitoyltransferase ZDHHC13 OS=Homo sapiens OX=9606 GN=ZDHHC13 PE=1 SV=3	ZDHHC13
Q92743	440939	241078	723228	424356	270804	675476	1405245	3.46651	480	Serine protease HTRA1 OS=Homo sapiens OX=9606 GN=HTRA1 PE=1 SV=1	HTRA1
Q96TA1	5691933	4559515	5729100	5477876	5121726	5350831	15980548	4.33085	746	Protein Niban 2 OS=Homo sapiens OX=9606 GN=NIBAN2 PE=1 SV=3	NIBAN2
P52333	431116	445798	760299	414903	500767	710099	1637213	3.16334	1124	Tyrosine-protein kinase JAK3 OS=Homo sapiens OX=9606 GN=JAK3 PE=1 SV=2	JAK3
Q7LGA3	3110292	3138824	4066427	2993323	3525856	3797937	10315543	4.46204	356	Heparan sulfate 2-O-sulfotransferase 1 OS=Homo sapiens OX=9606 GN=HS2ST1 PE=1 SV=1	HS2ST1
P50151	219613	62930	252442	211354	70689	235774	534985	3.89583	68	Guanine nucleotide-binding protein G(I)/G(S)/G(O) subunit gamma-10 OS=Homo sapiens OX=9606 GN=GNG10 PE=1 SV=1	GNG10
Q96GG9	471221	347256	563609	453499	390074	526396	1382086	3.72724	259	DCN1-like protein 1 OS=Homo sapiens OX=9606 GN=DCUN1D1 PE=1 SV=1	DCUN1D1
P50150	132435	64757	138625	127454	72741	129472	335817	3.65104	75	Guanine nucleotide-binding protein G(I)/G(S)/G(O) subunit gamma-4 OS=Homo sapiens OX=9606 GN=GNG4 PE=1 SV=1	GNG4
Q9NQR4	1268314	711982	1269406	1220616	799772	1185592	3249702	4.07093	276	Omega-amidase NIT2 OS=Homo sapiens OX=9606 GN=NIT2 PE=1 SV=1	NIT2
Q9NR34	616498	417315	874334	593313	468772	816605	1908147	3.48127	630	Mannosyl-oligosaccharide 1,2-alpha-mannosidase IC OS=Homo sapiens OX=9606 GN=MAN1C1 PE=1 SV=1	MAN1C1
Q92738	32003	28965	37997	30799	32536	35488	98965	2.07745	828	USP6 N-terminal-like protein OS=Homo sapiens OX=9606 GN=USP6NL PE=1 SV=3	USP6NL
Q9H2G2	4187126	4342229	4829479	4029660	4877647	4510608	13358834	4.0341	1235	STE20-like serine/threonine-protein kinase OS=Homo sapiens OX=9606 GN=SLK PE=1 SV=1	SLK
Q8IUG5	352002	534740	654929	338764	600676	611686	1541671	2.77857	2567	Unconventional myosin-XVIIIb OS=Homo sapiens OX=9606 GN=MYO18B PE=1 SV=2	MYO18B
P11413	4194395	3157886	4599854	4036656	3547269	4296144	11952135	4.36564	515	Glucose-6-phosphate 1-dehydrogenase OS=Homo sapiens OX=9606 GN=G6PD PE=1 SV=4	G6PD
Q16204	590181	839858	1230310	567986	943416	1149077	2660349	3.74916	474	Coiled-coil domain-containing protein 6 OS=Homo sapiens OX=9606 GN=CCDC6 PE=1 SV=2	CCDC6
Q9NR31	3002288	1959173	2314586	2889381	2200748	2161763	7276047	4.56523	198	GTP-binding protein SAR1a OS=Homo sapiens OX=9606 GN=SAR1A PE=1 SV=1	SAR1A
Q5VTY9	56314	56567	38562	54196	63541	36015	151443	2.4874	493	Protein-cysteine N-palmitoyltransferase HHAT OS=Homo sapiens OX=9606 GN=HHAT PE=1 SV=1	HHAT
Q9NR30	504743	510980	1529272	485761	573986	1428300	2544995	3.51193	783	Nucleolar RNA helicase 2 OS=Homo sapiens OX=9606 GN=DDX21 PE=1 SV=5	DDX21
Q92734	2224613	2001764	2757346	2140952	2248591	2575290	6983723	4.24203	400	Protein TFG OS=Homo sapiens OX=9606 GN=TFG PE=1 SV=2	TFG
P09110	1599280	1744480	2671584	1539135	1959583	2495190	6015344	4.15189	424	3-ketoacyl-CoA thiolase, peroxisomal OS=Homo sapiens OX=9606 GN=ACAA1 PE=1 SV=2	ACAA1
Q6ZW31	10019	4199	13343	9642	4716	12462	27561	1.57401	735	Rho GTPase-activating protein SYDE1 OS=Homo sapiens OX=9606 GN=SYDE1 PE=1 SV=1	SYDE1
Q9BRX8	14836183	4191007	7468914	14278239	4707779	6975773	26496104	5.06335	229	Peroxiredoxin-like 2A OS=Homo sapiens OX=9606 GN=PRXL2A PE=1 SV=3	PRXL2A
P50148	13721048	8393296	12731950	13205041	9428231	11891312	34846294	4.98706	359	Guanine nucleotide-binding protein G(q) subunit alpha OS=Homo sapiens OX=9606 GN=GNAQ PE=1 SV=4	GNAQ
Q86VB7	25243579	9527397	18168944	24294244	10702173	16969325	52939920	4.66083	1156	Scavenger receptor cysteine-rich type 1 protein M130 OS=Homo sapiens OX=9606 GN=CD163 PE=1 SV=2	CD163
Q9BRX2	102226	77095	81104	98381	86601	75749	260425	2.83022	385	Protein pelota homolog OS=Homo sapiens OX=9606 GN=PELO PE=1 SV=2	PELO
Q9BS92	436181	1054640	389291	419777	1184682	363587	1880112	3.88149	247	Protein NipSnap homolog 3B OS=Homo sapiens OX=9606 GN=NIPSNAP3B PE=2 SV=1	NIPSNAP3B
Q9BS91	43813	28782	30927	42165	32330	28885	103522	2.38767	424	Probable UDP-sugar transporter protein SLC35A5 OS=Homo sapiens OX=9606 GN=SLC35A5 PE=1 SV=2	SLC35A5
Q9NR28	1651106	440704	635608	1589012	495045	593641	2727418	4.05735	239	Diablo IAP-binding mitochondrial protein OS=Homo sapiens OX=9606 GN=DIABLO PE=1 SV=1	DIABLO
Q9NQQ7	40719	27630	51651	39187	31036	48240	120000	2.51689	365	Solute carrier family 35 member C2 OS=Homo sapiens OX=9606 GN=SLC35C2 PE=1 SV=2	SLC35C2
Q8NFZ8	652271	352505	561299	627741	395970	524238	1566075	3.60598	388	Cell adhesion molecule 4 OS=Homo sapiens OX=9606 GN=CADM4 PE=1 SV=1	CADM4
P34949	338842	261299	352873	326099	293518	329574	953014	3.35276	423	Mannose-6-phosphate isomerase OS=Homo sapiens OX=9606 GN=MPI PE=1 SV=2	MPI
Q92729	892983	242460	895262	859400	272356	836151	2030705	3.14748	1446	Receptor-type tyrosine-protein phosphatase U OS=Homo sapiens OX=9606 GN=PTPRU PE=1 SV=2	PTPRU
Q8NFZ4	1345621	630479	1453081	1295016	708220	1357140	3429181	3.6135	835	Neuroligin-2 OS=Homo sapiens OX=9606 GN=NLGN2 PE=1 SV=1	NLGN2
P34947	954594	1077093	3345356	918694	1209904	3124476	5377043	3.95969	590	G protein-coupled receptor kinase 5 OS=Homo sapiens OX=9606 GN=GRK5 PE=1 SV=1	GRK5
Q8NFZ3	204885	130060	270897	197179	146097	253010	605842	2.87067	816	Neuroligin-4, Y-linked OS=Homo sapiens OX=9606 GN=NLGN4Y PE=2 SV=1	NLGN4Y
Q9NR22	1676211	895395	740171	1613173	1005801	691300	3311777	3.92456	394	Protein arginine N-methyltransferase 8 OS=Homo sapiens OX=9606 GN=PRMT8 PE=1 SV=2	PRMT8
B3EWG5	16520	22472	23819	15898	25242	22246	62811	2.84865	89	Protein FAM25C OS=Homo sapiens OX=9606 GN=FAM25C PE=1 SV=1	FAM25C
P09105	229833	199488	299785	221189	224085	279991	729106	3.7105	142	Hemoglobin subunit theta-1 OS=Homo sapiens OX=9606 GN=HBQ1 PE=1 SV=2	HBQ1
Q6UXD5	446325	854335	998638	429540	959678	932702	2299298	3.40255	910	Seizure 6-like protein 2 OS=Homo sapiens OX=9606 GN=SEZ6L2 PE=1 SV=2	SEZ6L2
Q14019	404039	274081	410996	388844	307876	383859	1089116	3.88479	142	Coactosin-like protein OS=Homo sapiens OX=9606 GN=COTL1 PE=1 SV=3	COTL1
Q5VU97	2300191	1685313	3315392	2213687	1893120	3096490	7300896	3.75821	1274	VWFA and cache domain-containing protein 1 OS=Homo sapiens OX=9606 GN=CACHD1 PE=2 SV=2	CACHD1
P09104	6209973	4998593	7916197	5976434	5614944	7393523	19124763	4.64411	434	Gamma-enolase OS=Homo sapiens OX=9606 GN=ENO2 PE=1 SV=3	ENO2
Q14012	6946337	4500290	6368173	6685106	5055198	5947709	17814800	4.68258	370	Calcium/calmodulin-dependent protein kinase type 1 OS=Homo sapiens OX=9606 GN=CAMK1 PE=1 SV=1	CAMK1
Q14011	45973	44791	57882	44244	50313	54060	148646	2.93662	172	Cold-inducible RNA-binding protein OS=Homo sapiens OX=9606 GN=CIRBP PE=1 SV=1	CIRBP
P01624	3452334	4280776	4099009	3322502	4808617	3828368	11832119	5.01236	115	Immunoglobulin kappa variable 3-15 OS=Homo sapiens OX=9606 GN=IGKV3-15 PE=1 SV=2	IGKV3-15
P28289	1052157	986068	1088071	1012588	1107655	1016230	3126296	3.93994	359	Tropomodulin-1 OS=Homo sapiens OX=9606 GN=TMOD1 PE=1 SV=1	TMOD1
P28288	1721800	1413100	2008353	1657048	1587342	1875749	5143253	3.89235	659	ATP-binding cassette sub-family D member 3 OS=Homo sapiens OX=9606 GN=ABCD3 PE=1 SV=1	ABCD3
P50135	719847	688391	588700	692775	773273	549830	1996938	3.83498	292	Histamine N-methyltransferase OS=Homo sapiens OX=9606 GN=HNMT PE=1 SV=1	HNMT
Q9NR19	533589	516359	788257	513522	580028	736211	1838205	3.41868	701	Acetyl-coenzyme A synthetase, cytoplasmic OS=Homo sapiens OX=9606 GN=ACSS2 PE=1 SV=1	ACSS2
Q6KB66	1006681	780168	994442	968822	876366	928783	2781291	3.78911	452	Keratin, type II cytoskeletal 80 OS=Homo sapiens OX=9606 GN=KRT80 PE=1 SV=2	KRT80
Q9NR16	1389156	884578	1173531	1336914	993650	1096047	3447265	3.37521	1453	Scavenger receptor cysteine-rich type 1 protein M160 OS=Homo sapiens OX=9606 GN=CD163L1 PE=1 SV=2	CD163L1
Q9NQP4	103885	93586	169026	99978	105125	157865	366497	3.43697	134	Prefoldin subunit 4 OS=Homo sapiens OX=9606 GN=PFDN4 PE=1 SV=1	PFDN4
Q8IUE6	4256067	2317026	3038245	4096009	2602727	2837642	9611338	4.86884	130	Histone H2A type 2-B OS=Homo sapiens OX=9606 GN=H2AC21 PE=1 SV=3	H2AC21
Q9NR12	2170502	2322954	2052420	2088876	2609386	1916907	6545876	4.15605	457	PDZ and LIM domain protein 7 OS=Homo sapiens OX=9606 GN=PDLIM7 PE=1 SV=1	PDLIM7
Q14008	2200121	1801826	2264880	2117381	2024000	2115339	6266827	3.48912	2032	Cytoskeleton-associated protein 5 OS=Homo sapiens OX=9606 GN=CKAP5 PE=1 SV=3	CKAP5
P34932	6212097	4639194	5850915	5978478	5211230	5464603	16702206	4.29849	840	Heat shock 70 kDa protein 4 OS=Homo sapiens OX=9606 GN=HSPA4 PE=1 SV=4	HSPA4
P34931	26086788	21349610	23700571	25105743	23982125	22135721	71136969	5.04524	641	Heat shock 70 kDa protein 1-like OS=Homo sapiens OX=9606 GN=HSPA1L PE=1 SV=2	HSPA1L
P01619	6123641	4656463	8631398	5893349	5230628	8061503	19411502	5.2236	116	Immunoglobulin kappa variable 3-20 OS=Homo sapiens OX=9606 GN=IGKV3-20 PE=1 SV=2	IGKV3-20
Q14004	1110736	848093	1083629	1068964	952667	1012081	3042458	3.30367	1512	Cyclin-dependent kinase 13 OS=Homo sapiens OX=9606 GN=CDK13 PE=1 SV=2	CDK13
Q14002	185060	292483	289478	178100	328547	270364	767021	3.46156	265	Carcinoembryonic antigen-related cell adhesion molecule 7 OS=Homo sapiens OX=9606 GN=CEACAM7 PE=1 SV=2	CEACAM7
P01615	5650458	5966358	5681147	5437961	6702040	5306044	17297963	5.15881	120	Immunoglobulin kappa variable 2D-28 OS=Homo sapiens OX=9606 GN=IGKV2D-28 PE=1 SV=2	IGKV2D-28
P01614	5675498	6083997	5691427	5462059	6834184	5315646	17450922	5.15903	121	Immunoglobulin kappa variable 2D-40 OS=Homo sapiens OX=9606 GN=IGKV2D-40 PE=1 SV=2	IGKV2D-40
P52306	699573	620604	804683	673264	697127	751553	2124860	3.54414	607	Rap1 GTPase-GDP dissociation stimulator 1 OS=Homo sapiens OX=9606 GN=RAP1GDS1 PE=1 SV=3	RAP1GDS1
P01611	2185713	1318486	1971715	2103514	1481062	1841530	5475914	4.67027	117	Immunoglobulin kappa variable 1D-12 OS=Homo sapiens OX=9606 GN=IGKV1D-12 PE=1 SV=2	IGKV1D-12
Q9NR09	1948285	1773824	1249535	1875015	1992545	1167033	4971644	3.01013	4857	Baculoviral IAP repeat-containing protein 6 OS=Homo sapiens OX=9606 GN=BIRC6 PE=1 SV=3	BIRC6
Q9H2D6	2821875	7847071	8876041	2715752	8814654	8289993	19544987	3.9172	2365	TRIO and F-actin-binding protein OS=Homo sapiens OX=9606 GN=TRIOBP PE=1 SV=3	TRIOBP
Q8NFX7	465281	417369	342201	447783	468832	319606	1224851	3.76586	210	Syntaxin-binding protein 6 OS=Homo sapiens OX=9606 GN=STXBP6 PE=1 SV=2	STXBP6
P20794	1176884	775679	1007099	1132624	871324	940604	2959662	3.67675	623	Serine/threonine-protein kinase MAK OS=Homo sapiens OX=9606 GN=MAK PE=1 SV=2	MAK
Q6UXB8	3582092	1009889	1815555	3447380	1134413	1695681	6407536	4.14111	463	Peptidase inhibitor 16 OS=Homo sapiens OX=9606 GN=PI16 PE=1 SV=1	PI16
Q96GD0	93931	94687	63111	90398	106362	58944	251729	2.92964	296	Chronophin OS=Homo sapiens OX=9606 GN=PDXP PE=1 SV=2	PDXP
Q8IUD2	2127136	2486107	2143907	2047140	2792656	2002353	6757150	3.7821	1116	ELKS/Rab6-interacting/CAST family member 1 OS=Homo sapiens OX=9606 GN=ERC1 PE=1 SV=1	ERC1
P83436	362092	274995	258373	348474	308903	241313	895460	3.06556	770	Conserved oligomeric Golgi complex subunit 7 OS=Homo sapiens OX=9606 GN=COG7 PE=1 SV=1	COG7
Q2M2I8	1131230	856403	1067346	1088687	962001	996873	3054979	3.50228	961	AP2-associated protein kinase 1 OS=Homo sapiens OX=9606 GN=AAK1 PE=1 SV=3	AAK1
P01602	3433286	3753595	5166671	3304170	4216432	4825537	12353552	5.02361	117	Immunoglobulin kappa variable 1-5 OS=Homo sapiens OX=9606 GN=IGKV1-5 PE=1 SV=2	IGKV1-5
P30566	1238556	791434	1330942	1191977	889021	1243065	3360932	3.84161	484	Adenylosuccinate lyase OS=Homo sapiens OX=9606 GN=ADSL PE=1 SV=2	ADSL
Q2M2I5	4681378	2538722	1880859	4505325	2851759	1756673	9100959	4.23893	525	Keratin, type I cytoskeletal 24 OS=Homo sapiens OX=9606 GN=KRT24 PE=1 SV=1	KRT24
P01601	1004000	722071	868851	966242	811106	811484	2594922	4.34594	117	Immunoglobulin kappa variable 1D-16 OS=Homo sapiens OX=9606 GN=IGKV1D-16 PE=3 SV=2	IGKV1D-16
Q96GC9	439315	230929	479911	422793	259403	448224	1150155	3.45223	406	Vacuole membrane protein 1 OS=Homo sapiens OX=9606 GN=VMP1 PE=1 SV=1	VMP1
Q8NFW8	872152	835259	294208	839353	938250	274782	2001619	3.66389	434	N-acylneuraminate cytidylyltransferase OS=Homo sapiens OX=9606 GN=CMAS PE=1 SV=2	CMAS
Q8IUC8	900356	876043	1368362	866496	984063	1278014	3144761	3.75251	556	Polypeptide N-acetylgalactosaminyltransferase 13 OS=Homo sapiens OX=9606 GN=GALNT13 PE=1 SV=2	GALNT13
B1AK53	2599143	2548691	3507688	2501397	2862957	3276090	8655522	4.00584	854	Espin OS=Homo sapiens OX=9606 GN=ESPN PE=1 SV=1	ESPN
Q8WUY8	440917	523861	919091	424335	588455	858407	1883869	3.96118	206	Probable N-acetyltransferase 14 OS=Homo sapiens OX=9606 GN=NAT14 PE=1 SV=1	NAT14
Q9H2C0	0	0	36271	0	0	33876	36271	1.78359	597	Gigaxonin OS=Homo sapiens OX=9606 GN=GAN PE=1 SV=1	GAN
Q8IUC4	661225	580860	1066602	636358	652482	996178	2308687	3.52704	686	Rhophilin-2 OS=Homo sapiens OX=9606 GN=RHPN2 PE=1 SV=1	RHPN2
P34913	709612	711542	860809	682925	799278	803973	2281963	3.61402	555	Bifunctional epoxide hydrolase 2 OS=Homo sapiens OX=9606 GN=EPHX2 PE=1 SV=2	EPHX2
Q5VTU8	208042	186587	324797	200218	209594	303352	719426	4.14942	51	ATP synthase subunit epsilon-like protein, mitochondrial OS=Homo sapiens OX=9606 GN=ATP5F1EP2 PE=1 SV=1	ATP5F1EP2
Q8WUY3	224848	378036	368193	216392	424649	343882	971077	2.49758	3088	Protein prune homolog 2 OS=Homo sapiens OX=9606 GN=PRUNE2 PE=1 SV=3	PRUNE2
P34910	2363802	1446543	1427041	2274906	1624909	1332819	5237386	4.06784	448	Protein EVI2B OS=Homo sapiens OX=9606 GN=EVI2B PE=1 SV=2	EVI2B
Q15797	541045	402842	694787	520697	452514	648913	1638674	3.54704	465	Mothers against decapentaplegic homolog 1 OS=Homo sapiens OX=9606 GN=SMAD1 PE=1 SV=1	SMAD1
Q8WUY1	2022938	1953414	3022557	1946861	2194279	2822990	6998909	4.52697	208	Protein THEM6 OS=Homo sapiens OX=9606 GN=THEM6 PE=1 SV=2	THEM6
Q15796	805577	554140	1184021	775281	622468	1105845	2543738	3.73616	467	Mothers against decapentaplegic homolog 2 OS=Homo sapiens OX=9606 GN=SMAD2 PE=1 SV=1	SMAD2
P30559	0	166344	274249	0	186855	256141	440593	3.05409	389	Oxytocin receptor OS=Homo sapiens OX=9606 GN=OXTR PE=1 SV=2	OXTR
Q2M2H8	226200	325894	128310	217693	366078	119838	680404	2.43223	2515	Probable maltase-glucoamylase 2 OS=Homo sapiens OX=9606 GN=MGAM2 PE=1 SV=3	MGAM2
Q04206	1340232	3224635	862828	1289829	3622248	805859	5427695	3.99346	551	Transcription factor p65 OS=Homo sapiens OX=9606 GN=RELA PE=1 SV=2	RELA
Q9BRT3	0	55624	96425	0	62482	90058	152049	3.12129	115	Migration and invasion enhancer 1 OS=Homo sapiens OX=9606 GN=MIEN1 PE=1 SV=1	MIEN1
Q9BRT2	45356	7704	72703	43650	8653	67902	125763	2.99918	126	Ubiquinol-cytochrome-c reductase complex assembly factor 2 OS=Homo sapiens OX=9606 GN=UQCC2 PE=1 SV=1	UQCC2
P20774	24631403	31507715	25320103	23705090	35392776	23648323	81459221	5.43672	298	Mimecan OS=Homo sapiens OX=9606 GN=OGN PE=1 SV=1	OGN
Q8WUX9	14805	0	16390	14248	0	15307	31195	1.83799	453	Charged multivesicular body protein 7 OS=Homo sapiens OX=9606 GN=CHMP7 PE=1 SV=1	CHMP7
Q99798	1390858	1424883	2689338	1338552	1600578	2511772	5505079	3.84867	780	Aconitate hydratase, mitochondrial OS=Homo sapiens OX=9606 GN=ACO2 PE=1 SV=2	ACO2
P16298	1183003	949815	1040362	1138513	1066932	971671	3173180	3.78216	524	Serine/threonine-protein phosphatase 2B catalytic subunit beta isoform OS=Homo sapiens OX=9606 GN=PPP3CB PE=1 SV=2	PPP3CB
Q8WV92	203932	267830	713035	196262	300854	665956	1184797	3.67744	249	MIT domain-containing protein 1 OS=Homo sapiens OX=9606 GN=MITD1 PE=1 SV=1	MITD1
Q6ZVM7	1061616	901713	1331330	1021691	1012898	1243427	3294659	3.8128	507	TOM1-like protein 2 OS=Homo sapiens OX=9606 GN=TOM1L2 PE=1 SV=1	TOM1L2
Q15785	593471	689832	643791	571152	774891	601284	1927094	3.79494	309	Mitochondrial import receptor subunit TOM34 OS=Homo sapiens OX=9606 GN=TOMM34 PE=1 SV=2	TOMM34
Q96SZ5	66723	19572	41471	64213	21985	38732	127766	2.67505	270	2-aminoethanethiol dioxygenase OS=Homo sapiens OX=9606 GN=ADO PE=1 SV=2	ADO
P08697	14300482	12384502	17976400	13762684	13911573	16789493	44661384	4.95885	491	Alpha-2-antiplasmin OS=Homo sapiens OX=9606 GN=SERPINF2 PE=1 SV=3	SERPINF2
Q9BS40	1554676	1647315	1840923	1496209	1850437	1719374	5042914	4.35633	222	Latexin OS=Homo sapiens OX=9606 GN=LXN PE=1 SV=2	LXN
Q32P51	2429227	1738140	2821605	2337871	1952461	2635306	6988972	4.33926	320	Heterogeneous nuclear ribonucleoprotein A1-like 2 OS=Homo sapiens OX=9606 GN=HNRNPA1L2 PE=2 SV=2	HNRNPA1L2
Q96GA7	97320	105793	109868	93660	118837	102613	312981	2.97832	329	Serine dehydratase-like OS=Homo sapiens OX=9606 GN=SDSL PE=1 SV=1	SDSL
Q8IUA7	1169063	821704	975042	1125098	923024	910664	2965809	3.26156	1624	ATP-binding cassette sub-family A member 9 OS=Homo sapiens OX=9606 GN=ABCA9 PE=1 SV=1	ABCA9
Q8NFU3	49059	74785	55520	47214	84006	51854	179364	3.19304	115	Thiosulfate:glutathione sulfurtransferase OS=Homo sapiens OX=9606 GN=TSTD1 PE=1 SV=3	TSTD1
Q99788	277285	203138	173006	266857	228185	161583	653429	3.24349	373	Chemerin-like receptor 1 OS=Homo sapiens OX=9606 GN=CMKLR1 PE=1 SV=2	CMKLR1
Q8WUW1	651149	405715	943952	626661	455741	881626	2000816	4.42615	75	Protein BRICK1 OS=Homo sapiens OX=9606 GN=BRK1 PE=1 SV=1	BRK1
Q5VU43	10792317	13926587	9485027	10386450	15643805	8858770	34203931	4.16375	2346	Myomegalin OS=Homo sapiens OX=9606 GN=PDE4DIP PE=1 SV=3	PDE4DIP
P16284	12976338	7568944	11691247	12488337	8502233	10919323	32236529	4.64029	738	Platelet endothelial cell adhesion molecule OS=Homo sapiens OX=9606 GN=PECAM1 PE=1 SV=2	PECAM1
Q15773	183846	115902	242777	176932	130193	226747	542525	3.33997	248	Myeloid leukemia factor 2 OS=Homo sapiens OX=9606 GN=MLF2 PE=1 SV=1	MLF2
Q15772	1037359	1552377	1430740	998347	1743792	1336274	4020476	3.09013	3267	Striated muscle preferentially expressed protein kinase OS=Homo sapiens OX=9606 GN=SPEG PE=1 SV=4	SPEG
Q15771	4294777	2646708	4023778	4133263	2973060	3758104	10965263	4.73252	203	Ras-related protein Rab-30 OS=Homo sapiens OX=9606 GN=RAB30 PE=1 SV=2	RAB30
P30536	1725321	1436655	1615701	1660436	1613801	1509023	4777677	4.45133	169	Translocator protein OS=Homo sapiens OX=9606 GN=TSPO PE=1 SV=3	TSPO
Q13596	2969081	2216857	2637571	2857422	2490206	2463423	7823509	4.17573	522	Sorting nexin-1 OS=Homo sapiens OX=9606 GN=SNX1 PE=1 SV=3	SNX1
Q9BRR9	191725	197019	872403	184514	221312	814801	1261147	3.2257	750	Rho GTPase-activating protein 9 OS=Homo sapiens OX=9606 GN=ARHGAP9 PE=1 SV=2	ARHGAP9
Q13595	242430	219935	433927	233312	247054	405276	896292	3.5022	282	Transformer-2 protein homolog alpha OS=Homo sapiens OX=9606 GN=TRA2A PE=1 SV=1	TRA2A
P30533	5370449	4402700	6303486	5168482	4945575	5887293	16076635	4.65353	357	Alpha-2-macroglobulin receptor-associated protein OS=Homo sapiens OX=9606 GN=LRPAP1 PE=1 SV=1	LRPAP1
A8MTZ0	106927	126500	259763	102905	142098	242611	493190	3.72923	92	BBSome-interacting protein 1 OS=Homo sapiens OX=9606 GN=BBIP1 PE=1 SV=2	BBIP1
Q9BRR6	3138054	1997121	3525747	3020041	2243376	3292956	8660922	4.24121	497	ADP-dependent glucokinase OS=Homo sapiens OX=9606 GN=ADPGK PE=1 SV=1	ADPGK
Q53FA7	465530	431875	683294	448022	485127	638178	1580699	3.67771	332	Quinone oxidoreductase PIG3 OS=Homo sapiens OX=9606 GN=TP53I3 PE=1 SV=2	TP53I3
P30530	453383	431409	353495	436332	484603	330155	1238287	3.14148	894	Tyrosine-protein kinase receptor UFO OS=Homo sapiens OX=9606 GN=AXL PE=1 SV=4	AXL
A6NFX1	64978	20326	43495	62534	22832	40623	128799	2.40748	504	Sphingosine-1-phosphate transporter MFSD2B OS=Homo sapiens OX=9606 GN=MFSD2B PE=1 SV=4	MFSD2B
Q9BRR3	299119	202374	314871	287870	227327	294081	816364	3.30658	403	Post-GPI attachment to proteins factor 4 OS=Homo sapiens OX=9606 GN=PGAP4 PE=1 SV=1	PGAP4
Q659C4	1448076	765519	1314480	1393618	859911	1227690	3528075	3.58659	914	La-related protein 1B OS=Homo sapiens OX=9606 GN=LARP1B PE=1 SV=2	LARP1B
Q32P44	117096	157523	151115	112692	176946	141137	425734	2.67683	896	Echinoderm microtubule-associated protein-like 3 OS=Homo sapiens OX=9606 GN=EML3 PE=1 SV=1	EML3
O95498	4883811	1881849	4187357	4700145	2113890	3910883	10953017	4.32353	520	Pantetheine hydrolase VNN2 OS=Homo sapiens OX=9606 GN=VNN2 PE=1 SV=3	VNN2
O95497	1368272	776903	1436231	1316815	872699	1341402	3581406	3.84394	513	Pantetheinase OS=Homo sapiens OX=9606 GN=VNN1 PE=1 SV=2	VNN1
P49593	465366	2165539	675639	447865	2432560	631029	3306544	3.86232	454	Protein phosphatase 1F OS=Homo sapiens OX=9606 GN=PPM1F PE=1 SV=3	PPM1F
P49591	3402613	1551714	3970184	3274651	1743048	3708049	8924511	4.23962	514	Serine--tRNA ligase, cytoplasmic OS=Homo sapiens OX=9606 GN=SARS1 PE=1 SV=3	SARS1
Q8NFT2	1004136	702649	933185	966373	789289	871570	2639970	3.7314	490	Metalloreductase STEAP2 OS=Homo sapiens OX=9606 GN=STEAP2 PE=1 SV=3	STEAP2
Q53RY4	248655	301066	304360	239303	338188	284264	854081	3.55129	240	Keratinocyte-associated protein 3 OS=Homo sapiens OX=9606 GN=KRTCAP3 PE=1 SV=1	KRTCAP3
P40306	831882	624822	702773	800597	701865	656371	2159477	3.89819	273	Proteasome subunit beta type-10 OS=Homo sapiens OX=9606 GN=PSMB10 PE=1 SV=1	PSMB10
P49590	680117	854187	1060445	654539	959512	990428	2594749	3.70994	506	Histidine--tRNA ligase, mitochondrial OS=Homo sapiens OX=9606 GN=HARS2 PE=1 SV=1	HARS2
P16278	1408270	899767	1709127	1355309	1010712	1596280	4017164	3.77333	677	Beta-galactosidase OS=Homo sapiens OX=9606 GN=GLB1 PE=1 SV=2	GLB1
O95490	1197016	980409	1092383	1151999	1101298	1020257	3269808	3.35047	1459	Adhesion G protein-coupled receptor L2 OS=Homo sapiens OX=9606 GN=ADGRL2 PE=1 SV=2	ADGRL2
Q15762	3614106	1579158	2331462	3478190	1773876	2177525	7524726	4.35015	336	CD226 antigen OS=Homo sapiens OX=9606 GN=CD226 PE=1 SV=2	CD226
Q13586	6507765	4780566	7079190	6263027	5370034	6611780	18367521	4.42836	685	Stromal interaction molecule 1 OS=Homo sapiens OX=9606 GN=STIM1 PE=1 SV=3	STIM1
Q9BRQ8	117900	116189	177085	113466	130515	165392	411174	3.04232	373	Ferroptosis suppressor protein 1 OS=Homo sapiens OX=9606 GN=AIFM2 PE=1 SV=1	AIFM2
P08670	54100501	62467124	51554154	52065945	70169637	48150249	168121779	5.55724	466	Vimentin OS=Homo sapiens OX=9606 GN=VIM PE=1 SV=4	VIM
Q9BRQ6	396140	284431	1102284	381242	319502	1029504	1782855	3.88005	235	MICOS complex subunit MIC25 OS=Homo sapiens OX=9606 GN=CHCHD6 PE=1 SV=1	CHCHD6
Q9BS26	15033747	13912261	20148307	14468373	15627713	18817999	49094315	5.08251	406	Endoplasmic reticulum resident protein 44 OS=Homo sapiens OX=9606 GN=ERP44 PE=1 SV=1	ERP44
Q9BRQ5	21941	14480	26204	21115	16265	24473	62625	2.32693	295	Protein orai-3 OS=Homo sapiens OX=9606 GN=ORAI3 PE=1 SV=2	ORAI3
P30520	322433	423117	263631	310307	475289	246224	1009181	3.345	456	Adenylosuccinate synthetase isozyme 2 OS=Homo sapiens OX=9606 GN=ADSS2 PE=1 SV=3	ADSS2
P51888	18270532	18517401	15342337	17583432	20800690	14329347	52130270	5.13503	382	Prolargin OS=Homo sapiens OX=9606 GN=PRELP PE=1 SV=1	PRELP
P49589	1382975	1107243	1137626	1330965	1243771	1062513	3627844	3.68575	748	Cysteine--tRNA ligase, cytoplasmic OS=Homo sapiens OX=9606 GN=CARS1 PE=1 SV=3	CARS1
P49588	4899885	2882795	4787668	4715615	3238258	4471558	12570348	4.11347	968	Alanine--tRNA ligase, cytoplasmic OS=Homo sapiens OX=9606 GN=AARS1 PE=1 SV=2	AARS1
P51884	21489479	23055879	24572036	20681325	25898785	22949647	69117394	5.31067	338	Lumican OS=Homo sapiens OX=9606 GN=LUM PE=1 SV=2	LUM
P49585	2734322	2519379	2303425	2631492	2830031	2151339	7557126	4.31369	367	Choline-phosphate cytidylyltransferase A OS=Homo sapiens OX=9606 GN=PCYT1A PE=1 SV=2	PCYT1A
O95487	1743164	1060653	1612122	1677608	1191436	1505680	4415939	3.5419	1268	Protein transport protein Sec24B OS=Homo sapiens OX=9606 GN=SEC24B PE=1 SV=2	SEC24B
O95486	1519249	926323	943471	1462114	1040543	881177	3389043	3.49146	1093	Protein transport protein Sec24A OS=Homo sapiens OX=9606 GN=SEC24A PE=1 SV=2	SEC24A
P20742	23385567	19313273	22964328	22506106	21694697	21448089	65663168	4.64647	1482	Pregnancy zone protein OS=Homo sapiens OX=9606 GN=PZP PE=1 SV=4	PZP
Q8NG41	299808	514842	440938	288533	578324	411824	1255588	4.00194	125	Neuropeptide B OS=Homo sapiens OX=9606 GN=NPB PE=1 SV=1	NPB
P18440	24825	13546	25348	23891	15216	23674	63719	2.34187	290	Arylamine N-acetyltransferase 1 OS=Homo sapiens OX=9606 GN=NAT1 PE=1 SV=2	NAT1
Q15758	1847129	1181952	1041037	1777664	1327692	972301	4070118	3.87641	541	Neutral amino acid transporter B(0) OS=Homo sapiens OX=9606 GN=SLC1A5 PE=1 SV=2	SLC1A5
P98095	1308328	1349787	977808	1259125	1516222	913247	3635923	3.48726	1184	Fibulin-2 OS=Homo sapiens OX=9606 GN=FBLN2 PE=1 SV=2	FBLN2
P30519	4639168	3860330	4054974	4464703	4336328	3787241	12554472	4.59911	316	Heme oxygenase 2 OS=Homo sapiens OX=9606 GN=HMOX2 PE=1 SV=2	HMOX2
Q15751	1682757	1741207	2309204	1619473	1955906	2156736	5733168	3.07167	4861	Probable E3 ubiquitin-protein ligase HERC1 OS=Homo sapiens OX=9606 GN=HERC1 PE=1 SV=2	HERC1
Q13576	3309716	2558871	3562196	3185247	2874392	3326999	9430783	3.77727	1575	Ras GTPase-activating-like protein IQGAP2 OS=Homo sapiens OX=9606 GN=IQGAP2 PE=1 SV=4	IQGAP2
Q9BRP8	89770	70231	84134	86394	78890	78578	244135	3.078	204	Partner of Y14 and mago OS=Homo sapiens OX=9606 GN=PYM1 PE=1 SV=1	PYM1
Q13574	391457	492081	718039	376735	552757	670629	1601577	3.237	928	Diacylglycerol kinase zeta OS=Homo sapiens OX=9606 GN=DGKZ PE=1 SV=4	DGKZ
Q13572	387188	592321	877131	372627	665357	819217	1856640	3.65173	414	Inositol-tetrakisphosphate 1-kinase OS=Homo sapiens OX=9606 GN=ITPK1 PE=1 SV=2	ITPK1
P30511	892562	999311	1365503	858995	1122531	1275344	3257376	3.97379	346	HLA class I histocompatibility antigen, alpha chain F OS=Homo sapiens OX=9606 GN=HLA-F PE=1 SV=3	HLA-F
Q9BRP4	19952	0	48719	19201	0	45502	68671	2.24349	392	Proteasomal ATPase-associated factor 1 OS=Homo sapiens OX=9606 GN=PAAF1 PE=1 SV=2	PAAF1
Q32P28	11276684	3886301	5406432	10852602	4365501	5049468	20569417	4.44634	736	Prolyl 3-hydroxylase 1 OS=Homo sapiens OX=9606 GN=P3H1 PE=1 SV=2	P3H1
Q86UY6	30614	27113	26973	29462	30456	25192	84700	2.55314	237	N-alpha-acetyltransferase 40 OS=Homo sapiens OX=9606 GN=NAA40 PE=1 SV=1	NAA40
P26038	49661527	56078074	60775727	47793908	62992784	56762961	166515328	5.46028	577	Moesin OS=Homo sapiens OX=9606 GN=MSN PE=1 SV=3	MSN
Q5T9A4	1970570	1728747	1900750	1896462	1941910	1775251	5600067	3.93662	648	ATPase family AAA domain-containing protein 3B OS=Homo sapiens OX=9606 GN=ATAD3B PE=1 SV=1	ATAD3B
O95479	10924602	8357650	13930403	10513760	9388190	13010637	33212655	4.62313	791	GDH/6PGL endoplasmic bifunctional protein OS=Homo sapiens OX=9606 GN=H6PD PE=1 SV=2	H6PD
O95477	1095714	894712	850735	1054507	1005034	794564	2841161	3.0992	2261	Phospholipid-transporting ATPase ABCA1 OS=Homo sapiens OX=9606 GN=ABCA1 PE=1 SV=3	ABCA1
Q8NG35	63674	24022	64090	61279	26984	59858	151786	3.28914	78	Beta-defensin 105 OS=Homo sapiens OX=9606 GN=DEFB105B PE=2 SV=1	DEFB105B
O95476	238942	99139	285472	229956	111363	266623	623553	3.40748	244	CTD nuclear envelope phosphatase 1 OS=Homo sapiens OX=9606 GN=CTDNEP1 PE=1 SV=2	CTDNEP1
Q99758	497398	482306	935518	478692	541776	873749	1915222	3.05075	1704	Phospholipid-transporting ATPase ABCA3 OS=Homo sapiens OX=9606 GN=ABCA3 PE=1 SV=2	ABCA3
Q99757	20485	52508	87118	19714	58982	81365	160111	2.98431	166	Thioredoxin, mitochondrial OS=Homo sapiens OX=9606 GN=TXN2 PE=1 SV=2	TXN2
Q9NQI0	320274	373515	490233	308229	419571	457864	1184022	3.21362	724	Probable ATP-dependent RNA helicase DDX4 OS=Homo sapiens OX=9606 GN=DDX4 PE=1 SV=2	DDX4
P18433	4771554	3196544	4649076	4592110	3590694	4342117	12617174	4.19679	802	Receptor-type tyrosine-protein phosphatase alpha OS=Homo sapiens OX=9606 GN=PTPRA PE=1 SV=3	PTPRA
Q99755	1199455	811837	959096	1154347	911940	895770	2970388	3.72308	562	Phosphatidylinositol 4-phosphate 5-kinase type-1 alpha OS=Homo sapiens OX=9606 GN=PIP5K1A PE=1 SV=1	PIP5K1A
O95471	1027457	783820	815847	988817	880468	761980	2627124	4.0952	211	Claudin-7 OS=Homo sapiens OX=9606 GN=CLDN7 PE=1 SV=4	CLDN7
Q8WUT4	3120494	4138996	2170491	3003141	4649355	2027182	9429981	4.10528	740	Leucine-rich repeat neuronal protein 4 OS=Homo sapiens OX=9606 GN=LRRN4 PE=1 SV=3	LRRN4
O95470	856317	936791	1238117	824113	1052302	1156369	3031225	3.72727	568	Sphingosine-1-phosphate lyase 1 OS=Homo sapiens OX=9606 GN=SGPL1 PE=1 SV=3	SGPL1
Q15746	9899680	11200241	8607946	9527383	12581287	8039599	29707867	4.19093	1914	Myosin light chain kinase, smooth muscle OS=Homo sapiens OX=9606 GN=MYLK PE=1 SV=4	MYLK
Q96T76	667481	447956	689157	642379	503191	643654	1804594	3.24354	1030	MMS19 nucleotide excision repair protein homolog OS=Homo sapiens OX=9606 GN=MMS19 PE=1 SV=2	MMS19
P98082	638816	394678	669648	614792	443343	625433	1703142	3.34476	770	Disabled homolog 2 OS=Homo sapiens OX=9606 GN=DAB2 PE=1 SV=3	DAB2
P08651	539433	395141	515688	519146	443863	481639	1450262	3.45558	508	Nuclear factor 1 C-type OS=Homo sapiens OX=9606 GN=NFIC PE=1 SV=2	NFIC
Q13564	4792536	3622363	4897263	4612303	4069018	4573917	13312162	4.39671	534	NEDD8-activating enzyme E1 regulatory subunit OS=Homo sapiens OX=9606 GN=NAE1 PE=1 SV=1	NAE1
Q13563	2123072	2299816	1391729	2043229	2583394	1299838	5814617	3.77865	968	Polycystin-2 OS=Homo sapiens OX=9606 GN=PKD2 PE=1 SV=3	PKD2
Q86V97	898085	655441	1034116	864310	736260	965837	2587642	3.58424	674	Kelch repeat and BTB domain-containing protein 6 OS=Homo sapiens OX=9606 GN=KBTBD6 PE=1 SV=1	KBTBD6
Q13561	2028300	1704438	2615111	1952021	1914603	2442446	6347849	4.19948	401	Dynactin subunit 2 OS=Homo sapiens OX=9606 GN=DCTN2 PE=1 SV=4	DCTN2
Q86UX7	16462500	9696464	18320626	15843395	10892087	17110992	44479590	4.82403	667	Fermitin family homolog 3 OS=Homo sapiens OX=9606 GN=FERMT3 PE=1 SV=1	FERMT3
Q17RC7	296636	184053	306444	285480	206747	286210	787133	3.03751	722	Exocyst complex component 3-like protein 4 OS=Homo sapiens OX=9606 GN=EXOC3L4 PE=1 SV=2	EXOC3L4
Q3MIR4	684574	389266	816534	658829	437264	762621	1890374	3.73124	351	Cell cycle control protein 50B OS=Homo sapiens OX=9606 GN=TMEM30B PE=1 SV=1	TMEM30B
Q8NFQ8	1643260	1245356	2279860	1581461	1398914	2129330	5168476	4.04126	470	Torsin-1A-interacting protein 2 OS=Homo sapiens OX=9606 GN=TOR1AIP2 PE=1 SV=1	TOR1AIP2
P18428	2467029	2818838	3792813	2374251	3166415	3542389	9078680	4.27588	481	Lipopolysaccharide-binding protein OS=Homo sapiens OX=9606 GN=LBP PE=1 SV=3	LBP
P26022	1336251	1169658	1501947	1285998	1313882	1402779	4007856	4.02199	381	Pentraxin-related protein PTX3 OS=Homo sapiens OX=9606 GN=PTX3 PE=1 SV=3	PTX3
O95466	2244975	1235841	2246625	2160548	1388226	2098289	5727441	3.71657	1100	Formin-like protein 1 OS=Homo sapiens OX=9606 GN=FMNL1 PE=1 SV=3	FMNL1
Q99747	1895019	1457523	2026948	1823753	1637242	1893117	5379490	4.23659	312	Gamma-soluble NSF attachment protein OS=Homo sapiens OX=9606 GN=NAPG PE=1 SV=1	NAPG
O95461	1115818	690646	682798	1073855	775806	637715	2489262	3.51755	756	Xylosyl- and glucuronyltransferase LARGE1 OS=Homo sapiens OX=9606 GN=LARGE1 PE=1 SV=1	LARGE1
P98077	0	34951	0	0	39260	0	34951	1.77854	582	SHC-transforming protein 2 OS=Homo sapiens OX=9606 GN=SHC2 PE=1 SV=4	SHC2
Q15738	2335747	2349384	3429751	2247906	2639074	3203298	8114882	4.33757	373	Sterol-4-alpha-carboxylate 3-dehydrogenase, decarboxylating OS=Homo sapiens OX=9606 GN=NSDHL PE=1 SV=2	NSDHL
Q8WV41	746853	455717	555219	718766	511909	518560	1757789	3.48605	574	Sorting nexin-33 OS=Homo sapiens OX=9606 GN=SNX33 PE=1 SV=1	SNX33
P08648	8949434	3856929	6745566	8612873	4332507	6300184	19551929	4.27041	1049	Integrin alpha-5 OS=Homo sapiens OX=9606 GN=ITGA5 PE=1 SV=2	ITGA5
Q96SU4	457236	525623	511679	440040	590434	477894	1494538	3.30763	736	Oxysterol-binding protein-related protein 9 OS=Homo sapiens OX=9606 GN=OSBPL9 PE=1 SV=2	OSBPL9
P0CG41	2026643	2014328	1705656	1950427	2262704	1593038	5746627	3.86899	777	cTAGE family member 8 OS=Homo sapiens OX=9606 GN=CTAGE8 PE=3 SV=1	CTAGE8
Q13557	1576774	1811353	1837206	1517476	2034702	1715903	5225333	4.02001	499	Calcium/calmodulin-dependent protein kinase type II subunit delta OS=Homo sapiens OX=9606 GN=CAMK2D PE=1 SV=3	CAMK2D
Q9BRN9	102697	64563	187329	98834	72523	174960	354589	3.15703	247	TM2 domain-containing protein 3 OS=Homo sapiens OX=9606 GN=TM2D3 PE=2 SV=2	TM2D3
Q13555	1416556	1381509	1372772	1363283	1551856	1282133	4170837	3.87359	558	Calcium/calmodulin-dependent protein kinase type II subunit gamma OS=Homo sapiens OX=9606 GN=CAMK2G PE=1 SV=4	CAMK2G
P14060	951023	1548983	1827063	915257	1739980	1706429	4327069	4.06448	373	3 beta-hydroxysteroid dehydrogenase/Delta 5-- 4-isomerase type 1 OS=Homo sapiens OX=9606 GN=HSD3B1 PE=1 SV=2	HSD3B1
Q9UDY4	595664	797911	626994	573262	896297	585596	2020569	3.77784	337	DnaJ homolog subfamily B member 4 OS=Homo sapiens OX=9606 GN=DNAJB4 PE=1 SV=1	DNAJB4
P51858	1132993	987649	1235377	1090384	1109431	1153810	3356019	4.14561	240	Hepatoma-derived growth factor OS=Homo sapiens OX=9606 GN=HDGF PE=1 SV=1	HDGF
Q9UDY2	689631	613958	861090	663696	689662	804235	2164679	3.25985	1190	Tight junction protein ZO-2 OS=Homo sapiens OX=9606 GN=TJP2 PE=1 SV=2	TJP2
P51857	503155	944798	1357610	484232	1061296	1267972	2805563	3.9348	326	Aldo-keto reductase family 1 member D1 OS=Homo sapiens OX=9606 GN=AKR1D1 PE=1 SV=1	AKR1D1
Q86V85	171932	363350	709041	165466	408152	662226	1244323	3.45148	440	Integral membrane protein GPR180 OS=Homo sapiens OX=9606 GN=GPR180 PE=2 SV=1	GPR180
Q8NFP9	2013087	1353551	1786362	1937380	1520450	1668416	5153000	3.24283	2946	Neurobeachin OS=Homo sapiens OX=9606 GN=NBEA PE=1 SV=3	NBEA
Q86V81	301800	358816	241089	290450	403059	225170	901705	3.54513	257	THO complex subunit 4 OS=Homo sapiens OX=9606 GN=ALYREF PE=1 SV=3	ALYREF
Q8NFP7	35080	21634	43245	33760	24301	40389	99959	2.78498	164	Diphosphoinositol polyphosphate phosphohydrolase 3-alpha OS=Homo sapiens OX=9606 GN=NUDT10 PE=1 SV=1	NUDT10
Q9NQG5	330783	195869	415031	318343	220020	387628	941683	3.46069	326	Regulation of nuclear pre-mRNA domain-containing protein 1B OS=Homo sapiens OX=9606 GN=RPRD1B PE=1 SV=1	RPRD1B
P26012	433862	514062	452736	417545	577448	422843	1400660	3.26041	769	Integrin beta-8 OS=Homo sapiens OX=9606 GN=ITGB8 PE=1 SV=1	ITGB8
P26010	2457115	1249474	2295002	2364710	1403540	2143472	6001591	3.87626	798	Integrin beta-7 OS=Homo sapiens OX=9606 GN=ITGB7 PE=1 SV=1	ITGB7
Q8NG11	1726865	993373	1717763	1661922	1115860	1604346	4438001	4.21582	270	Tetraspanin-14 OS=Homo sapiens OX=9606 GN=TSPAN14 PE=1 SV=1	TSPAN14
Q6UWY5	3635187	5690385	3597584	3498478	6392038	3360050	12923156	4.50714	402	Olfactomedin-like protein 1 OS=Homo sapiens OX=9606 GN=OLFML1 PE=1 SV=2	OLFML1
Q99735	1751825	2246753	2658641	1685944	2523789	2483102	6657219	4.65598	147	Microsomal glutathione S-transferase 2 OS=Homo sapiens OX=9606 GN=MGST2 PE=1 SV=1	MGST2
Q99733	1465527	1170584	1656101	1410412	1314922	1546755	4292212	4.05865	375	Nucleosome assembly protein 1-like 4 OS=Homo sapiens OX=9606 GN=NAP1L4 PE=1 SV=1	NAP1L4
Q99732	102203	64855	102898	98359	72851	96104	269956	3.22447	161	Lipopolysaccharide-induced tumor necrosis factor-alpha factor OS=Homo sapiens OX=9606 GN=LITAF PE=1 SV=2	LITAF
P0CG39	26696461	29814626	30825772	25692488	33490920	28790475	87336859	4.925	1038	POTE ankyrin domain family member J OS=Homo sapiens OX=9606 GN=POTEJ PE=3 SV=1	POTEJ
Q96ST8	211569	179405	98490	203612	201526	91987	489464	2.79596	783	Centrosomal protein of 89 kDa OS=Homo sapiens OX=9606 GN=CEP89 PE=1 SV=3	CEP89
P0CG38	49280672	52620133	53265525	47427375	59108462	49748626	155166330	5.15939	1075	POTE ankyrin domain family member I OS=Homo sapiens OX=9606 GN=POTEI PE=3 SV=1	POTEI
P16234	4115727	2868184	3369403	3960947	3221845	3146935	10353314	3.97805	1089	Platelet-derived growth factor receptor alpha OS=Homo sapiens OX=9606 GN=PDGFRA PE=1 SV=1	PDGFRA
P08637	3741507	2204624	4095735	3600800	2476465	3825310	10041866	4.59698	254	Low affinity immunoglobulin gamma Fc region receptor III-A OS=Homo sapiens OX=9606 GN=FCGR3A PE=1 SV=2	FCGR3A
P61626	5054627	3645346	5850735	4864537	4094835	5464435	14550708	4.99262	148	Lysozyme C OS=Homo sapiens OX=9606 GN=LYZ PE=1 SV=1	LYZ
Q15722	686199	411554	577256	660393	462300	539142	1675009	3.67747	352	Leukotriene B4 receptor 1 OS=Homo sapiens OX=9606 GN=LTB4R PE=1 SV=2	LTB4R
Q13547	1609802	1012603	1359489	1549262	1137462	1269727	3981894	3.91704	482	Histone deacetylase 1 OS=Homo sapiens OX=9606 GN=HDAC1 PE=1 SV=1	HDAC1
Q96T51	1902421	1679575	1541296	1830876	1886675	1439530	5123292	3.85952	708	RUN and FYVE domain-containing protein 1 OS=Homo sapiens OX=9606 GN=RUFY1 PE=1 SV=2	RUFY1
P0CG30	90942	28569	92463	87521	32091	86358	211974	2.93889	244	Glutathione S-transferase theta-2B OS=Homo sapiens OX=9606 GN=GSTT2B PE=1 SV=1	GSTT2B
Q13546	456448	480202	926952	439282	539413	865749	1863602	3.44363	671	Receptor-interacting serine/threonine-protein kinase 1 OS=Homo sapiens OX=9606 GN=RIPK1 PE=1 SV=3	RIPK1
P08631	4224033	2869365	4244003	4065179	3223172	3963789	11337401	4.33353	526	Tyrosine-protein kinase HCK OS=Homo sapiens OX=9606 GN=HCK PE=1 SV=5	HCK
O75897	0	12561	116945	0	14109	109223	129506	2.63228	302	Sulfotransferase 1C4 OS=Homo sapiens OX=9606 GN=SULT1C4 PE=1 SV=2	SULT1C4
Q86UV5	6775861	7129229	8197159	6521041	8008299	7655935	22102249	4.3295	1035	Ubiquitin carboxyl-terminal hydrolase 48 OS=Homo sapiens OX=9606 GN=USP48 PE=1 SV=1	USP48
P04278	2621414	2873589	3205127	2522830	3227917	2993505	8700130	4.3353	402	Sex hormone-binding globulin OS=Homo sapiens OX=9606 GN=SHBG PE=1 SV=2	SHBG
P29992	11717750	7819035	11114208	11277081	8783161	10380383	30650993	4.93135	359	Guanine nucleotide-binding protein subunit alpha-11 OS=Homo sapiens OX=9606 GN=GNA11 PE=1 SV=2	GNA11
P26006	6421030	4374180	5396102	6179554	4913538	5039820	16191312	4.18768	1051	Integrin alpha-3 OS=Homo sapiens OX=9606 GN=ITGA3 PE=1 SV=5	ITGA3
P82980	101061	10450	106300	97260	11738	99281	217811	3.20775	135	Retinol-binding protein 5 OS=Homo sapiens OX=9606 GN=RBP5 PE=1 SV=3	RBP5
Q05940	55374	56252	101655	53291	63188	94943	213281	2.61799	514	Synaptic vesicular amine transporter OS=Homo sapiens OX=9606 GN=SLC18A2 PE=1 SV=2	SLC18A2
P04275	12246743	9186393	12324440	11786180	10319121	11510709	33757576	4.0792	2813	von Willebrand factor OS=Homo sapiens OX=9606 GN=VWF PE=1 SV=4	VWF
Q8NG06	1403315	1016208	2059156	1350540	1141511	1923198	4478679	3.96451	486	E3 ubiquitin-protein ligase TRIM58 OS=Homo sapiens OX=9606 GN=TRIM58 PE=2 SV=2	TRIM58
P51841	735316	774558	651110	707663	870064	608119	2160984	3.29011	1108	Retinal guanylyl cyclase 2 OS=Homo sapiens OX=9606 GN=GUCY2F PE=1 SV=2	GUCY2F
Q96FZ7	2246454	1360249	2204077	2161971	1527974	2058551	5810780	4.46104	201	Charged multivesicular body protein 6 OS=Homo sapiens OX=9606 GN=CHMP6 PE=1 SV=3	CHMP6
Q9H1Z4	312337	404679	476365	300590	454577	444912	1193381	3.39104	485	WD repeat-containing protein 13 OS=Homo sapiens OX=9606 GN=WDR13 PE=1 SV=2	WDR13
P20702	4043289	2520373	5058447	3891233	2831147	4724459	11622109	3.99971	1163	Integrin alpha-X OS=Homo sapiens OX=9606 GN=ITGAX PE=1 SV=3	ITGAX
Q96FZ5	29584	29714	5620	28471	33377	5248	64918	2.56933	175	CKLF-like MARVEL transmembrane domain-containing protein 7 OS=Homo sapiens OX=9606 GN=CMTM7 PE=1 SV=1	CMTM7
Q99729	960505	511089	793437	924383	574108	741049	2265031	3.83394	332	Heterogeneous nuclear ribonucleoprotein A/B OS=Homo sapiens OX=9606 GN=HNRNPAB PE=1 SV=2	HNRNPAB
Q6UX98	44674	33802	55753	42993	37969	52071	134229	2.67453	284	Probable palmitoyltransferase ZDHHC24 OS=Homo sapiens OX=9606 GN=ZDHHC24 PE=1 SV=1	ZDHHC24
O95445	1947068	3102861	2752827	1873844	3485459	2571069	7802756	4.61809	188	Apolipoprotein M OS=Homo sapiens OX=9606 GN=APOM PE=1 SV=2	APOM
P20701	4512355	3068535	4112017	4342659	3446900	3840517	11692907	3.99974	1170	Integrin alpha-L OS=Homo sapiens OX=9606 GN=ITGAL PE=1 SV=3	ITGAL
P20700	1586586	2100686	1318716	1526919	2359711	1231646	5005988	3.93159	586	Lamin-B1 OS=Homo sapiens OX=9606 GN=LMNB1 PE=1 SV=2	LMNB1
Q15717	103267	188486	129523	99383	211727	120971	421276	3.11135	326	ELAV-like protein 1 OS=Homo sapiens OX=9606 GN=ELAVL1 PE=1 SV=2	ELAVL1
Q6ZVF9	2003720	799652	2174979	1928366	898253	2031374	4978351	3.80722	776	G protein-regulated inducer of neurite outgrowth 3 OS=Homo sapiens OX=9606 GN=GPRIN3 PE=2 SV=2	GPRIN3
P61619	4756142	5564855	7928674	4577277	6251029	7405176	18249671	4.58365	476	Protein transport protein Sec61 subunit alpha isoform 1 OS=Homo sapiens OX=9606 GN=SEC61A1 PE=1 SV=2	SEC61A1
Q99720	564949	492355	815148	543702	553064	761327	1872452	3.92411	223	Sigma non-opioid intracellular receptor 1 OS=Homo sapiens OX=9606 GN=SIGMAR1 PE=1 SV=1	SIGMAR1
Q15714	142856	115380	86574	137483	129606	80857	344810	2.50698	1073	TSC22 domain family protein 1 OS=Homo sapiens OX=9606 GN=TSC22D1 PE=1 SV=3	TSC22D1
Q6DN90	306880	317533	195558	295339	356686	182646	819971	2.93017	963	IQ motif and SEC7 domain-containing protein 1 OS=Homo sapiens OX=9606 GN=IQSEC1 PE=1 SV=1	IQSEC1
P0CG22	0	117813	22989	0	132339	21471	140802	2.6999	281	Putative dehydrogenase/reductase SDR family member 4-like 1 OS=Homo sapiens OX=9606 GN=DHRS4L1 PE=5 SV=1	DHRS4L1
Q6VEQ5	203044	116912	164511	195408	131327	153649	484467	3.01781	465	WAS protein family homolog 2 OS=Homo sapiens OX=9606 GN=WASH2P PE=2 SV=2	WASH2P
P08621	302804	528380	506901	291416	593531	473432	1338085	3.486	437	U1 small nuclear ribonucleoprotein 70 kDa OS=Homo sapiens OX=9606 GN=SNRNP70 PE=1 SV=2	SNRNP70
P82979	52104	106864	59950	50144	120040	55991	218918	3.01806	210	SAP domain-containing ribonucleoprotein OS=Homo sapiens OX=9606 GN=SARNP PE=1 SV=3	SARNP
Q13530	695793	509191	395176	669626	571976	369084	1600160	3.5293	473	Serine incorporator 3 OS=Homo sapiens OX=9606 GN=SERINC3 PE=1 SV=2	SERINC3
Q9UDW1	901371	565313	920739	867473	635018	859946	2387423	4.57859	63	Cytochrome b-c1 complex subunit 9 OS=Homo sapiens OX=9606 GN=UQCR10 PE=1 SV=3	UQCR10
Q8N9U0	105403	28120	108097	101439	31587	100959	241620	2.69294	490	Tandem C2 domains nuclear protein OS=Homo sapiens OX=9606 GN=TC2N PE=1 SV=2	TC2N
Q641Q2	1346901	793806	1363538	1296248	891686	1273509	3504245	3.41717	1341	WASH complex subunit 2A OS=Homo sapiens OX=9606 GN=WASHC2A PE=1 SV=3	WASHC2A
O75886	529841	515161	329133	509915	578682	307401	1374135	3.41787	525	Signal transducing adapter molecule 2 OS=Homo sapiens OX=9606 GN=STAM2 PE=1 SV=1	STAM2
Q9NQE9	1850461	5470040	1320284	1780870	6144523	1233111	8640785	4.67648	182	Adenosine 5'-monophosphoramidase HINT3 OS=Homo sapiens OX=9606 GN=HINT3 PE=1 SV=1	HINT3
O75884	229241	102234	149361	220619	114839	139499	480836	3.41248	186	Serine hydrolase RBBP9 OS=Homo sapiens OX=9606 GN=RBBP9 PE=1 SV=2	RBBP9
Q86UU1	450434	500030	748742	433494	561686	699305	1699206	3.09131	1377	Pleckstrin homology-like domain family B member 1 OS=Homo sapiens OX=9606 GN=PHLDB1 PE=1 SV=1	PHLDB1
P82970	39137	27552	2178949	37665	30949	2035082	2245638	3.90109	282	High mobility group nucleosome-binding domain-containing protein 5 OS=Homo sapiens OX=9606 GN=HMGN5 PE=1 SV=1	HMGN5
O75882	9119389	7009398	8735330	8776436	7873692	8158572	24864117	4.24054	1429	Attractin OS=Homo sapiens OX=9606 GN=ATRN PE=1 SV=2	ATRN
P04264	143797292	63608447	44579368	138389513	71451691	41635979	251985107	5.59249	644	Keratin, type II cytoskeletal 1 OS=Homo sapiens OX=9606 GN=KRT1 PE=1 SV=6	KRT1
O75881	197922	613806	368129	190478	689491	343822	1179857	3.36768	506	Cytochrome P450 7B1 OS=Homo sapiens OX=9606 GN=CYP7B1 PE=1 SV=2	CYP7B1
O75880	356812	252654	752506	343393	283807	702821	1361972	3.6556	301	Protein SCO1 homolog, mitochondrial OS=Homo sapiens OX=9606 GN=SCO1 PE=1 SV=1	SCO1
O95436	2947298	6143049	3319288	2836459	6900518	3100129	12409635	4.25491	690	Sodium-dependent phosphate transport protein 2B OS=Homo sapiens OX=9606 GN=SLC34A2 PE=1 SV=3	SLC34A2
Q99719	724940	870411	879332	697677	977737	821273	2474683	3.82649	369	Septin-5 OS=Homo sapiens OX=9606 GN=SEPTIN5 PE=1 SV=1	SEPTIN5
Q99717	488989	342770	585494	470599	385035	546836	1417253	3.48399	465	Mothers against decapentaplegic homolog 5 OS=Homo sapiens OX=9606 GN=SMAD5 PE=1 SV=1	SMAD5
Q9H1Y0	762243	411318	527851	733577	462035	492999	1701412	3.79148	275	Autophagy protein 5 OS=Homo sapiens OX=9606 GN=ATG5 PE=1 SV=2	ATG5
O95433	809823	884068	645826	779368	993078	603184	2339717	3.84025	338	Activator of 90 kDa heat shock protein ATPase homolog 1 OS=Homo sapiens OX=9606 GN=AHSA1 PE=1 SV=1	AHSA1
P16219	22973	22166	51176	22109	24899	47797	96315	2.3688	412	Short-chain specific acyl-CoA dehydrogenase, mitochondrial OS=Homo sapiens OX=9606 GN=ACADS PE=1 SV=1	ACADS
Q99715	11151524	12077113	11928014	10732149	13566282	11140457	35156651	4.05986	3063	Collagen alpha-1(XII) chain OS=Homo sapiens OX=9606 GN=COL12A1 PE=1 SV=2	COL12A1
Q5VTL7	404564	345531	337521	389349	388136	315235	1087616	3.17137	733	Fibronectin type III domain-containing protein 7 OS=Homo sapiens OX=9606 GN=FNDC7 PE=2 SV=3	FNDC7
Q99714	980106	851523	1386860	943247	956520	1295291	3218489	4.09101	261	3-hydroxyacyl-CoA dehydrogenase type-2 OS=Homo sapiens OX=9606 GN=HSD17B10 PE=1 SV=3	HSD17B10
Q8WUP2	288888	191445	296617	278023	215051	277032	776950	3.31868	373	Filamin-binding LIM protein 1 OS=Homo sapiens OX=9606 GN=FBLIM1 PE=1 SV=2	FBLIM1
P61604	1925643	2049962	2551414	1853225	2302732	2382954	6527019	4.80611	102	10 kDa heat shock protein, mitochondrial OS=Homo sapiens OX=9606 GN=HSPE1 PE=1 SV=2	HSPE1
Q15700	15774944	9667936	14318144	15181696	10860041	13372777	39761024	4.65994	870	Disks large homolog 2 OS=Homo sapiens OX=9606 GN=DLG2 PE=1 SV=3	DLG2
Q13526	177715	300530	243020	171031	337586	226974	721265	3.64591	163	Peptidyl-prolyl cis-trans isomerase NIMA-interacting 1 OS=Homo sapiens OX=9606 GN=PIN1 PE=1 SV=1	PIN1
P61601	1900035	1354052	2022791	1828580	1521013	1889234	5276878	4.43682	193	Neurocalcin-delta OS=Homo sapiens OX=9606 GN=NCALD PE=1 SV=2	NCALD
Q9BRK5	2367351	2729545	4050882	2278322	3066111	3783419	9147778	4.40261	362	45 kDa calcium-binding protein OS=Homo sapiens OX=9606 GN=SDF4 PE=1 SV=1	SDF4
P51828	5734994	5714823	9431103	5519318	6419489	8808406	20880920	4.28633	1080	Adenylate cyclase type 7 OS=Homo sapiens OX=9606 GN=ADCY7 PE=1 SV=1	ADCY7
Q86UT6	1515508	2217769	1904834	1458514	2491231	1779065	5638111	3.76213	975	NLR family member X1 OS=Homo sapiens OX=9606 GN=NLRX1 PE=1 SV=1	NLRX1
Q9BRK3	729801	540673	1001544	702355	607340	935416	2272018	3.71099	442	Matrix remodeling-associated protein 8 OS=Homo sapiens OX=9606 GN=MXRA8 PE=1 SV=1	MXRA8
P04259	41794180	25076396	19946378	40222428	28168442	18629402	86816954	5.18733	564	Keratin, type II cytoskeletal 6B OS=Homo sapiens OX=9606 GN=KRT6B PE=1 SV=5	KRT6B
Q9H299	1417739	948059	1557200	1364422	1064959	1454384	3922998	4.62514	93	SH3 domain-binding glutamic acid-rich-like protein 3 OS=Homo sapiens OX=9606 GN=SH3BGRL3 PE=1 SV=1	SH3BGRL3
P29972	4463036	1702535	3884506	4295194	1912466	3628028	10050077	4.57242	269	Aquaporin-1 OS=Homo sapiens OX=9606 GN=AQP1 PE=1 SV=3	AQP1
O75874	7393012	5667840	6864412	7114983	6366713	6411183	19925264	4.6824	414	Isocitrate dehydrogenase [NADP] cytoplasmic OS=Homo sapiens OX=9606 GN=IDH1 PE=1 SV=2	IDH1
P27797	64385083	47688750	84484180	61963755	53569014	78906044	196558013	5.67335	417	Calreticulin OS=Homo sapiens OX=9606 GN=CALR PE=1 SV=1	CALR
O95429	52224	11976	0	50260	13452	0	64200	2.14762	457	BAG family molecular chaperone regulator 4 OS=Homo sapiens OX=9606 GN=BAG4 PE=1 SV=1	BAG4
Q8NFM7	10025	0	9783	9647	0	9137	19808	1.4282	739	Interleukin-17 receptor D OS=Homo sapiens OX=9606 GN=IL17RD PE=1 SV=3	IL17RD
Q96FX8	106310	103215	140715	102312	115941	131424	350240	3.25881	193	p53 apoptosis effector related to PMP-22 OS=Homo sapiens OX=9606 GN=PERP PE=1 SV=1	PERP
Q96FX7	0	135420	42996	0	152117	40157	178416	2.79054	289	tRNA (adenine(58)-N(1))-methyltransferase catalytic subunit TRMT61A OS=Homo sapiens OX=9606 GN=TRMT61A PE=1 SV=1	TRMT61A
Q96G97	289264	236933	317428	278385	266148	296469	843625	3.32627	398	Seipin OS=Homo sapiens OX=9606 GN=BSCL2 PE=1 SV=3	BSCL2
O95428	794712	1004248	759834	764825	1128076	709665	2558794	3.3015	1278	Papilin OS=Homo sapiens OX=9606 GN=PAPLN PE=2 SV=4	PAPLN
Q9H1X3	247493	342608	383739	238185	384853	358402	973840	3.43219	360	DnaJ homolog subfamily C member 25 OS=Homo sapiens OX=9606 GN=DNAJC25 PE=1 SV=1	DNAJC25
O95427	842549	871558	2214284	810863	979025	2068084	3928391	3.62527	931	GPI ethanolamine phosphate transferase 1 OS=Homo sapiens OX=9606 GN=PIGN PE=1 SV=1	PIGN
Q3B8N2	1052670	1201957	1975587	1013082	1350164	1845147	4230214	4.07491	356	Galectin-9B OS=Homo sapiens OX=9606 GN=LGALS9B PE=1 SV=3	LGALS9B
Q9H1X1	48484	64051	34675	46660	71948	32385	147210	2.72703	276	Radial spoke head protein 9 homolog OS=Homo sapiens OX=9606 GN=RSPH9 PE=1 SV=1	RSPH9
O95425	649813	579539	696714	625375	650999	650712	1926066	2.93949	2214	Supervillin OS=Homo sapiens OX=9606 GN=SVIL PE=1 SV=2	SVIL
Q99707	1370269	802051	1198641	1318737	900947	1119499	3370961	3.42566	1265	Methionine synthase OS=Homo sapiens OX=9606 GN=MTR PE=1 SV=2	MTR
Q6UWV6	1051507	458339	517930	1011963	514854	483733	2027776	3.64615	458	Ectonucleotide pyrophosphatase/phosphodiesterase family member 7 OS=Homo sapiens OX=9606 GN=ENPP7 PE=1 SV=4	ENPP7
Q99704	17063	10738	31590	16421	12062	29504	59391	2.09158	481	Docking protein 1 OS=Homo sapiens OX=9606 GN=DOK1 PE=1 SV=1	DOK1
P10909	41548203	38550702	39628760	39985701	43304199	37012239	119727665	5.42595	449	Clusterin OS=Homo sapiens OX=9606 GN=CLU PE=1 SV=1	CLU
Q6UX72	106674	181932	278562	102662	204365	260169	567168	3.14949	402	UDP-GlcNAc:betaGal beta-1,3-N-acetylglucosaminyltransferase 9 OS=Homo sapiens OX=9606 GN=B3GNT9 PE=2 SV=1	B3GNT9
Q96SQ9	515753	429212	461672	496357	482136	431189	1406637	3.44575	504	Cytochrome P450 2S1 OS=Homo sapiens OX=9606 GN=CYP2S1 PE=1 SV=2	CYP2S1
P0CG08	508289	334189	510964	489173	375396	477227	1353442	3.47343	455	Golgi pH regulator B OS=Homo sapiens OX=9606 GN=GPR89B PE=1 SV=1	GPR89B
Q6UX71	3678961	2608371	3847771	3540606	2929996	3593718	10135103	4.28237	529	Plexin domain-containing protein 2 OS=Homo sapiens OX=9606 GN=PLXDC2 PE=1 SV=1	PLXDC2
Q6DN72	1201547	798513	1359039	1156360	896973	1269307	3359099	3.88873	434	Fc receptor-like protein 6 OS=Homo sapiens OX=9606 GN=FCRL6 PE=1 SV=2	FCRL6
P08603	17812396	16628339	19334451	17142525	18678697	18057878	53775186	4.64032	1231	Complement factor H OS=Homo sapiens OX=9606 GN=CFH PE=1 SV=4	CFH
Q86US8	261867	421555	331720	252018	473534	309817	1015142	2.85454	1419	Telomerase-binding protein EST1A OS=Homo sapiens OX=9606 GN=SMG6 PE=1 SV=2	SMG6
P29966	16241895	11119435	13867604	15631086	12490517	12951984	41228934	5.09406	332	Myristoylated alanine-rich C-kinase substrate OS=Homo sapiens OX=9606 GN=MARCKS PE=1 SV=4	MARCKS
P29965	310038	195377	467672	298378	219467	436793	973087	3.57151	261	CD40 ligand OS=Homo sapiens OX=9606 GN=CD40LG PE=1 SV=1	CD40LG
Q13510	1616707	1504300	2354756	1555907	1689787	2199281	5475763	4.14185	395	Acid ceramidase OS=Homo sapiens OX=9606 GN=ASAH1 PE=1 SV=5	ASAH1
Q9BRJ2	39042	70436	80177	37573	79121	74883	189655	2.79224	306	39S ribosomal protein L45, mitochondrial OS=Homo sapiens OX=9606 GN=MRPL45 PE=1 SV=2	MRPL45
P51812	4734093	7287037	8261674	4556058	8185565	7716190	20282804	4.4379	740	Ribosomal protein S6 kinase alpha-3 OS=Homo sapiens OX=9606 GN=RPS6KA3 PE=1 SV=1	RPS6KA3
P51811	752039	951492	714994	723757	1068815	667785	2418525	3.73617	444	Endoplasmic reticulum membrane adapter protein XK OS=Homo sapiens OX=9606 GN=XK PE=1 SV=5	XK
Q9NQC3	17913852	12041567	18872413	17240166	13526353	17626346	48827832	4.61239	1192	Reticulon-4 OS=Homo sapiens OX=9606 GN=RTN4 PE=1 SV=2	RTN4
Q9UQN3	382260	191168	1081204	367884	214739	1009816	1654632	3.89032	213	Charged multivesicular body protein 2b OS=Homo sapiens OX=9606 GN=CHMP2B PE=1 SV=1	CHMP2B
O95415	378667	236096	418784	364426	265207	391133	1033547	3.91742	125	Brain protein I3 OS=Homo sapiens OX=9606 GN=BRI3 PE=1 SV=1	BRI3
Q8IU85	586025	449897	465734	563986	505371	434983	1501656	3.59111	385	Calcium/calmodulin-dependent protein kinase type 1D OS=Homo sapiens OX=9606 GN=CAMK1D PE=1 SV=1	CAMK1D
Q8WUN7	608563	686204	752035	585676	770816	702381	2046802	3.94186	234	Ubiquitin domain-containing protein 2 OS=Homo sapiens OX=9606 GN=UBTD2 PE=1 SV=2	UBTD2
Q6UX65	123902	34399	65318	119242	38640	61005	223619	2.92463	266	DNA damage-regulated autophagy modulator protein 2 OS=Homo sapiens OX=9606 GN=DRAM2 PE=1 SV=1	DRAM2
Q96FW1	1711215	1491498	2043269	1646861	1675407	1908360	5245982	4.28686	271	Ubiquitin thioesterase OTUB1 OS=Homo sapiens OX=9606 GN=OTUB1 PE=1 SV=2	OTUB1
Q6UWU4	166945	129875	352651	160666	145889	329366	649471	3.27223	347	Bombesin receptor-activated protein C6orf89 OS=Homo sapiens OX=9606 GN=C6orf89 PE=1 SV=1	C6orf89
Q13509	66105761	52492907	41792910	63619724	58965548	39033499	160391578	5.55197	450	Tubulin beta-3 chain OS=Homo sapiens OX=9606 GN=TUBB3 PE=1 SV=2	TUBB3
Q13505	870979	650177	1302476	838224	730347	1216478	2823632	3.78242	466	Metaxin-1 OS=Homo sapiens OX=9606 GN=MTX1 PE=1 SV=3	MTX1
Q9UDT6	1561015	1274211	1481870	1502309	1431327	1384028	4317096	3.61566	1046	CAP-Gly domain-containing linker protein 2 OS=Homo sapiens OX=9606 GN=CLIP2 PE=1 SV=1	CLIP2
P51809	1532713	1240102	1389726	1475072	1393012	1297968	4162541	4.27694	220	Vesicle-associated membrane protein 7 OS=Homo sapiens OX=9606 GN=VAMP7 PE=1 SV=3	VAMP7
Q13501	398275	275074	380938	383297	308992	355786	1054287	3.37951	440	Sequestosome-1 OS=Homo sapiens OX=9606 GN=SQSTM1 PE=1 SV=1	SQSTM1
P51808	404707	177527	350479	389487	199416	327338	932713	3.90529	116	Dynein light chain Tctex-type 3 OS=Homo sapiens OX=9606 GN=DYNLT3 PE=1 SV=1	DYNLT3
P57105	366854	241668	371854	353057	271466	347302	980376	3.83002	145	Synaptojanin-2-binding protein OS=Homo sapiens OX=9606 GN=SYNJ2BP PE=1 SV=2	SYNJ2BP
P51805	375782	426569	584626	361649	479167	546025	1386977	2.87	1871	Plexin-A3 OS=Homo sapiens OX=9606 GN=PLXNA3 PE=1 SV=3	PLXNA3
Q96FV9	511918	849555	919164	492666	954309	858475	2280637	3.54049	657	THO complex subunit 1 OS=Homo sapiens OX=9606 GN=THOC1 PE=1 SV=1	THOC1
P04234	112868	53421	81536	108623	60008	76152	247825	3.16115	171	T-cell surface glycoprotein CD3 delta chain OS=Homo sapiens OX=9606 GN=CD3D PE=1 SV=1	CD3D
Q9UQM7	1317011	1244182	2704754	1267482	1397595	2526170	5265947	4.04205	478	Calcium/calmodulin-dependent protein kinase type II subunit alpha OS=Homo sapiens OX=9606 GN=CAMK2A PE=1 SV=2	CAMK2A
P04233	4591786	3413234	5716655	4419102	3834103	5339208	13721675	4.66612	296	HLA class II histocompatibility antigen gamma chain OS=Homo sapiens OX=9606 GN=CD74 PE=1 SV=3	CD74
Q9H270	860305	442553	363148	827951	497122	339170	1666006	3.24809	941	Vacuolar protein sorting-associated protein 11 homolog OS=Homo sapiens OX=9606 GN=VPS11 PE=1 SV=1	VPS11
Q96FV2	568805	375558	614214	547413	421866	573660	1558577	3.56434	425	Secernin-2 OS=Homo sapiens OX=9606 GN=SCRN2 PE=1 SV=3	SCRN2
Q01546	13084036	7465178	7047970	12591985	8385672	6582622	27597184	4.63604	638	Keratin, type II cytoskeletal 2 oral OS=Homo sapiens OX=9606 GN=KRT76 PE=1 SV=2	KRT76
Q8WUM4	11043438	10806815	18029673	10628127	12139350	16839249	39879926	4.66223	868	Programmed cell death 6-interacting protein OS=Homo sapiens OX=9606 GN=PDCD6IP PE=1 SV=1	PDCD6IP
Q6UX53	257086	149186	380656	247417	167581	355522	786928	3.50855	244	Thiol S-methyltransferase METTL7B OS=Homo sapiens OX=9606 GN=METTL7B PE=1 SV=2	METTL7B
Q8WUM0	63105	38041	44076	60731	42731	41165	145222	2.09907	1156	Nuclear pore complex protein Nup133 OS=Homo sapiens OX=9606 GN=NUP133 PE=1 SV=2	NUP133
Q5SWX8	1650325	1653461	2416905	1588261	1857341	2257326	5720691	4.10039	454	Protein odr-4 homolog OS=Homo sapiens OX=9606 GN=ODR4 PE=1 SV=1	ODR4
P35367	98874	92843	140922	95155	104291	131617	332639	2.83444	487	Histamine H1 receptor OS=Homo sapiens OX=9606 GN=HRH1 PE=1 SV=1	HRH1
P82933	65579	87629	64713	63112	98434	60440	217921	2.7406	396	28S ribosomal protein S9, mitochondrial OS=Homo sapiens OX=9606 GN=MRPS9 PE=1 SV=2	MRPS9
Q9H1U9	25222	27274	22764	24273	30637	21260	75260	2.40381	297	Mitochondrial nicotinamide adenine dinucleotide transporter SLC25A51 OS=Homo sapiens OX=9606 GN=SLC25A51 PE=1 SV=1	SLC25A51
P06401	874963	698768	1655360	842058	784929	1546063	3229091	3.5392	933	Progesterone receptor OS=Homo sapiens OX=9606 GN=PGR PE=1 SV=4	PGR
Q9H269	2937321	2493002	3368529	2826857	2800401	3146119	8798852	4.02066	839	Vacuolar protein sorting-associated protein 16 homolog OS=Homo sapiens OX=9606 GN=VPS16 PE=1 SV=2	VPS16
O75844	4166410	3698112	7011769	4009723	4154107	6548811	14876291	4.4958	475	CAAX prenyl protease 1 homolog OS=Homo sapiens OX=9606 GN=ZMPSTE24 PE=1 SV=2	ZMPSTE24
Q8NFJ9	1442780	682592	2252878	1388521	766759	2104129	4378250	3.86825	593	Bardet-Biedl syndrome 1 protein OS=Homo sapiens OX=9606 GN=BBS1 PE=1 SV=1	BBS1
Q9H267	201157	209584	224379	193592	235426	209564	635120	3.01257	617	Vacuolar protein sorting-associated protein 33B OS=Homo sapiens OX=9606 GN=VPS33B PE=1 SV=2	VPS33B
P82930	251713	148413	425245	242246	166713	397167	825371	3.57819	218	28S ribosomal protein S34, mitochondrial OS=Homo sapiens OX=9606 GN=MRPS34 PE=1 SV=2	MRPS34
O75843	718822	558663	781706	691789	627548	730093	2059191	3.41883	785	AP-1 complex subunit gamma-like 2 OS=Homo sapiens OX=9606 GN=AP1G2 PE=1 SV=1	AP1G2
O75841	63620	67702	67221	61227	76049	62782	198543	2.88288	260	Uroplakin-1b OS=Homo sapiens OX=9606 GN=UPK1B PE=1 SV=5	UPK1B
Q9H1U4	114136	127112	124415	109843	142785	116200	365663	2.78348	602	Multiple epidermal growth factor-like domains protein 9 OS=Homo sapiens OX=9606 GN=MEGF9 PE=2 SV=3	MEGF9
Q8IU68	167345	96200	184130	161051	108061	171972	447675	2.79003	726	Transmembrane channel-like protein 8 OS=Homo sapiens OX=9606 GN=TMC8 PE=1 SV=1	TMC8
Q53S08	576379	438396	438471	554703	492452	409520	1453246	3.75751	254	Ras-related protein Rab-6D OS=Homo sapiens OX=9606 GN=RAB6D PE=2 SV=1	RAB6D
Q8NFJ5	733205	576482	587601	705631	647565	548804	1897288	3.72547	357	Retinoic acid-induced protein 3 OS=Homo sapiens OX=9606 GN=GPRC5A PE=1 SV=2	GPRC5A
Q9NQA3	430714	319221	562730	414516	358582	525575	1312665	3.46785	447	WAS protein family homolog 6 OS=Homo sapiens OX=9606 GN=WASH6P PE=1 SV=3	WASH6P
P02042	164128643	136473963	118318663	157956264	153301894	110506579	418921269	6.45482	147	Hemoglobin subunit delta OS=Homo sapiens OX=9606 GN=HBD PE=1 SV=2	HBD
P17987	7225949	6692869	8537356	6954203	7518133	7973670	22456174	4.60626	556	T-complex protein 1 subunit alpha OS=Homo sapiens OX=9606 GN=TCP1 PE=1 SV=1	TCP1
P17980	2504116	1722850	1927172	2409943	1935286	1799928	6154138	4.1467	439	26S proteasome regulatory subunit 6A OS=Homo sapiens OX=9606 GN=PSMC3 PE=1 SV=3	PSMC3
Q9UDR5	11786775	8002003	11675414	11343510	8988690	10904535	31464192	4.53121	926	Alpha-aminoadipic semialdehyde synthase, mitochondrial OS=Homo sapiens OX=9606 GN=AASS PE=1 SV=1	AASS
Q53EU6	1340417	820902	1019636	1290007	922123	952313	3180955	3.86507	434	Glycerol-3-phosphate acyltransferase 3 OS=Homo sapiens OX=9606 GN=GPAT3 PE=1 SV=2	GPAT3
Q9BRG1	436959	402231	529375	420526	451828	494422	1368565	3.89075	176	Vacuolar protein-sorting-associated protein 25 OS=Homo sapiens OX=9606 GN=VPS25 PE=1 SV=1	VPS25
P04217	8356128	6460262	8125946	8041879	7256845	7589423	22942336	4.66603	495	Alpha-1B-glycoprotein OS=Homo sapiens OX=9606 GN=A1BG PE=1 SV=4	A1BG
P04216	34545488	20650928	30604482	33246337	23197292	28583796	85800898	5.72667	161	Thy-1 membrane glycoprotein OS=Homo sapiens OX=9606 GN=THY1 PE=1 SV=2	THY1
P80748	2292430	1383791	1695860	2206218	1554419	1583889	5372081	4.66196	117	Immunoglobulin lambda variable 3-21 OS=Homo sapiens OX=9606 GN=IGLV3-21 PE=1 SV=2	IGLV3-21
Q86UP2	6145992	4152900	4230234	5914859	4664973	3950929	14529126	4.02966	1357	Kinectin OS=Homo sapiens OX=9606 GN=KTN1 PE=1 SV=1	KTN1
O75832	347711	239813	417565	334634	269383	389994	1005089	3.6481	226	26S proteasome non-ATPase regulatory subunit 10 OS=Homo sapiens OX=9606 GN=PSMD10 PE=1 SV=1	PSMD10
Q9H254	2056840	2379539	2128945	1979488	2672948	1988379	6565324	3.40834	2564	Spectrin beta chain, non-erythrocytic 4 OS=Homo sapiens OX=9606 GN=SPTBN4 PE=1 SV=2	SPTBN4
O75830	320225	321267	497546	308182	360880	464695	1139038	3.44908	405	Serpin I2 OS=Homo sapiens OX=9606 GN=SERPINI2 PE=1 SV=1	SERPINI2
P33176	4141052	4475272	4604123	3985319	5027095	4300132	13220447	4.13762	963	Kinesin-1 heavy chain OS=Homo sapiens OX=9606 GN=KIF5B PE=1 SV=1	KIF5B
P04211	1805769	2521207	3184010	1737859	2832084	2973783	7510986	4.80751	117	Immunoglobulin lambda variable 7-43 OS=Homo sapiens OX=9606 GN=IGLV7-43 PE=3 SV=2	IGLV7-43
Q6UWR7	78815	179547	64869	75851	201686	60585	323231	2.86606	440	Glycerophosphocholine cholinephosphodiesterase ENPP6 OS=Homo sapiens OX=9606 GN=ENPP6 PE=1 SV=2	ENPP6
P0DMV9	39653846	30795453	37824995	38162585	34592688	35327569	108274294	5.22767	641	Heat shock 70 kDa protein 1B OS=Homo sapiens OX=9606 GN=HSPA1B PE=1 SV=1	HSPA1B
P23396	8708152	8909797	9159975	8380664	10008420	8555180	26777924	5.04217	243	40S ribosomal protein S3 OS=Homo sapiens OX=9606 GN=RPS3 PE=1 SV=2	RPS3
Q96SM3	196844	257721	293741	189441	289499	274346	748306	3.00838	734	Probable carboxypeptidase X1 OS=Homo sapiens OX=9606 GN=CPXM1 PE=2 SV=2	CPXM1
Q587I9	113093	109813	150636	108839	123353	140690	373542	3.2399	215	Vesicle transport protein SFT2C OS=Homo sapiens OX=9606 GN=SFT2D3 PE=2 SV=1	SFT2D3
Q9BRF8	375200	197171	328365	361089	221483	306684	900736	3.45767	314	Serine/threonine-protein phosphatase CPPED1 OS=Homo sapiens OX=9606 GN=CPPED1 PE=1 SV=3	CPPED1
Q969Z3	422682	357296	634265	406786	401352	592387	1414243	3.62548	335	Mitochondrial amidoxime reducing component 2 OS=Homo sapiens OX=9606 GN=MTARC2 PE=1 SV=1	MTARC2
O75828	2404793	1763568	2019048	2314356	1981024	1885738	6187409	4.34903	277	Carbonyl reductase [NADPH] 3 OS=Homo sapiens OX=9606 GN=CBR3 PE=1 SV=3	CBR3
Q9H246	207402	200728	212666	199602	225478	198624	620796	3.71016	121	Uncharacterized protein C1orf21 OS=Homo sapiens OX=9606 GN=C1orf21 PE=1 SV=1	C1orf21
O75822	222697	162620	238534	214322	182671	222784	623851	3.38346	258	Eukaryotic translation initiation factor 3 subunit J OS=Homo sapiens OX=9606 GN=EIF3J PE=1 SV=2	EIF3J
Q9H244	67945	64750	86462	65389	72734	80753	219157	2.80673	342	P2Y purinoceptor 12 OS=Homo sapiens OX=9606 GN=P2RY12 PE=1 SV=1	P2RY12
O75821	1789862	3328009	2086841	1722550	3738369	1949055	7204712	4.35247	320	Eukaryotic translation initiation factor 3 subunit G OS=Homo sapiens OX=9606 GN=EIF3G PE=1 SV=2	EIF3G
Q8NFH4	503067	680942	93572	484148	764905	87393	1277581	3.59317	326	Nucleoporin Nup37 OS=Homo sapiens OX=9606 GN=NUP37 PE=1 SV=1	NUP37
Q96FS4	83885	44988	27951	80730	50535	26105	156824	2.17754	1042	Signal-induced proliferation-associated protein 1 OS=Homo sapiens OX=9606 GN=SIPA1 PE=1 SV=1	SIPA1
Q8NFH3	36467	9359	33495	35095	10513	31283	79321	2.3196	380	Nucleoporin Nup43 OS=Homo sapiens OX=9606 GN=NUP43 PE=1 SV=1	NUP43
Q01518	10307800	6929024	10629793	9920155	7783407	9927952	27866617	4.76839	475	Adenylyl cyclase-associated protein 1 OS=Homo sapiens OX=9606 GN=CAP1 PE=1 SV=5	CAP1
Q6UX27	692058	674811	433361	666031	758018	404747	1800230	3.88242	236	V-set and transmembrane domain-containing protein 1 OS=Homo sapiens OX=9606 GN=VSTM1 PE=1 SV=2	VSTM1
Q8WUJ3	16355197	10569364	16678570	15740127	11872620	15577354	43603131	4.50566	1361	Cell migration-inducing and hyaluronan-binding protein OS=Homo sapiens OX=9606 GN=CEMIP PE=1 SV=2	CEMIP
Q96SL4	1784173	1275631	1969767	1717075	1432922	1839711	5029571	4.42969	187	Glutathione peroxidase 7 OS=Homo sapiens OX=9606 GN=GPX7 PE=1 SV=1	GPX7
P23381	3108512	3347543	3942387	2991610	3760312	3682087	10398442	4.34395	471	Tryptophan--tRNA ligase, cytoplasmic OS=Homo sapiens OX=9606 GN=WARS1 PE=1 SV=2	WARS1
Q8N9N7	1264734	859515	1093155	1217171	965497	1020978	3217404	4.12911	239	Leucine-rich repeat-containing protein 57 OS=Homo sapiens OX=9606 GN=LRRC57 PE=1 SV=1	LRRC57
P82909	334853	381436	623431	322260	428468	582268	1339720	4.11418	103	Alpha-ketoglutarate dehydrogenase component 4 OS=Homo sapiens OX=9606 GN=MRPS36 PE=1 SV=2	MRPS36
A2RRP1	699232	680951	707086	672936	764915	660400	2087269	2.94465	2371	NBAS subunit of NRZ tethering complex OS=Homo sapiens OX=9606 GN=NBAS PE=1 SV=2	NBAS
Q9H1R3	210727	233763	38913	202802	262587	36343	483403	2.90906	596	Myosin light chain kinase 2, skeletal/cardiac muscle OS=Homo sapiens OX=9606 GN=MYLK2 PE=1 SV=3	MYLK2
P80723	25377908	16083368	22784940	24423522	18066528	21280546	64246216	5.45182	227	Brain acid soluble protein 1 OS=Homo sapiens OX=9606 GN=BASP1 PE=1 SV=2	BASP1
Q6UWP8	1425591	1245342	2111670	1371978	1398898	1972245	4782603	3.90881	590	Suprabasin OS=Homo sapiens OX=9606 GN=SBSN PE=1 SV=2	SBSN
Q6UWP7	1329991	922327	1645299	1279974	1036054	1536666	3897617	3.9738	414	Lysocardiolipin acyltransferase 1 OS=Homo sapiens OX=9606 GN=LCLAT1 PE=1 SV=1	LCLAT1
P33151	1108946	1983233	1408696	1067241	2227775	1315685	4500875	3.75898	784	Cadherin-5 OS=Homo sapiens OX=9606 GN=CDH5 PE=1 SV=5	CDH5
Q6DN12	70162	371075	757943	67523	416830	707899	1199180	3.13539	878	Multiple C2 and transmembrane domain-containing protein 2 OS=Homo sapiens OX=9606 GN=MCTP2 PE=1 SV=3	MCTP2
Q5VTE0	31614863	25973717	32274964	30425924	29176408	30143983	89863544	5.28894	462	Putative elongation factor 1-alpha-like 3 OS=Homo sapiens OX=9606 GN=EEF1A1P5 PE=5 SV=1	EEF1A1P5
Q53F39	935780	885725	752336	900588	994939	702662	2573841	3.81289	396	Metallophosphoesterase 1 OS=Homo sapiens OX=9606 GN=MPPE1 PE=1 SV=2	MPPE1
Q969X6	63970	68101	137702	61564	76498	128610	269773	2.59467	686	U3 small nucleolar RNA-associated protein 4 homolog OS=Homo sapiens OX=9606 GN=UTP4 PE=1 SV=1	UTP4
Q969X5	11812036	10762074	16068288	11367821	12089092	15007366	38642398	5.12467	290	Endoplasmic reticulum-Golgi intermediate compartment protein 1 OS=Homo sapiens OX=9606 GN=ERGIC1 PE=1 SV=1	ERGIC1
Q17R89	3534658	4664131	5889598	3401730	5239242	5500732	14088387	4.23611	818	Rho GTPase-activating protein 44 OS=Homo sapiens OX=9606 GN=ARHGAP44 PE=1 SV=1	ARHGAP44
P13598	382632	182174	999177	368242	204636	933205	1563983	3.7549	275	Intercellular adhesion molecule 2 OS=Homo sapiens OX=9606 GN=ICAM2 PE=1 SV=2	ICAM2
P35326	1020938	702596	1181783	982543	789229	1103754	2905317	4.60586	72	Small proline-rich protein 2A OS=Homo sapiens OX=9606 GN=SPRR2A PE=1 SV=1	SPRR2A
Q969X1	1916317	1076909	1489923	1844250	1209697	1391549	4483149	4.15882	311	Protein lifeguard 3 OS=Homo sapiens OX=9606 GN=TMBIM1 PE=1 SV=2	TMBIM1
P05997	361529	482161	362663	347932	541613	338717	1206353	2.90567	1499	Collagen alpha-2(V) chain OS=Homo sapiens OX=9606 GN=COL5A2 PE=1 SV=3	COL5A2
P13591	13211505	9444208	11737502	12714660	10608726	10962524	34393215	4.60299	858	Neural cell adhesion molecule 1 OS=Homo sapiens OX=9606 GN=NCAM1 PE=1 SV=3	NCAM1
P35321	1507373	1485680	1848850	1450685	1668871	1726778	4841903	4.73563	89	Cornifin-A OS=Homo sapiens OX=9606 GN=SPRR1A PE=1 SV=2	SPRR1A
O75800	2032405	1218945	32923	1955972	1369247	30749	3284273	3.87299	440	Zinc finger MYND domain-containing protein 10 OS=Homo sapiens OX=9606 GN=ZMYND10 PE=1 SV=2	ZMYND10
Q93100	1445489	1897481	1660857	1391128	2131450	1551197	5003827	3.66068	1093	Phosphorylase b kinase regulatory subunit beta OS=Homo sapiens OX=9606 GN=PHKB PE=1 SV=3	PHKB
Q96FQ6	1988555	1745509	2748415	1913771	1960739	2566948	6482479	4.7989	103	Protein S100-A16 OS=Homo sapiens OX=9606 GN=S100A16 PE=1 SV=1	S100A16
Q9H223	11880286	7231185	11698757	11433504	8122826	10926337	30810228	4.7555	541	EH domain-containing protein 4 OS=Homo sapiens OX=9606 GN=EHD4 PE=1 SV=1	EHD4
P78417	4621606	2744788	4350651	4447801	3083234	4063395	11717045	4.6868	241	Glutathione S-transferase omega-1 OS=Homo sapiens OX=9606 GN=GSTO1 PE=1 SV=2	GSTO1
B0YJ81	990365	397914	710951	953120	446978	664009	2099230	3.86267	288	Very-long-chain (3R)-3-hydroxyacyl-CoA dehydratase 1 OS=Homo sapiens OX=9606 GN=HACD1 PE=1 SV=1	HACD1
Q6UX07	1025823	692276	1013751	987244	777637	946817	2731850	3.86012	377	Dehydrogenase/reductase SDR family member 13 OS=Homo sapiens OX=9606 GN=DHRS13 PE=2 SV=1	DHRS13
Q96G23	1582335	1220441	2317937	1522828	1370927	2164893	5120713	4.12955	380	Ceramide synthase 2 OS=Homo sapiens OX=9606 GN=CERS2 PE=1 SV=1	CERS2
Q6UX06	6250065	1663364	4148813	6015019	1868465	3874884	12062242	4.37386	510	Olfactomedin-4 OS=Homo sapiens OX=9606 GN=OLFM4 PE=1 SV=1	OLFM4
Q8WUH2	20447	53757	83129	19678	60385	77640	157333	2.26232	860	Transforming growth factor-beta receptor-associated protein 1 OS=Homo sapiens OX=9606 GN=TGFBRAP1 PE=1 SV=1	TGFBRAP1
P17948	3010244	2257351	4465267	2897037	2535693	4170444	9732862	3.86178	1338	Vascular endothelial growth factor receptor 1 OS=Homo sapiens OX=9606 GN=FLT1 PE=1 SV=2	FLT1
P78410	969914	882986	1716918	933438	991862	1603557	3569818	4.0289	334	Butyrophilin subfamily 3 member A2 OS=Homo sapiens OX=9606 GN=BTN3A2 PE=1 SV=2	BTN3A2
Q96SJ8	0	309988	243311	0	348211	227246	553299	3.34851	248	Tetraspanin-18 OS=Homo sapiens OX=9606 GN=TSPAN18 PE=2 SV=1	TSPAN18
P23368	804285	502534	1969523	774038	564498	1839483	3276342	3.74898	584	NAD-dependent malic enzyme, mitochondrial OS=Homo sapiens OX=9606 GN=ME2 PE=1 SV=1	ME2
O94985	184502	196268	42495	177563	220468	39689	423265	2.63494	981	Calsyntenin-1 OS=Homo sapiens OX=9606 GN=CLSTN1 PE=1 SV=1	CLSTN1
Q86UL8	2275734	2224585	2415214	2190150	2498887	2255747	6915533	3.67696	1455	Membrane-associated guanylate kinase, WW and PDZ domain-containing protein 2 OS=Homo sapiens OX=9606 GN=MAGI2 PE=1 SV=3	MAGI2
Q86UL3	1677178	818306	1579223	1614104	919207	1474953	4074707	3.95113	456	Glycerol-3-phosphate acyltransferase 4 OS=Homo sapiens OX=9606 GN=GPAT4 PE=1 SV=1	GPAT4
Q9H1P3	467306	216163	529841	449732	242816	494857	1213310	3.40273	480	Oxysterol-binding protein-related protein 2 OS=Homo sapiens OX=9606 GN=OSBPL2 PE=1 SV=1	OSBPL2
P78406	1043124	658337	1125663	1003895	739513	1051340	2827124	3.8855	368	mRNA export factor RAE1 OS=Homo sapiens OX=9606 GN=RAE1 PE=1 SV=1	RAE1
P05981	121422	180806	412372	116855	203100	385144	714600	3.23393	417	Serine protease hepsin OS=Homo sapiens OX=9606 GN=HPN PE=1 SV=1	HPN
O94979	5012722	5113450	5532473	4824208	5743964	5167187	15658645	4.10839	1220	Protein transport protein Sec31A OS=Homo sapiens OX=9606 GN=SEC31A PE=1 SV=3	SEC31A
Q96SI9	814974	783206	812373	784325	879779	758735	2410553	3.55475	672	Spermatid perinuclear RNA-binding protein OS=Homo sapiens OX=9606 GN=STRBP PE=1 SV=1	STRBP
P17936	602953	322380	392944	580277	362131	366999	1318277	3.65611	291	Insulin-like growth factor-binding protein 3 OS=Homo sapiens OX=9606 GN=IGFBP3 PE=1 SV=2	IGFBP3
O94973	5224493	5384399	6810683	5028015	6048322	6361002	17419575	4.26837	939	AP-2 complex subunit alpha-2 OS=Homo sapiens OX=9606 GN=AP2A2 PE=1 SV=2	AP2A2
P17931	13891017	10194311	13704891	13368618	11451321	12800014	37790219	5.17944	250	Galectin-3 OS=Homo sapiens OX=9606 GN=LGALS3 PE=1 SV=5	LGALS3
A8MTJ3	12028772	10037646	11440234	11576406	11275338	10684883	33506652	4.97613	354	Guanine nucleotide-binding protein G(t) subunit alpha-3 OS=Homo sapiens OX=9606 GN=GNAT3 PE=2 SV=2	GNAT3
P0DMR1	787948	711439	993895	758315	799163	928272	2493282	3.9299	293	Heterogeneous nuclear ribonucleoprotein C-like 4 OS=Homo sapiens OX=9606 GN=HNRNPCL4 PE=3 SV=1	HNRNPCL4
Q9BRB3	107312	147315	162768	103276	165479	152021	417395	2.73973	760	Phosphatidylinositol N-acetylglucosaminyltransferase subunit Q OS=Homo sapiens OX=9606 GN=PIGQ PE=1 SV=3	PIGQ
Q969V3	7337956	8249069	12137921	7061997	9266221	11336505	27724946	4.69236	563	Nicalin OS=Homo sapiens OX=9606 GN=NCLN PE=1 SV=2	NCLN
L0R6Q1	815924	991979	592246	785239	1114295	553142	2400149	4.3674	103	SLC35A4 upstream open reading frame protein OS=Homo sapiens OX=9606 GN=SLC35A4 PE=3 SV=1	SLC35A4
P27708	7829582	5777106	7134766	7535135	6489452	6663687	20741454	3.96951	2225	CAD protein OS=Homo sapiens OX=9606 GN=CAD PE=1 SV=3	CAD
Q53EP0	2943752	1582813	2653096	2833046	1777981	2477923	7179661	3.77548	1204	Fibronectin type III domain-containing protein 3B OS=Homo sapiens OX=9606 GN=FNDC3B PE=1 SV=2	FNDC3B
P27707	60075	124380	53283	57815	139716	49764	237738	2.96113	260	Deoxycytidine kinase OS=Homo sapiens OX=9606 GN=DCK PE=1 SV=1	DCK
P05976	695116	679521	508612	668974	763309	475030	1883249	3.98711	194	Myosin light chain 1/3, skeletal muscle isoform OS=Homo sapiens OX=9606 GN=MYL1 PE=1 SV=3	MYL1
Q9NPZ5	285304	264261	393538	274574	296845	367554	943103	3.46536	323	Galactosylgalactosylxylosylprotein 3-beta-glucuronosyltransferase 2 OS=Homo sapiens OX=9606 GN=B3GAT2 PE=1 SV=2	B3GAT2
Q16186	329198	361268	393674	316817	405814	367681	1084140	3.42549	407	Proteasomal ubiquitin receptor ADRM1 OS=Homo sapiens OX=9606 GN=ADRM1 PE=1 SV=2	ADRM1
Q8WUF8	40462	65291	90651	38940	73341	84665	196404	2.67406	416	Cotranscriptional regulator FAM172A OS=Homo sapiens OX=9606 GN=FAM172A PE=1 SV=1	FAM172A
Q9H201	261358	231888	304173	251529	260480	284089	797419	3.10097	632	Epsin-3 OS=Homo sapiens OX=9606 GN=EPN3 PE=2 SV=1	EPN3
P27701	1778804	2604059	1954996	1711908	2925152	1825915	6337859	4.37543	267	CD82 antigen OS=Homo sapiens OX=9606 GN=CD82 PE=1 SV=1	CD82
Q96G03	2191905	1451897	2312126	2109474	1630923	2159466	5955928	3.9882	612	Phosphopentomutase OS=Homo sapiens OX=9606 GN=PGM2 PE=1 SV=4	PGM2
P33121	2470399	1720757	3033065	2377494	1932935	2832804	7224221	4.01494	698	Long-chain-fatty-acid--CoA ligase 1 OS=Homo sapiens OX=9606 GN=ACSL1 PE=1 SV=1	ACSL1
Q16181	10470853	8472080	12930234	10077076	9516730	12076505	31873167	4.86294	437	Septin-7 OS=Homo sapiens OX=9606 GN=SEPTIN7 PE=1 SV=2	SEPTIN7
P17927	2045972	1303295	1781942	1969029	1463997	1664287	5131209	3.4008	2039	Complement receptor type 1 OS=Homo sapiens OX=9606 GN=CR1 PE=1 SV=3	CR1
P62081	570736	561884	876861	549272	631167	818965	2009481	4.01528	194	40S ribosomal protein S7 OS=Homo sapiens OX=9606 GN=RPS7 PE=1 SV=1	RPS7
O94966	1445043	1662390	2290557	1390699	1867371	2139321	5397990	3.61232	1318	Ubiquitin carboxyl-terminal hydrolase 19 OS=Homo sapiens OX=9606 GN=USP19 PE=1 SV=2	USP19
Q969U7	36772	26031	36129	35389	29240	33743	98932	2.57373	264	Proteasome assembly chaperone 2 OS=Homo sapiens OX=9606 GN=PSMG2 PE=1 SV=1	PSMG2
Q9BRA2	743778	504428	751383	715806	566626	701772	1999589	4.21104	123	Thioredoxin domain-containing protein 17 OS=Homo sapiens OX=9606 GN=TXNDC17 PE=1 SV=1	TXNDC17
Q9H1N7	830397	351663	690278	799168	395024	644701	1872338	3.66924	401	Adenosine 3'-phospho 5'-phosphosulfate transporter 2 OS=Homo sapiens OX=9606 GN=SLC35B3 PE=1 SV=1	SLC35B3
Q9UQE7	1529256	1543229	1951390	1471745	1733516	1822547	5023875	3.61575	1217	Structural maintenance of chromosomes protein 3 OS=Homo sapiens OX=9606 GN=SMC3 PE=1 SV=2	SMC3
P11387	503003	631233	648753	484086	709067	605918	1782989	3.36749	765	DNA topoisomerase 1 OS=Homo sapiens OX=9606 GN=TOP1 PE=1 SV=2	TOP1
P62079	177679	131161	492804	170997	147333	460266	801644	3.47585	268	Tetraspanin-5 OS=Homo sapiens OX=9606 GN=TSPAN5 PE=1 SV=1	TSPAN5
Q5TEJ8	1217535	2378172	1578005	1171747	2671412	1473815	5173712	3.90559	643	Protein THEMIS2 OS=Homo sapiens OX=9606 GN=THEMIS2 PE=1 SV=1	THEMIS2
Q9NPY3	484560	232833	441339	466337	261542	412199	1158732	3.24974	652	Complement component C1q receptor OS=Homo sapiens OX=9606 GN=CD93 PE=1 SV=3	CD93
Q96FN4	4091318	3579322	4253965	3937455	4020670	3973093	11924605	4.33766	548	Copine-2 OS=Homo sapiens OX=9606 GN=CPNE2 PE=1 SV=3	CPNE2
P62072	572257	451691	623097	550736	507386	581956	1647045	4.26246	90	Mitochondrial import inner membrane translocase subunit Tim10 OS=Homo sapiens OX=9606 GN=TIMM10 PE=1 SV=1	TIMM10
Q6UWL2	1272757	56451	587438	1224892	63411	548651	1916646	3.40922	747	Sushi domain-containing protein 1 OS=Homo sapiens OX=9606 GN=SUSD1 PE=1 SV=1	SUSD1
O94956	44453	36031	52453	42781	40473	48989	132937	2.273	709	Solute carrier organic anion transporter family member 2B1 OS=Homo sapiens OX=9606 GN=SLCO2B1 PE=1 SV=2	SLCO2B1
P62070	6741820	4036346	6624812	6488280	4534047	6187403	17402978	4.93099	204	Ras-related protein R-Ras2 OS=Homo sapiens OX=9606 GN=RRAS2 PE=1 SV=1	RRAS2
Q0JRZ9	64984	61214	65935	62540	68761	61581	192133	2.37512	810	F-BAR domain only protein 2 OS=Homo sapiens OX=9606 GN=FCHO2 PE=1 SV=2	FCHO2
O94952	852910	420827	537384	820834	472717	501902	1811121	3.45999	628	F-box only protein 21 OS=Homo sapiens OX=9606 GN=FBXO21 PE=2 SV=2	FBXO21
Q8N9I9	76958	50112	69995	74063	56291	65373	197065	2.75428	347	Probable E3 ubiquitin-protein ligase DTX3 OS=Homo sapiens OX=9606 GN=DTX3 PE=1 SV=2	DTX3
Q969T9	1184846	761900	1736373	1140287	855846	1621727	3683119	4.14958	261	WW domain-binding protein 2 OS=Homo sapiens OX=9606 GN=WBP2 PE=1 SV=1	WBP2
P52294	402174	575148	437513	387049	646066	408625	1414835	3.41992	538	Importin subunit alpha-5 OS=Homo sapiens OX=9606 GN=KPNA1 PE=1 SV=3	KPNA1
Q969T3	70432	37421	152248	67783	42035	142195	260101	2.84343	373	Sorting nexin-21 OS=Homo sapiens OX=9606 GN=SNX21 PE=1 SV=1	SNX21
Q658P3	2259754	2300808	3506453	2174771	2584509	3274936	8067015	4.21829	488	Metalloreductase STEAP3 OS=Homo sapiens OX=9606 GN=STEAP3 PE=1 SV=2	STEAP3
Q49A17	664988	621312	995206	639979	697922	929496	2281506	3.57935	601	Polypeptide N-acetylgalactosaminyltransferase-like 6 OS=Homo sapiens OX=9606 GN=GALNTL6 PE=2 SV=2	GALNTL6
P62068	1789004	1092709	1677798	1721725	1227445	1567020	4559511	4.09544	366	Ubiquitin carboxyl-terminal hydrolase 46 OS=Homo sapiens OX=9606 GN=USP46 PE=1 SV=1	USP46
Q92696	103173	56994	73025	99292	64021	68203	233192	2.61413	567	Geranylgeranyl transferase type-2 subunit alpha OS=Homo sapiens OX=9606 GN=RABGGTA PE=1 SV=2	RABGGTA
Q8WUD6	108414	111387	113233	104336	125121	105756	333034	2.91396	406	Cholinephosphotransferase 1 OS=Homo sapiens OX=9606 GN=CHPT1 PE=1 SV=1	CHPT1
Q9NQ90	458308	1460172	938953	441072	1640218	876957	2857433	3.45468	1003	Anoctamin-2 OS=Homo sapiens OX=9606 GN=ANO2 PE=1 SV=2	ANO2
Q92692	1723189	1470413	2057635	1658385	1651722	1921778	5251237	3.98948	538	Nectin-2 OS=Homo sapiens OX=9606 GN=NECTIN2 PE=1 SV=1	NECTIN2
P01599	1717518	1320246	1691099	1652927	1483039	1579442	4728863	4.60657	117	Immunoglobulin kappa variable 1-17 OS=Homo sapiens OX=9606 GN=IGKV1-17 PE=1 SV=2	IGKV1-17
Q8WUD1	3952417	2192335	4061523	3803778	2462661	3793357	10206275	4.67441	216	Ras-related protein Rab-2B OS=Homo sapiens OX=9606 GN=RAB2B PE=1 SV=1	RAB2B
Q6ZUX7	151271	116351	205559	145582	130697	191986	473181	3.31709	228	LHFPL tetraspan subfamily member 2 protein OS=Homo sapiens OX=9606 GN=LHFPL2 PE=1 SV=2	LHFPL2
P01594	332312	421228	579074	319814	473167	540840	1332614	4.05652	117	Immunoglobulin kappa variable 1-33 OS=Homo sapiens OX=9606 GN=IGKV1-33 PE=1 SV=2	IGKV1-33
P17900	427672	144762	358524	411588	162611	334852	930958	3.68337	193	Ganglioside GM2 activator OS=Homo sapiens OX=9606 GN=GM2A PE=1 SV=4	GM2A
P01591	9135732	8538361	13473013	8792164	9591184	12583446	31147106	5.29202	159	Immunoglobulin J chain OS=Homo sapiens OX=9606 GN=JCHAIN PE=1 SV=4	JCHAIN
Q6P2Q9	6247507	4662395	8038116	6012557	5237291	7507393	18948018	3.90928	2335	Pre-mRNA-processing-splicing factor 8 OS=Homo sapiens OX=9606 GN=PRPF8 PE=1 SV=2	PRPF8
Q9NQ88	0	0	19261	0	0	17989	19261	1.85332	270	Fructose-2,6-bisphosphatase TIGAR OS=Homo sapiens OX=9606 GN=TIGAR PE=1 SV=1	TIGAR
Q96FL9	1789256	1625459	2451525	1721967	1825886	2289661	5866240	4.02642	552	Polypeptide N-acetylgalactosaminyltransferase 14 OS=Homo sapiens OX=9606 GN=GALNT14 PE=1 SV=1	GALNT14
Q96FL8	334004	387463	544232	321443	435239	508298	1265699	3.34646	570	Multidrug and toxin extrusion protein 1 OS=Homo sapiens OX=9606 GN=SLC47A1 PE=1 SV=1	SLC47A1
Q9NQ84	1323154	1746461	1296301	1273394	1961808	1210711	4365916	3.99564	441	G-protein coupled receptor family C group 5 member C OS=Homo sapiens OX=9606 GN=GPRC5C PE=1 SV=2	GPRC5C
Q92688	430775	564486	559585	414574	634089	522637	1554846	3.79201	251	Acidic leucine-rich nuclear phosphoprotein 32 family member B OS=Homo sapiens OX=9606 GN=ANP32B PE=1 SV=1	ANP32B
Q9UQC2	694252	342367	218263	668143	384582	203852	1254882	3.26866	676	GRB2-associated-binding protein 2 OS=Homo sapiens OX=9606 GN=GAB2 PE=1 SV=1	GAB2
Q92685	151748	142175	203399	146041	159705	189969	497322	3.05516	438	Dol-P-Man:Man(5)GlcNAc(2)-PP-Dol alpha-1,3-mannosyltransferase OS=Homo sapiens OX=9606 GN=ALG3 PE=1 SV=1	ALG3
P11362	2010401	1434876	1437328	1934795	1611803	1342427	4882605	3.77378	822	Fibroblast growth factor receptor 1 OS=Homo sapiens OX=9606 GN=FGFR1 PE=1 SV=3	FGFR1
Q08554	3210865	1403480	1405728	3090114	1576536	1312913	6020073	3.82826	894	Desmocollin-1 OS=Homo sapiens OX=9606 GN=DSC1 PE=1 SV=2	DSC1
Q6UWJ1	268775	198041	489061	258667	222460	456770	955877	3.14981	677	Transmembrane and coiled-coil domain-containing protein 3 OS=Homo sapiens OX=9606 GN=TMCO3 PE=1 SV=1	TMCO3
Q7L9L4	1166692	1795932	1075441	1122816	2017379	1004434	4038065	4.27172	216	MOB kinase activator 1B OS=Homo sapiens OX=9606 GN=MOB1B PE=1 SV=3	MOB1B
Q5H9U9	1655731	802424	1522165	1593463	901366	1421662	3980320	3.36794	1706	Probable ATP-dependent RNA helicase DDX60-like OS=Homo sapiens OX=9606 GN=DDX60L PE=2 SV=2	DDX60L
Q08AM6	989430	979250	1080931	952220	1099996	1009561	3049611	3.59104	782	Protein VAC14 homolog OS=Homo sapiens OX=9606 GN=VAC14 PE=1 SV=1	VAC14
P0DMN0	10856639	9994882	9763360	10448353	11227301	9118726	30614881	5.01611	295	Sulfotransferase 1A4 OS=Homo sapiens OX=9606 GN=SULT1A4 PE=1 SV=1	SULT1A4
P52272	4403313	4152784	5262715	4237717	4664843	4915240	13818812	4.27715	730	Heterogeneous nuclear ribonucleoprotein M OS=Homo sapiens OX=9606 GN=HNRNPM PE=1 SV=3	HNRNPM
Q53EL6	1156580	1128544	1357553	1113084	1267699	1267919	3642677	3.89025	469	Programmed cell death protein 4 OS=Homo sapiens OX=9606 GN=PDCD4 PE=1 SV=2	PDCD4
Q9NQ79	94026	178834	100388	90489	200885	93759	373248	2.7518	661	Cartilage acidic protein 1 OS=Homo sapiens OX=9606 GN=CRTAC1 PE=1 SV=2	CRTAC1
P13533	5742408	6530037	6183559	5526453	7335223	5775284	18456004	3.97856	1939	Myosin-6 OS=Homo sapiens OX=9606 GN=MYH6 PE=1 SV=5	MYH6
Q9H1K6	16629	0	43911	16003	0	41011	60540	2.22333	362	Talin rod domain-containing protein 1 OS=Homo sapiens OX=9606 GN=TLNRD1 PE=1 SV=1	TLNRD1
P05937	846742	1043121	998517	814898	1171743	932589	2888380	4.04401	261	Calbindin OS=Homo sapiens OX=9606 GN=CALB1 PE=1 SV=2	CALB1
Q9UQB8	1917369	3018470	2014610	1845262	3390662	1881593	6950449	4.10007	552	Brain-specific angiogenesis inhibitor 1-associated protein 2 OS=Homo sapiens OX=9606 GN=BAIAP2 PE=1 SV=1	BAIAP2
P34897	1057526	719900	755586	1017755	808667	705697	2533012	3.70121	504	Serine hydroxymethyltransferase, mitochondrial OS=Homo sapiens OX=9606 GN=SHMT2 PE=1 SV=3	SHMT2
Q9H1K1	104735	26356	81490	100796	29605	76109	212581	3.10481	167	Iron-sulfur cluster assembly enzyme ISCU, mitochondrial OS=Homo sapiens OX=9606 GN=ISCU PE=1 SV=2	ISCU
P34896	1299193	995050	1797113	1250334	1117744	1678457	4091356	3.92792	483	Serine hydroxymethyltransferase, cytosolic OS=Homo sapiens OX=9606 GN=SHMT1 PE=1 SV=1	SHMT1
Q92673	13654574	11158173	16136253	13141067	12534032	15070844	40949000	4.26707	2214	Sortilin-related receptor OS=Homo sapiens OX=9606 GN=SORL1 PE=1 SV=2	SORL1
Q6UWI2	117114	106371	272680	112709	119487	254676	496165	3.20426	310	Prostate androgen-regulated mucin-like protein 1 OS=Homo sapiens OX=9606 GN=PARM1 PE=1 SV=1	PARM1
O94925	337972	181757	200792	325261	204168	187534	720521	3.03222	669	Glutaminase kidney isoform, mitochondrial OS=Homo sapiens OX=9606 GN=GLS PE=1 SV=1	GLS
O94923	980880	900267	1289005	943992	1011274	1203897	3170152	3.71079	617	D-glucuronyl C5-epimerase OS=Homo sapiens OX=9606 GN=GLCE PE=1 SV=3	GLCE
Q8N9F7	147416	130225	171089	141872	146282	159792	448730	3.15506	314	Lysophospholipase D GDPD1 OS=Homo sapiens OX=9606 GN=GDPD1 PE=1 SV=2	GDPD1
Q969Q5	2742959	2903939	1362400	2639804	3262009	1272446	7009298	4.53818	203	Ras-related protein Rab-24 OS=Homo sapiens OX=9606 GN=RAB24 PE=1 SV=1	RAB24
Q969Q0	183617	366122	205411	176711	411266	191848	755150	3.85273	106	60S ribosomal protein L36a-like OS=Homo sapiens OX=9606 GN=RPL36AL PE=1 SV=3	RPL36AL
Q86UF2	152895	195404	227362	147145	219498	212350	575661	2.86975	777	cTAGE family member 6 OS=Homo sapiens OX=9606 GN=CTAGE6 PE=2 SV=2	CTAGE6
Q9H1J7	1019277	1086676	1318573	980945	1220668	1231513	3424526	3.97951	359	Protein Wnt-5b OS=Homo sapiens OX=9606 GN=WNT5B PE=2 SV=2	WNT5B
Q86UF1	464200	179827	350877	446742	202000	327710	994904	3.54599	283	Tetraspanin-33 OS=Homo sapiens OX=9606 GN=TSPAN33 PE=1 SV=1	TSPAN33
Q9NQ66	3142191	3837163	3067594	3024022	4310304	2865053	10046948	3.9171	1216	1-phosphatidylinositol 4,5-bisphosphate phosphodiesterase beta-1 OS=Homo sapiens OX=9606 GN=PLCB1 PE=1 SV=1	PLCB1
Q8WUA8	86899	93199	117284	83630	104690	109540	297382	2.92554	353	Tsukushi OS=Homo sapiens OX=9606 GN=TSKU PE=1 SV=3	TSKU
Q8WUA7	44221	97419	96630	42557	109431	90249	238270	2.66358	517	TBC1 domain family member 22A OS=Homo sapiens OX=9606 GN=TBC1D22A PE=1 SV=2	TBC1D22A
Q16134	10188724	6889557	4678567	9805557	7739074	4369660	21756848	4.54731	617	Electron transfer flavoprotein-ubiquinone oxidoreductase, mitochondrial OS=Homo sapiens OX=9606 GN=ETFDH PE=1 SV=2	ETFDH
Q96FJ2	1906517	1380213	2460391	1834818	1550400	2297941	5747121	4.81006	89	Dynein light chain 2, cytoplasmic OS=Homo sapiens OX=9606 GN=DYNLL2 PE=1 SV=1	DYNLL2
Q6UWH4	1787403	1494125	2363213	1720184	1678358	2207179	5644741	4.03648	519	Golgi-associated kinase 1B OS=Homo sapiens OX=9606 GN=GASK1B PE=2 SV=1	GASK1B
O94919	8903483	6621115	9653430	8568650	7437532	9016054	25178028	4.70205	500	Endonuclease domain-containing 1 protein OS=Homo sapiens OX=9606 GN=ENDOD1 PE=1 SV=2	ENDOD1
O94915	7155016	10864038	11319258	6885937	12203628	10571894	29338312	3.98844	3013	Protein furry homolog-like OS=Homo sapiens OX=9606 GN=FRYL PE=1 SV=2	FRYL
O94911	6467744	6266878	6098338	6224511	7039615	5695690	18832960	4.06514	1621	ABC-type organic anion transporter ABCA8 OS=Homo sapiens OX=9606 GN=ABCA8 PE=1 SV=4	ABCA8
Q86UE8	874042	951726	688090	841171	1069078	642658	2513858	3.51272	772	Serine/threonine-protein kinase tousled-like 2 OS=Homo sapiens OX=9606 GN=TLK2 PE=1 SV=2	TLK2
Q86UE4	1535273	3646174	3168242	1477536	4095765	2959056	8349689	4.15675	582	Protein LYRIC OS=Homo sapiens OX=9606 GN=MTDH PE=1 SV=2	MTDH
Q969P0	1845100	1670699	2219471	1775711	1876704	2072928	5735270	3.97109	613	Immunoglobulin superfamily member 8 OS=Homo sapiens OX=9606 GN=IGSF8 PE=1 SV=1	IGSF8
O94906	698538	2740222	804377	672268	3078105	751267	4243137	3.6541	941	Pre-mRNA-processing factor 6 OS=Homo sapiens OX=9606 GN=PRPF6 PE=1 SV=1	PRPF6
O94905	14530726	14575692	18310475	13984269	16372948	17101511	47416893	5.14573	339	Erlin-2 OS=Homo sapiens OX=9606 GN=ERLIN2 PE=1 SV=1	ERLIN2
Q96SB4	4306976	1524062	3118525	4145003	1711986	2912621	8949563	4.13556	655	SRSF protein kinase 1 OS=Homo sapiens OX=9606 GN=SRPK1 PE=1 SV=2	SRPK1
Q5H9R7	633045	629243	527492	609238	706831	492663	1789780	3.31179	873	Serine/threonine-protein phosphatase 6 regulatory subunit 3 OS=Homo sapiens OX=9606 GN=PPP6R3 PE=1 SV=2	PPP6R3
O94903	734734	545522	536326	707102	612787	500914	1816582	3.81992	275	Pyridoxal phosphate homeostasis protein OS=Homo sapiens OX=9606 GN=PLPBP PE=1 SV=1	PLPBP
Q96SB3	264917	279282	336665	254954	313718	314436	880864	3.03269	817	Neurabin-2 OS=Homo sapiens OX=9606 GN=PPP1R9B PE=1 SV=3	PPP1R9B
O94901	994223	910406	1243037	956833	1022663	1160964	3147666	3.60312	785	SUN domain-containing protein 1 OS=Homo sapiens OX=9606 GN=SUN1 PE=1 SV=4	SUN1
P46821	3714352	3215749	3575278	3574666	3612267	3339217	10505379	3.62907	2468	Microtubule-associated protein 1B OS=Homo sapiens OX=9606 GN=MAP1B PE=1 SV=2	MAP1B
Q9H1H9	4369958	4799058	3929992	4205617	5390806	3670511	13099008	3.86076	1805	Kinesin-like protein KIF13A OS=Homo sapiens OX=9606 GN=KIF13A PE=1 SV=2	KIF13A
Q9NQ48	698810	643324	569725	672529	722649	532108	1911859	3.80578	299	Leucine zipper transcription factor-like protein 1 OS=Homo sapiens OX=9606 GN=LZTFL1 PE=1 SV=1	LZTFL1
Q86UD1	581879	561089	713015	559996	630274	665937	1855983	3.83241	273	Out at first protein homolog OS=Homo sapiens OX=9606 GN=OAF PE=2 SV=1	OAF
P13501	58103	59971	94081	55917	67365	87869	212155	3.36761	91	C-C motif chemokine 5 OS=Homo sapiens OX=9606 GN=CCL5 PE=1 SV=3	CCL5
Q9NQ40	112446	174043	62748	108217	195503	58605	349237	2.87195	469	Solute carrier family 52, riboflavin transporter, member 3 OS=Homo sapiens OX=9606 GN=SLC52A3 PE=1 SV=4	SLC52A3
Q5XUX1	81473	516514	58218	78409	580202	54374	656205	3.15617	458	F-box/WD repeat-containing protein 9 OS=Homo sapiens OX=9606 GN=FBXW9 PE=1 SV=3	FBXW9
Q92643	2387199	2529304	3572895	2297423	2841180	3336991	8489398	4.33228	395	GPI-anchor transamidase OS=Homo sapiens OX=9606 GN=PIGK PE=1 SV=2	PIGK
Q6UWF3	39165	14840	10358	37692	16669	9674	64363	2.64727	145	SLP adapter and CSK-interacting membrane protein OS=Homo sapiens OX=9606 GN=SCIMP PE=1 SV=1	SCIMP
Q969N2	2574333	2736112	4343839	2477520	3073488	4057033	9654284	4.22279	578	GPI transamidase component PIG-T OS=Homo sapiens OX=9606 GN=PIGT PE=1 SV=1	PIGT
Q9NPR9	90287	64380	115402	86891	72318	107782	270069	2.69667	543	Protein GPR108 OS=Homo sapiens OX=9606 GN=GPR108 PE=1 SV=3	GPR108
P50052	1073847	403573	695284	1033462	453335	649377	2172704	3.77709	363	Type-2 angiotensin II receptor OS=Homo sapiens OX=9606 GN=AGTR2 PE=1 SV=1	AGTR2
Q9NQ38	3038498	2448700	2271578	2924229	2750637	2121595	7758776	3.86285	1064	Serine protease inhibitor Kazal-type 5 OS=Homo sapiens OX=9606 GN=SPINK5 PE=1 SV=2	SPINK5
Q9NQ36	215609	145514	247943	207500	163456	231572	609066	2.7851	999	Signal peptide, CUB and EGF-like domain-containing protein 2 OS=Homo sapiens OX=9606 GN=SCUBE2 PE=1 SV=3	SCUBE2
Q9NQ34	173469	153153	254083	166945	172037	237306	580705	3.46729	198	Transmembrane protein 9B OS=Homo sapiens OX=9606 GN=TMEM9B PE=1 SV=1	TMEM9B
Q9NPR2	281552	297749	520352	270963	334462	485995	1099653	3.11853	837	Semaphorin-4B OS=Homo sapiens OX=9606 GN=SEMA4B PE=1 SV=4	SEMA4B
Q5TEC6	13166593	6747229	12558945	12671437	7579196	11729730	32472767	5.37798	136	Histone H3-7 OS=Homo sapiens OX=9606 GN=H3-7 PE=1 SV=1	H3-7
P11310	867970	1344533	330900	835328	1510320	309052	2543403	3.78113	421	Medium-chain specific acyl-CoA dehydrogenase, mitochondrial OS=Homo sapiens OX=9606 GN=ACADM PE=1 SV=1	ACADM
Q92633	2894815	2543065	3338037	2785949	2856637	3117640	8775917	4.38219	364	Lysophosphatidic acid receptor 1 OS=Homo sapiens OX=9606 GN=LPAR1 PE=1 SV=3	LPAR1
P09012	83235	85026	186052	80104	95510	173767	354313	3.09914	282	U1 small nuclear ribonucleoprotein A OS=Homo sapiens OX=9606 GN=SNRPA PE=1 SV=3	SNRPA
Q6NVY1	600753	573099	886972	578160	643765	828408	2060824	3.72745	386	3-hydroxyisobutyryl-CoA hydrolase, mitochondrial OS=Homo sapiens OX=9606 GN=HIBCH PE=1 SV=2	HIBCH
Q92630	880481	1289312	858796	847368	1448290	802093	3028589	3.70237	601	Dual specificity tyrosine-phosphorylation-regulated kinase 2 OS=Homo sapiens OX=9606 GN=DYRK2 PE=1 SV=3	DYRK2
Q6UWE0	2281099	2063399	1955456	2195313	2317826	1826345	6299954	3.9402	723	E3 ubiquitin-protein ligase LRSAM1 OS=Homo sapiens OX=9606 GN=LRSAM1 PE=1 SV=1	LRSAM1
Q06323	3901634	3669678	4271679	3754905	4122167	3989637	11842991	4.67726	249	Proteasome activator complex subunit 1 OS=Homo sapiens OX=9606 GN=PSME1 PE=1 SV=1	PSME1
Q969M7	337533	292072	319388	324839	328085	298300	948993	3.71009	185	NEDD8-conjugating enzyme UBE2F OS=Homo sapiens OX=9606 GN=UBE2F PE=1 SV=1	UBE2F
P22897	27406372	13408231	25366527	26375701	15061533	23691681	66181130	4.65757	1456	Macrophage mannose receptor 1 OS=Homo sapiens OX=9606 GN=MRC1 PE=1 SV=1	MRC1
P22894	253336	336609	565220	243808	378114	527900	1155165	3.39333	467	Neutrophil collagenase OS=Homo sapiens OX=9606 GN=MMP8 PE=1 SV=1	MMP8
Q969M3	668076	570065	828150	642951	640356	773470	2066291	3.90526	257	Protein YIPF5 OS=Homo sapiens OX=9606 GN=YIPF5 PE=1 SV=1	YIPF5
Q969M1	156907	88869	106703	151006	99826	99657	352479	3.05858	308	Mitochondrial import receptor subunit TOM40B OS=Homo sapiens OX=9606 GN=TOMM40L PE=1 SV=1	TOMM40L
Q9NQ29	261451	111388	168981	251618	125122	157823	541820	3.16448	371	Putative RNA-binding protein Luc7-like 1 OS=Homo sapiens OX=9606 GN=LUC7L PE=1 SV=1	LUC7L
P22891	74392	111019	170472	71594	124708	159216	355883	2.94925	400	Vitamin K-dependent protein Z OS=Homo sapiens OX=9606 GN=PROZ PE=1 SV=2	PROZ
Q9NPQ8	1490625	1429559	1455361	1434567	1605830	1359269	4375545	3.91594	531	Synembryn-A OS=Homo sapiens OX=9606 GN=RIC8A PE=1 SV=3	RIC8A
Q96FF7	24088	63820	23199	23182	71689	21667	111107	2.7053	219	Uncharacterized protein MISP3 OS=Homo sapiens OX=9606 GN=MISP3 PE=2 SV=4	MISP3
Q92629	2808367	1860613	2203429	2702752	2090036	2057945	6872409	4.37621	289	Delta-sarcoglycan OS=Homo sapiens OX=9606 GN=SGCD PE=1 SV=2	SGCD
Q8NEZ3	2396526	3509651	2220062	2306399	3942408	2073480	8126239	3.78214	1342	WD repeat-containing protein 19 OS=Homo sapiens OX=9606 GN=WDR19 PE=1 SV=2	WDR19
Q6UWD8	246907	229786	141405	237621	258119	132068	618098	3.44081	224	Transmembrane protein C16orf54 OS=Homo sapiens OX=9606 GN=C16orf54 PE=1 SV=1	C16orf54
Q8NEZ2	128940	128816	142949	124090	144699	133510	400705	3.00403	397	Vacuolar protein sorting-associated protein 37A OS=Homo sapiens OX=9606 GN=VPS37A PE=1 SV=1	VPS37A
Q92626	2347206	1604538	2099843	2258934	1802385	1961199	6051587	3.6119	1479	Peroxidasin homolog OS=Homo sapiens OX=9606 GN=PXDN PE=1 SV=2	PXDN
Q2LD37	2964089	1804271	2443530	2852618	2026746	2282193	7211890	3.15865	5005	Transmembrane protein KIAA1109 OS=Homo sapiens OX=9606 GN=KIAA1109 PE=1 SV=2	KIAA1109
Q92625	274311	168781	129717	263994	189592	121152	572809	2.7034	1134	Ankyrin repeat and SAM domain-containing protein 1A OS=Homo sapiens OX=9606 GN=ANKS1A PE=1 SV=4	ANKS1A
Q92621	290846	293501	363536	279908	329691	339533	947883	2.67313	2012	Nuclear pore complex protein Nup205 OS=Homo sapiens OX=9606 GN=NUP205 PE=1 SV=3	NUP205
Q92620	0	0	12293	0	0	11481	12293	1.00081	1227	Pre-mRNA-splicing factor ATP-dependent RNA helicase PRP16 OS=Homo sapiens OX=9606 GN=DHX38 PE=1 SV=2	DHX38
Q6ZV29	188988	219422	286028	181880	246477	267142	694438	2.72205	1317	Patatin-like phospholipase domain-containing protein 7 OS=Homo sapiens OX=9606 GN=PNPLA7 PE=1 SV=4	PNPLA7
P40261	377568	282586	309261	363368	317430	288841	969415	3.56491	264	Nicotinamide N-methyltransferase OS=Homo sapiens OX=9606 GN=NNMT PE=1 SV=1	NNMT
Q8N9A8	77444	77391	144738	74531	86933	135181	299573	3.37959	125	Nuclear envelope phosphatase-regulatory subunit 1 OS=Homo sapiens OX=9606 GN=CNEP1R1 PE=1 SV=1	CNEP1R1
Q969L2	658356	859188	722000	633597	965130	674329	2239544	4.10465	176	Protein MAL2 OS=Homo sapiens OX=9606 GN=MAL2 PE=1 SV=1	MAL2
Q9H1E5	1915006	1453819	2771477	1842988	1633082	2588488	6140302	4.24536	349	Thioredoxin-related transmembrane protein 4 OS=Homo sapiens OX=9606 GN=TMX4 PE=1 SV=1	TMX4
Q96FE7	54377	36745	48866	52332	41275	45639	139988	2.72614	263	Phosphoinositide-3-kinase-interacting protein 1 OS=Homo sapiens OX=9606 GN=PIK3IP1 PE=1 SV=2	PIK3IP1
Q9NPP4	518686	390134	543072	499179	438239	507215	1451892	3.15163	1024	NLR family CARD domain-containing protein 4 OS=Homo sapiens OX=9606 GN=NLRC4 PE=1 SV=2	NLRC4
Q92619	735193	393088	826420	707544	441557	771854	1954701	3.2357	1136	Rho GTPase-activating protein 45 OS=Homo sapiens OX=9606 GN=ARHGAP45 PE=1 SV=2	ARHGAP45
Q9H1E3	125959	165288	135412	121222	185668	126471	426659	3.24447	243	Nuclear ubiquitous casein and cyclin-dependent kinase substrate 1 OS=Homo sapiens OX=9606 GN=NUCKS1 PE=1 SV=1	NUCKS1
Q9H1E1	28219	27082	50076	27157	30421	46769	105377	2.82962	156	Ribonuclease 7 OS=Homo sapiens OX=9606 GN=RNASE7 PE=1 SV=2	RNASE7
Q92616	6977269	8509448	6515706	6714875	9558706	6085501	22002423	3.9158	2671	eIF-2-alpha kinase activator GCN1 OS=Homo sapiens OX=9606 GN=GCN1 PE=1 SV=7	GCN1
Q92614	1962377	1405992	1519839	1888577	1579357	1419490	4888208	3.37655	2054	Unconventional myosin-XVIIIa OS=Homo sapiens OX=9606 GN=MYO18A PE=1 SV=3	MYO18A
P52209	5202827	3543779	5344796	5007164	3980744	4991901	14091402	4.46501	483	6-phosphogluconate dehydrogenase, decarboxylating OS=Homo sapiens OX=9606 GN=PGD PE=1 SV=3	PGD
Q08AF3	4048238	3641189	1967760	3895996	4090166	1837837	9657187	4.03497	891	Schlafen family member 5 OS=Homo sapiens OX=9606 GN=SLFN5 PE=1 SV=1	SLFN5
Q9BR76	1958858	1401984	2486369	1885191	1574855	2322204	5847211	4.07764	489	Coronin-1B OS=Homo sapiens OX=9606 GN=CORO1B PE=1 SV=1	CORO1B
Q9UPZ9	1016002	775685	1087119	977793	871330	1015341	2878806	3.6585	632	Serine/threonine-protein kinase ICK OS=Homo sapiens OX=9606 GN=CILK1 PE=1 SV=1	CILK1
Q9UPZ6	1021173	994060	1131893	982769	1116632	1057158	3147126	3.27859	1657	Thrombospondin type-1 domain-containing protein 7A OS=Homo sapiens OX=9606 GN=THSD7A PE=1 SV=4	THSD7A
Q92609	79693	85366	83768	76695	95892	78237	248827	2.49553	795	TBC1 domain family member 5 OS=Homo sapiens OX=9606 GN=TBC1D5 PE=1 SV=1	TBC1D5
Q92608	6439143	4444978	9024644	6196986	4993066	8428784	19908765	4.03659	1830	Dedicator of cytokinesis protein 2 OS=Homo sapiens OX=9606 GN=DOCK2 PE=1 SV=2	DOCK2
Q8NF91	12848977	12870820	12123980	12365766	14457857	11323484	37843777	3.63366	8797	Nesprin-1 OS=Homo sapiens OX=9606 GN=SYNE1 PE=1 SV=4	SYNE1
Q5VT79	1734906	1761026	2076762	1669661	1978169	1939642	5572694	4.23152	327	Annexin A8-like protein 1 OS=Homo sapiens OX=9606 GN=ANXA8L1 PE=2 SV=2	ANXA8L1
Q92604	897572	317740	588748	863817	356918	549875	1804060	3.68805	370	Acyl-CoA:lysophosphatidylglycerol acyltransferase 1 OS=Homo sapiens OX=9606 GN=LPGAT1 PE=1 SV=1	LPGAT1
Q6NVV1	557975	665762	2761784	536991	747853	2579435	3985521	4.59188	102	Putative 60S ribosomal protein L13a protein RPL13AP3 OS=Homo sapiens OX=9606 GN=RPL13AP3 PE=5 SV=1	RPL13AP3
Q92600	762171	1308079	1497938	733508	1469371	1399035	3568188	4.07678	299	CCR4-NOT transcription complex subunit 9 OS=Homo sapiens OX=9606 GN=CNOT9 PE=1 SV=1	CNOT9
Q6P2H8	0	19415	26978	0	21808	25196	46393	2.22397	277	Transmembrane protein 53 OS=Homo sapiens OX=9606 GN=TMEM53 PE=2 SV=1	TMEM53
P28161	6030458	3444627	5168186	5803670	3869366	4826952	14643271	4.82718	218	Glutathione S-transferase Mu 2 OS=Homo sapiens OX=9606 GN=GSTM2 PE=1 SV=2	GSTM2
Q9H1C7	704269	555576	927335	677783	624081	866106	2187180	4.35311	97	Cysteine-rich and transmembrane domain-containing protein 1 OS=Homo sapiens OX=9606 GN=CYSTM1 PE=1 SV=1	CYSTM1
Q9UPY8	359994	280645	638744	346455	315249	596570	1279383	3.65829	281	Microtubule-associated protein RP/EB family member 3 OS=Homo sapiens OX=9606 GN=MAPRE3 PE=1 SV=1	MAPRE3
Q9UPY6	90061	63742	103383	86674	71601	96557	257186	2.70954	502	Actin-binding protein WASF3 OS=Homo sapiens OX=9606 GN=WASF3 PE=1 SV=2	WASF3
Q9H1C4	463242	436643	631905	445820	490483	590182	1531790	3.40922	597	Protein unc-93 homolog B1 OS=Homo sapiens OX=9606 GN=UNC93B1 PE=1 SV=2	UNC93B1
Q9H1C3	867559	721135	938747	834932	810054	876765	2527441	3.85986	349	Glycosyltransferase 8 domain-containing protein 2 OS=Homo sapiens OX=9606 GN=GLT8D2 PE=2 SV=1	GLT8D2
Q8NEW0	1219626	963040	1572790	1173759	1081787	1468945	3755456	3.99947	376	Zinc transporter 7 OS=Homo sapiens OX=9606 GN=SLC30A7 PE=2 SV=1	SLC30A7
Q5VT66	237659	165209	222691	228721	185580	207987	625559	3.26864	337	Mitochondrial amidoxime-reducing component 1 OS=Homo sapiens OX=9606 GN=MTARC1 PE=1 SV=1	MTARC1
P34810	505470	184868	335826	486460	207663	313652	1026164	3.46221	354	Macrosialin OS=Homo sapiens OX=9606 GN=CD68 PE=1 SV=2	CD68
P53999	2375986	1938709	3414206	2286632	2177761	3188780	7728901	4.78431	127	Activated RNA polymerase II transcriptional coactivator p15 OS=Homo sapiens OX=9606 GN=SUB1 PE=1 SV=3	SUB1
Q15691	1128973	766139	1178590	1086515	860607	1100772	3073702	4.05953	268	Microtubule-associated protein RP/EB family member 1 OS=Homo sapiens OX=9606 GN=MAPRE1 PE=1 SV=3	MAPRE1
P0DME0	202463	372090	223181	194848	417970	208445	797734	3.42185	302	Protein SETSIP OS=Homo sapiens OX=9606 GN=SETSIP PE=1 SV=1	SETSIP
P53992	2170384	1639189	2321887	2088762	1841309	2168582	6131460	3.74855	1094	Protein transport protein Sec24C OS=Homo sapiens OX=9606 GN=SEC24C PE=1 SV=3	SEC24C
P53990	2322833	1745826	7858297	2235478	1961095	7339446	11926956	4.51543	364	IST1 homolog OS=Homo sapiens OX=9606 GN=IST1 PE=1 SV=1	IST1
Q9UPX8	261308	437263	359576	251481	491179	335834	1058147	2.75761	1849	SH3 and multiple ankyrin repeat domains protein 2 OS=Homo sapiens OX=9606 GN=SHANK2 PE=1 SV=4	SHANK2
Q9H1B5	1902508	5437975	1053891	1830960	6108504	984307	8394374	3.98697	865	Xylosyltransferase 2 OS=Homo sapiens OX=9606 GN=XYLT2 PE=1 SV=2	XYLT2
P20674	3169011	2421910	2462739	3049834	2720543	2300134	8053660	4.7299	150	Cytochrome c oxidase subunit 5A, mitochondrial OS=Homo sapiens OX=9606 GN=COX5A PE=1 SV=2	COX5A
Q8WTX9	975008	684866	1830559	938340	769313	1709694	3490433	3.85714	485	Palmitoyltransferase ZDHHC1 OS=Homo sapiens OX=9606 GN=ZDHHC1 PE=1 SV=1	ZDHHC1
P20671	12342487	5472266	9144270	11878323	6147024	8540512	26959023	5.31676	130	Histone H2A type 1-D OS=Homo sapiens OX=9606 GN=H2AC7 PE=1 SV=2	H2AC7
P40227	5578308	4690774	7317429	5368524	5269170	6834289	17586511	4.52009	531	T-complex protein 1 subunit zeta OS=Homo sapiens OX=9606 GN=CCT6A PE=1 SV=3	CCT6A
Q7L9B9	72850	26396	120039	70110	29650	112113	219285	2.5859	569	Endonuclease/exonuclease/phosphatase family domain-containing protein 1 OS=Homo sapiens OX=9606 GN=EEPD1 PE=1 SV=2	EEPD1
Q9UQ90	9948	24944	95799	9573	28019	89473	130691	2.21588	795	Paraplegin OS=Homo sapiens OX=9606 GN=SPG7 PE=1 SV=2	SPG7
Q5VST6	174149	157575	221045	167599	177004	206450	552769	3.28315	288	Alpha/beta hydrolase domain-containing protein 17B OS=Homo sapiens OX=9606 GN=ABHD17B PE=1 SV=1	ABHD17B
P40222	303076	323237	520983	291678	363093	486584	1147296	3.32248	546	Alpha-taxilin OS=Homo sapiens OX=9606 GN=TXLNA PE=1 SV=3	TXLNA
Q8WU90	525828	264635	393600	506053	297265	367612	1184063	3.44397	426	Zinc finger CCCH domain-containing protein 15 OS=Homo sapiens OX=9606 GN=ZC3H15 PE=1 SV=1	ZC3H15
P61587	665512	615670	475835	640484	691585	444417	1757017	3.85739	244	Rho-related GTP-binding protein RhoE OS=Homo sapiens OX=9606 GN=RND3 PE=1 SV=1	RND3
P61586	22344109	17223328	22970247	21503815	19347051	21453618	62537684	5.51058	193	Transforming protein RhoA OS=Homo sapiens OX=9606 GN=RHOA PE=1 SV=1	RHOA
Q9BQS8	731698	754520	683486	704181	847556	638358	2169704	3.16673	1478	FYVE and coiled-coil domain-containing protein 1 OS=Homo sapiens OX=9606 GN=FYCO1 PE=1 SV=3	FYCO1
Q969H8	3467342	3210247	4405356	3336945	3606086	4114488	11082945	4.80661	173	Myeloid-derived growth factor OS=Homo sapiens OX=9606 GN=MYDGF PE=1 SV=1	MYDGF
P08590	259957	419944	443464	250180	471725	414183	1123365	3.76049	195	Myosin light chain 3 OS=Homo sapiens OX=9606 GN=MYL3 PE=1 SV=3	MYL3
P53985	3342124	2546714	2774996	3216436	2860736	2591774	8663834	4.23874	500	Monocarboxylate transporter 1 OS=Homo sapiens OX=9606 GN=SLC16A1 PE=1 SV=3	SLC16A1
Q9BQS7	523866	329331	523448	504164	369939	488886	1376645	3.07511	1158	Hephaestin OS=Homo sapiens OX=9606 GN=HEPH PE=1 SV=3	HEPH
Q969H6	28120	21064	29647	27062	23661	27689	78831	2.68451	163	Ribonuclease P/MRP protein subunit POP5 OS=Homo sapiens OX=9606 GN=POP5 PE=1 SV=1	POP5
Q5T8D3	436407	356355	863775	419995	400295	806743	1656537	3.49166	534	Acyl-CoA-binding domain-containing protein 5 OS=Homo sapiens OX=9606 GN=ACBD5 PE=1 SV=1	ACBD5
Q9H1A7	53151	26145	74069	51152	29368	69178	153365	3.12503	115	DNA-directed RNA polymerase II subunit RPB11-b2 OS=Homo sapiens OX=9606 GN=POLR2J3 PE=1 SV=1	POLR2J3
Q9NPL8	248270	205300	324156	238933	230614	302753	777726	3.43598	285	Complex I assembly factor TIMMDC1, mitochondrial OS=Homo sapiens OX=9606 GN=TIMMDC1 PE=1 SV=2	TIMMDC1
Q9UPW8	218637	161381	302414	210414	181280	282446	682432	2.60284	1703	Protein unc-13 homolog A OS=Homo sapiens OX=9606 GN=UNC13A PE=2 SV=4	UNC13A
Q8NEU8	1181885	839632	1102683	1137437	943162	1029877	3124200	3.67257	664	DCC-interacting protein 13-beta OS=Homo sapiens OX=9606 GN=APPL2 PE=1 SV=3	APPL2
Q9H1A4	42866	352773	322194	41253	396271	300920	717833	2.56733	1944	Anaphase-promoting complex subunit 1 OS=Homo sapiens OX=9606 GN=ANAPC1 PE=1 SV=1	ANAPC1
Q9H1A3	934386	554627	768887	899246	623015	718120	2257900	3.85128	318	Protein-L-histidine N-pros-methyltransferase OS=Homo sapiens OX=9606 GN=METTL9 PE=1 SV=1	METTL9
Q99685	1418052	1748819	2245024	1364723	1964457	2096794	5411895	4.25191	303	Monoglyceride lipase OS=Homo sapiens OX=9606 GN=MGLL PE=1 SV=2	MGLL
Q9UQ80	1563262	1577633	2313381	1504472	1772163	2160638	5454276	4.14124	394	Proliferation-associated protein 2G4 OS=Homo sapiens OX=9606 GN=PA2G4 PE=1 SV=3	PA2G4
Q8WTW3	438385	837641	388263	421898	940926	362627	1664289	3.23	980	Conserved oligomeric Golgi complex subunit 1 OS=Homo sapiens OX=9606 GN=COG1 PE=1 SV=1	COG1
Q96RY7	1851611	1854323	1524336	1781977	2082970	1423690	5230270	3.55358	1462	Intraflagellar transport protein 140 homolog OS=Homo sapiens OX=9606 GN=IFT140 PE=1 SV=1	IFT140
Q13496	728469	798177	1096333	701073	896596	1023946	2622979	3.63848	603	Myotubularin OS=Homo sapiens OX=9606 GN=MTM1 PE=1 SV=2	MTM1
P08582	11406847	6438786	7969827	10977870	7232720	7443612	25815460	4.54382	738	Melanotransferrin OS=Homo sapiens OX=9606 GN=MELTF PE=1 SV=2	MELTF
P08581	3518413	2853603	4045985	3386096	3205466	3778845	10418001	3.87477	1390	Hepatocyte growth factor receptor OS=Homo sapiens OX=9606 GN=MET PE=1 SV=4	MET
Q13492	2531687	1395144	2057995	2436477	1567172	1922114	5984826	3.9628	652	Phosphatidylinositol-binding clathrin assembly protein OS=Homo sapiens OX=9606 GN=PICALM PE=1 SV=2	PICALM
Q969G5	2138616	2549247	2338780	2058189	2863582	2184360	7026643	4.43011	261	Caveolae-associated protein 3 OS=Homo sapiens OX=9606 GN=CAVIN3 PE=1 SV=3	CAVIN3
Q6P2E9	226599	167903	228408	218077	188606	213327	622910	2.64799	1401	Enhancer of mRNA-decapping protein 4 OS=Homo sapiens OX=9606 GN=EDC4 PE=1 SV=1	EDC4
Q13491	128852	72435	72443	124006	81366	67659	273730	3.01408	265	Neuronal membrane glycoprotein M6-b OS=Homo sapiens OX=9606 GN=GPM6B PE=1 SV=2	GPM6B
P51798	1018396	1014908	1046679	980097	1140051	977571	3079983	3.58275	805	H(+)/Cl(-) exchange transporter 7 OS=Homo sapiens OX=9606 GN=CLCN7 PE=1 SV=2	CLCN7
P51797	422088	549562	527856	406214	617325	493003	1499506	3.23693	869	H(+)/Cl(-) exchange transporter 6 OS=Homo sapiens OX=9606 GN=CLCN6 PE=1 SV=2	CLCN6
P51795	291962	99778	444001	280982	112081	414685	835741	3.01038	816	H(+)/Cl(-) exchange transporter 5 OS=Homo sapiens OX=9606 GN=CLCN5 PE=1 SV=2	CLCN5
P22830	645236	530237	516507	620970	595617	482404	1691980	3.60205	423	Ferrochelatase, mitochondrial OS=Homo sapiens OX=9606 GN=FECH PE=1 SV=2	FECH
P51793	97094	102207	132678	93442	114809	123917	331979	2.6403	760	H(+)/Cl(-) exchange transporter 4 OS=Homo sapiens OX=9606 GN=CLCN4 PE=1 SV=2	CLCN4
Q8NET5	89169	42352	85418	85815	47574	79778	216939	2.90497	270	NFAT activation molecule 1 OS=Homo sapiens OX=9606 GN=NFAM1 PE=1 SV=1	NFAM1
P51790	962257	731275	1091219	926069	821444	1019170	2784751	3.53203	818	H(+)/Cl(-) exchange transporter 3 OS=Homo sapiens OX=9606 GN=CLCN3 PE=1 SV=2	CLCN3
Q8WU79	194528	167604	204005	187212	188270	190535	566137	3.12046	429	Stromal membrane-associated protein 2 OS=Homo sapiens OX=9606 GN=SMAP2 PE=1 SV=1	SMAP2
O95396	156207	129957	160821	150332	145981	150202	446985	2.98754	460	Adenylyltransferase and sulfurtransferase MOCS3 OS=Homo sapiens OX=9606 GN=MOCS3 PE=1 SV=1	MOCS3
O95394	374001	355230	347289	359935	399031	324358	1076520	3.29802	542	Phosphoacetylglucosamine mutase OS=Homo sapiens OX=9606 GN=PGM3 PE=1 SV=1	PGM3
Q8NF50	5173646	4462360	4986503	4979080	5012591	4657265	14622509	3.84301	2099	Dedicator of cytokinesis protein 8 OS=Homo sapiens OX=9606 GN=DOCK8 PE=1 SV=3	DOCK8
Q99674	13258	17861	25999	12759	20063	24282	57118	2.25435	318	Cell growth regulator with EF hand domain protein 1 OS=Homo sapiens OX=9606 GN=CGREF1 PE=1 SV=3	CGREF1
Q96S99	77016	19357	42032	74119	21743	39256	138405	2.69555	279	Pleckstrin homology domain-containing family F member 1 OS=Homo sapiens OX=9606 GN=PLEKHF1 PE=1 SV=3	PLEKHF1
Q8WTV0	213909	312980	176077	205864	351572	164451	702966	3.105	552	Scavenger receptor class B member 1 OS=Homo sapiens OX=9606 GN=SCARB1 PE=1 SV=1	SCARB1
P08579	756204	359796	470978	727765	404160	439881	1586978	3.84839	225	U2 small nuclear ribonucleoprotein B'' OS=Homo sapiens OX=9606 GN=SNRPB2 PE=1 SV=1	SNRPB2
Q96S97	14368757	9544609	12370940	13828391	10721507	11554138	36284306	5.05186	322	Myeloid-associated differentiation marker OS=Homo sapiens OX=9606 GN=MYADM PE=1 SV=2	MYADM
Q6ZUK4	220213	123681	282604	211931	138931	263944	626498	3.23107	368	Transmembrane protein 26 OS=Homo sapiens OX=9606 GN=TMEM26 PE=1 SV=1	TMEM26
P08575	28817500	16987914	31563726	27733761	19082609	29479705	77369140	4.77262	1306	Receptor-type tyrosine-protein phosphatase C OS=Homo sapiens OX=9606 GN=PTPRC PE=1 SV=3	PTPRC
P08574	2937268	1614791	3590342	2826806	1813902	3353286	8142401	4.39887	325	Cytochrome c1, heme protein, mitochondrial OS=Homo sapiens OX=9606 GN=CYC1 PE=1 SV=3	CYC1
Q13488	2656345	1350630	2436390	2556447	1517169	2275525	6443365	3.89003	830	V-type proton ATPase 116 kDa subunit a 3 OS=Homo sapiens OX=9606 GN=TCIRG1 PE=1 SV=3	TCIRG1
Q15661	4290392	4019661	6878558	4129043	4515305	6424395	15188611	4.74219	275	Tryptase alpha/beta-1 OS=Homo sapiens OX=9606 GN=TPSAB1 PE=1 SV=1	TPSAB1
P08572	714462	773034	590937	687593	868353	551919	2078433	3.08423	1712	Collagen alpha-2(IV) chain OS=Homo sapiens OX=9606 GN=COL4A2 PE=1 SV=4	COL4A2
Q13485	221188	155646	285379	212869	174837	266536	662213	3.07906	552	Mothers against decapentaplegic homolog 4 OS=Homo sapiens OX=9606 GN=SMAD4 PE=1 SV=1	SMAD4
P08571	8030948	3431895	7611326	7728928	3855065	7108782	19074169	4.70641	375	Monocyte differentiation antigen CD14 OS=Homo sapiens OX=9606 GN=CD14 PE=1 SV=2	CD14
P06396	38939462	39281215	41587852	37475067	44124788	38841981	119808529	5.18528	782	Gelsolin OS=Homo sapiens OX=9606 GN=GSN PE=1 SV=1	GSN
P57088	2485909	2140172	3591840	2392421	2404066	3354685	8217921	4.52207	247	Transmembrane protein 33 OS=Homo sapiens OX=9606 GN=TMEM33 PE=1 SV=2	TMEM33
Q13480	0	0	6754	0	0	6308	6754	0.988202	694	GRB2-associated-binding protein 1 OS=Homo sapiens OX=9606 GN=GAB1 PE=1 SV=2	GAB1
Q9BQQ3	341750	234783	446836	328897	263732	417333	1023369	3.36658	440	Golgi reassembly-stacking protein 1 OS=Homo sapiens OX=9606 GN=GORASP1 PE=1 SV=3	GORASP1
P57087	1026651	619992	1116701	988041	696440	1042969	2763344	3.96722	298	Junctional adhesion molecule B OS=Homo sapiens OX=9606 GN=JAM2 PE=1 SV=1	JAM2
P20648	9358520	6137978	7612233	9006574	6894821	7109629	23108731	4.34884	1035	Potassium-transporting ATPase alpha chain 1 OS=Homo sapiens OX=9606 GN=ATP4A PE=1 SV=5	ATP4A
P51784	91958	84423	246550	88499	94832	230271	422931	2.64264	963	Ubiquitin carboxyl-terminal hydrolase 11 OS=Homo sapiens OX=9606 GN=USP11 PE=1 SV=3	USP11
Q9UPU7	1781305	1542066	2392888	1714315	1732210	2234895	5716259	3.77349	963	TBC1 domain family member 2B OS=Homo sapiens OX=9606 GN=TBC1D2B PE=1 SV=2	TBC1D2B
P20645	7647250	6025412	7900026	7359660	6768375	7378420	21572688	4.89142	277	Cation-dependent mannose-6-phosphate receptor OS=Homo sapiens OX=9606 GN=M6PR PE=1 SV=1	M6PR
Q9UPU5	1057904	1420563	5296057	1018119	1595725	4946380	7774524	3.47237	2620	Ubiquitin carboxyl-terminal hydrolase 24 OS=Homo sapiens OX=9606 GN=USP24 PE=1 SV=3	USP24
Q5VT25	2817253	2047662	3389492	2711304	2300149	3165698	8254407	3.67814	1732	Serine/threonine-protein kinase MRCK alpha OS=Homo sapiens OX=9606 GN=CDC42BPA PE=1 SV=1	CDC42BPA
P08567	6200439	2625748	5105745	5967259	2949516	4768634	13931932	4.59994	350	Pleckstrin OS=Homo sapiens OX=9606 GN=PLEK PE=1 SV=3	PLEK
Q15654	1073458	764837	1175011	1033088	859145	1097429	3013306	3.80144	476	Thyroid receptor-interacting protein 6 OS=Homo sapiens OX=9606 GN=TRIP6 PE=1 SV=3	TRIP6
P30419	557906	531518	829414	536924	597056	774651	1918838	3.58756	496	Glycylpeptide N-tetradecanoyltransferase 1 OS=Homo sapiens OX=9606 GN=NMT1 PE=1 SV=2	NMT1
Q13478	52330	24678	27567	50362	27720	25746	104575	2.28623	541	Interleukin-18 receptor 1 OS=Homo sapiens OX=9606 GN=IL18R1 PE=1 SV=1	IL18R1
Q15651	449280	735124	563631	432383	825768	526416	1748035	4.24691	99	High mobility group nucleosome-binding domain-containing protein 3 OS=Homo sapiens OX=9606 GN=HMGN3 PE=1 SV=2	HMGN3
Q13474	988233	905657	1952217	951068	1017329	1823320	3846107	3.60411	957	Dystrophin-related protein 2 OS=Homo sapiens OX=9606 GN=DRP2 PE=2 SV=2	DRP2
Q8N8Y2	290628	266312	534047	279698	299149	498786	1090987	3.49375	350	V-type proton ATPase subunit d 2 OS=Homo sapiens OX=9606 GN=ATP6V0D2 PE=1 SV=1	ATP6V0D2
Q969E2	792825	271752	947284	763009	305260	884738	2011861	3.94376	229	Secretory carrier-associated membrane protein 4 OS=Homo sapiens OX=9606 GN=SCAMP4 PE=1 SV=1	SCAMP4
Q8NF37	1841180	1602550	1747680	1771938	1800152	1632288	5191410	3.98774	534	Lysophosphatidylcholine acyltransferase 1 OS=Homo sapiens OX=9606 GN=LPCAT1 PE=1 SV=2	LPCAT1
O95379	126962	104807	158662	122187	117730	148186	390431	3.29488	198	Tumor necrosis factor alpha-induced protein 8 OS=Homo sapiens OX=9606 GN=TNFAIP8 PE=1 SV=1	TNFAIP8
Q9UPT6	5821073	4333850	3978816	5602160	4868235	3716111	14133739	4.02445	1336	C-Jun-amino-terminal kinase-interacting protein 3 OS=Homo sapiens OX=9606 GN=MAPK8IP3 PE=1 SV=3	MAPK8IP3
Q9UPT5	1574604	1046602	1638846	1515387	1175653	1530639	4260052	3.76313	735	Exocyst complex component 7 OS=Homo sapiens OX=9606 GN=EXOC7 PE=1 SV=3	EXOC7
O95376	357058	321699	252148	343630	361366	235499	930905	3.27606	493	E3 ubiquitin-protein ligase ARIH2 OS=Homo sapiens OX=9606 GN=ARIH2 PE=1 SV=1	ARIH2
Q9UQ53	165903	44569	278756	159663	50064	260350	489228	2.95073	548	Alpha-1,3-mannosyl-glycoprotein 4-beta-N-acetylglucosaminyltransferase B OS=Homo sapiens OX=9606 GN=MGAT4B PE=1 SV=1	MGAT4B
Q9NPI0	53181	32461	71984	51181	36463	67231	157626	2.98811	162	Transmembrane protein 138 OS=Homo sapiens OX=9606 GN=TMEM138 PE=1 SV=1	TMEM138
O95373	1236929	873828	1678720	1190411	981575	1567881	3789477	3.56238	1038	Importin-7 OS=Homo sapiens OX=9606 GN=IPO7 PE=1 SV=1	IPO7
Q66LE6	266690	291302	309263	256660	327221	288843	867255	3.28205	453	Serine/threonine-protein phosphatase 2A 55 kDa regulatory subunit B delta isoform OS=Homo sapiens OX=9606 GN=PPP2R2D PE=1 SV=1	PPP2R2D
O95372	577785	701093	581786	556056	787541	543373	1860664	3.90606	231	Acyl-protein thioesterase 2 OS=Homo sapiens OX=9606 GN=LYPLA2 PE=1 SV=1	LYPLA2
P16157	67594125	29357200	56816006	65052115	32977091	53064684	153767331	4.91248	1881	Ankyrin-1 OS=Homo sapiens OX=9606 GN=ANK1 PE=1 SV=3	ANK1
Q99653	5186937	4010405	5449170	4991872	4504908	5089384	14646512	4.8757	195	Calcineurin B homologous protein 1 OS=Homo sapiens OX=9606 GN=CHP1 PE=1 SV=3	CHP1
Q99650	95953	75402	111005	92344	84699	103675	282360	2.46002	979	Oncostatin-M-specific receptor subunit beta OS=Homo sapiens OX=9606 GN=OSMR PE=1 SV=1	OSMR
P08559	889783	1440320	996106	856320	1617918	930337	3326209	3.93088	390	Pyruvate dehydrogenase E1 component subunit alpha, somatic form, mitochondrial OS=Homo sapiens OX=9606 GN=PDHA1 PE=1 SV=3	PDHA1
P16152	4580827	3141394	4420057	4408556	3528743	4128219	12142278	4.64182	277	Carbonyl reductase [NADPH] 1 OS=Homo sapiens OX=9606 GN=CBR1 PE=1 SV=3	CBR1
P30408	499368	479215	728049	480588	538304	679978	1706632	3.92679	202	Transmembrane 4 L6 family member 1 OS=Homo sapiens OX=9606 GN=TM4SF1 PE=1 SV=1	TM4SF1
P16150	1713121	984536	1213240	1648695	1105934	1133134	3910897	3.99022	400	Leukosialin OS=Homo sapiens OX=9606 GN=SPN PE=1 SV=1	SPN
Q15642	259548	433935	550164	249787	487441	513838	1243647	3.31582	601	Cdc42-interacting protein 4 OS=Homo sapiens OX=9606 GN=TRIP10 PE=1 SV=3	TRIP10
P30405	250216	119020	115589	240806	133695	107957	484825	3.36961	207	Peptidyl-prolyl cis-trans isomerase F, mitochondrial OS=Homo sapiens OX=9606 GN=PPIF PE=1 SV=1	PPIF
Q13464	5535989	4690340	6479396	5327797	5268682	6051588	16705725	4.09125	1354	Rho-associated protein kinase 1 OS=Homo sapiens OX=9606 GN=ROCK1 PE=1 SV=1	ROCK1
P04196	12323001	20523246	13293345	11859570	23053866	12415641	46139592	4.94391	525	Histidine-rich glycoprotein OS=Homo sapiens OX=9606 GN=HRG PE=1 SV=1	HRG
Q5JTV8	3025670	2178533	3142432	2911883	2447157	2934950	8346635	4.15584	583	Torsin-1A-interacting protein 1 OS=Homo sapiens OX=9606 GN=TOR1AIP1 PE=1 SV=2	TOR1AIP1
Q86TX2	687426	654412	912015	661573	735104	851798	2253853	3.72864	421	Acyl-coenzyme A thioesterase 1 OS=Homo sapiens OX=9606 GN=ACOT1 PE=1 SV=1	ACOT1
Q9NPH3	646008	380049	868835	621713	426910	811469	1894892	3.52171	570	Interleukin-1 receptor accessory protein OS=Homo sapiens OX=9606 GN=IL1RAP PE=1 SV=2	IL1RAP
Q9NPH2	3290586	2921221	3180747	3166837	3281422	2970735	9392554	4.22615	558	Inositol-3-phosphate synthase 1 OS=Homo sapiens OX=9606 GN=ISYNA1 PE=1 SV=1	ISYNA1
Q8WTS6	685696	886541	1040318	659909	995856	971630	2612555	3.85358	366	Histone-lysine N-methyltransferase SETD7 OS=Homo sapiens OX=9606 GN=SETD7 PE=1 SV=1	SETD7
Q99643	202868	71335	265132	195238	80130	247626	539335	3.50397	169	Succinate dehydrogenase cytochrome b560 subunit, mitochondrial OS=Homo sapiens OX=9606 GN=SDHC PE=1 SV=1	SDHC
Q15637	393032	356529	290438	378251	400490	271261	1039999	3.21153	639	Splicing factor 1 OS=Homo sapiens OX=9606 GN=SF1 PE=1 SV=4	SF1
P39687	763259	687774	726086	734555	772580	678145	2177119	3.94168	249	Acidic leucine-rich nuclear phosphoprotein 32 family member A OS=Homo sapiens OX=9606 GN=ANP32A PE=1 SV=1	ANP32A
P16144	6583380	4529210	6828613	6335799	5087684	6377748	17941203	3.9933	1822	Integrin beta-4 OS=Homo sapiens OX=9606 GN=ITGB4 PE=1 SV=5	ITGB4
Q96S66	1828084	1692147	2317815	1759335	1900797	2164779	5838046	4.02512	551	Chloride channel CLIC-like protein 1 OS=Homo sapiens OX=9606 GN=CLCC1 PE=1 SV=1	CLCC1
Q96RU3	1971875	1218522	1012152	1897718	1368771	945323	4202549	3.83323	617	Formin-binding protein 1 OS=Homo sapiens OX=9606 GN=FNBP1 PE=1 SV=2	FNBP1
Q13459	553577	427818	665031	532758	480570	621121	1646426	2.88269	2157	Unconventional myosin-IXb OS=Homo sapiens OX=9606 GN=MYO9B PE=1 SV=3	MYO9B
Q15631	1190308	910062	1533559	1145544	1022277	1432304	3633929	4.20244	228	Translin OS=Homo sapiens OX=9606 GN=TSN PE=1 SV=1	TSN
Q13454	2370412	1555683	2609357	2281268	1747506	2437072	6535452	4.2737	348	Tumor suppressor candidate 3 OS=Homo sapiens OX=9606 GN=TUSC3 PE=1 SV=1	TUSC3
Q8N983	40765	25790	22376	39231	28970	20898	88931	2.61661	215	39S ribosomal protein L43, mitochondrial OS=Homo sapiens OX=9606 GN=MRPL43 PE=1 SV=1	MRPL43
Q13451	878830	1163657	988963	845779	1307141	923665	3031450	3.82173	457	Peptidyl-prolyl cis-trans isomerase FKBP5 OS=Homo sapiens OX=9606 GN=FKBP5 PE=1 SV=2	FKBP5
P57057	206124	214193	236038	198372	240604	220453	656355	3.09041	533	Glucose-6-phosphate exchanger SLC37A1 OS=Homo sapiens OX=9606 GN=SLC37A1 PE=2 SV=2	SLC37A1
P20618	3793957	2425642	3713539	3651277	2724735	3468349	9933138	4.61507	241	Proteasome subunit beta type-1 OS=Homo sapiens OX=9606 GN=PSMB1 PE=1 SV=2	PSMB1
Q5JU69	256081	242964	399827	246450	272922	373428	898872	3.44719	321	Torsin-2A OS=Homo sapiens OX=9606 GN=TOR2A PE=2 SV=1	TOR2A
Q9NPG8	75891	64790	131025	73036	72778	122373	271706	2.89754	344	Palmitoyltransferase ZDHHC4 OS=Homo sapiens OX=9606 GN=ZDHHC4 PE=1 SV=1	ZDHHC4
P49458	474368	436432	580311	456528	490246	541995	1491111	4.23901	86	Signal recognition particle 9 kDa protein OS=Homo sapiens OX=9606 GN=SRP9 PE=1 SV=2	SRP9
P57053	13758885	7075450	10601879	13241455	7947888	9901881	31436214	5.39706	126	Histone H2B type F-S OS=Homo sapiens OX=9606 GN=H2BC12L PE=1 SV=2	H2BC12L
O95359	5410659	1098391	1355621	5207180	1233828	1266115	7864671	3.42615	2948	Transforming acidic coiled-coil-containing protein 2 OS=Homo sapiens OX=9606 GN=TACC2 PE=1 SV=3	TACC2
P49454	3263179	3234240	3331999	3140460	3633038	3112001	9829418	3.49921	3114	Centromere protein F OS=Homo sapiens OX=9606 GN=CENPF PE=1 SV=3	CENPF
P04181	654768	532275	622610	630144	597907	581501	1809653	3.61513	439	Ornithine aminotransferase, mitochondrial OS=Homo sapiens OX=9606 GN=OAT PE=1 SV=1	OAT
Q8WU39	275053	248445	358327	264709	279079	334668	881825	3.66892	189	Marginal zone B- and B1-cell-specific protein OS=Homo sapiens OX=9606 GN=MZB1 PE=1 SV=1	MZB1
P04180	138484	134955	150621	133276	151595	140676	424060	2.98397	440	Phosphatidylcholine-sterol acyltransferase OS=Homo sapiens OX=9606 GN=LCAT PE=1 SV=1	LCAT
Q6UVY6	4875879	2972131	5320318	4692512	3338609	4969039	13168328	4.33207	613	DBH-like monooxygenase protein 1 OS=Homo sapiens OX=9606 GN=MOXD1 PE=1 SV=1	MOXD1
O95352	877164	913443	581486	844176	1026075	543092	2372093	3.52818	703	Ubiquitin-like modifier-activating enzyme ATG7 OS=Homo sapiens OX=9606 GN=ATG7 PE=1 SV=1	ATG7
Q15629	2502062	1871680	3002166	2407967	2102467	2803945	7375908	4.29494	374	Translocating chain-associated membrane protein 1 OS=Homo sapiens OX=9606 GN=TRAM1 PE=1 SV=3	TRAM1
Q15628	228120	278029	193616	219541	312311	180832	699765	3.3508	312	Tumor necrosis factor receptor type 1-associated DEATH domain protein OS=Homo sapiens OX=9606 GN=TRADD PE=1 SV=2	TRADD
Q96S59	45102209	48899070	37324878	43406052	54928573	34860473	131326157	5.25562	729	Ran-binding protein 9 OS=Homo sapiens OX=9606 GN=RANBP9 PE=1 SV=1	RANBP9
Q96RT8	732747	355601	750221	705190	399448	700687	1838569	3.25418	1024	Gamma-tubulin complex component 5 OS=Homo sapiens OX=9606 GN=TUBGCP5 PE=1 SV=1	TUBGCP5
Q96RT6	864938	652769	922172	832410	733258	861284	2439879	3.51521	745	cTAGE family member 2 OS=Homo sapiens OX=9606 GN=CTAGE1 PE=1 SV=2	CTAGE1
Q13449	3034065	2358946	2896473	2919963	2649816	2705231	8289484	4.38961	338	Limbic system-associated membrane protein OS=Homo sapiens OX=9606 GN=LSAMP PE=1 SV=2	LSAMP
Q96S52	1993311	2140377	3581913	1918348	2404296	3345414	7715601	4.14308	555	GPI transamidase component PIG-S OS=Homo sapiens OX=9606 GN=PIGS PE=1 SV=3	PIGS
Q96RT1	4199419	8300746	4372621	4041491	9324270	4083915	16872786	4.07735	1412	Erbin OS=Homo sapiens OX=9606 GN=ERBIN PE=1 SV=2	ERBIN
Q9BQM9	59575	101717	11749	57334	114259	10973	173041	3.05346	153	Uncharacterized protein C20orf144 OS=Homo sapiens OX=9606 GN=C20orf144 PE=2 SV=1	C20orf144
Q13445	3740241	3094494	4875379	3599581	3476060	4553478	11710114	4.71254	227	Transmembrane emp24 domain-containing protein 1 OS=Homo sapiens OX=9606 GN=TMED1 PE=1 SV=1	TMED1
Q13444	460922	448876	679456	443588	504224	634594	1589254	3.26518	863	Disintegrin and metalloproteinase domain-containing protein 15 OS=Homo sapiens OX=9606 GN=ADAM15 PE=1 SV=4	ADAM15
Q13443	1947120	1597586	2242630	1873894	1794576	2094558	5787336	3.84919	819	Disintegrin and metalloproteinase domain-containing protein 9 OS=Homo sapiens OX=9606 GN=ADAM9 PE=1 SV=1	ADAM9
Q13442	178680	278121	343127	171960	312414	320471	799928	3.64537	181	28 kDa heat- and acid-stable phosphoprotein OS=Homo sapiens OX=9606 GN=PDAP1 PE=1 SV=1	PDAP1
Q93099	530533	739823	1112861	510581	831046	1039383	2383217	3.7288	445	Homogentisate 1,2-dioxygenase OS=Homo sapiens OX=9606 GN=HGD PE=1 SV=2	HGD
Q86TV6	1156631	680366	971320	1113133	764258	907187	2808317	3.52262	843	Tetratricopeptide repeat protein 7B OS=Homo sapiens OX=9606 GN=TTC7B PE=1 SV=3	TTC7B
P04179	2932661	2921317	3776021	2822372	3281530	3526706	9629999	4.63727	222	Superoxide dismutase [Mn], mitochondrial OS=Homo sapiens OX=9606 GN=SOD2 PE=1 SV=3	SOD2
Q93097	408066	926291	750029	392719	1040507	700507	2084386	3.7268	391	Protein Wnt-2b OS=Homo sapiens OX=9606 GN=WNT2B PE=1 SV=2	WNT2B
Q93096	535194	245955	509899	515066	276282	476232	1291048	3.8729	173	Protein tyrosine phosphatase type IVA 1 OS=Homo sapiens OX=9606 GN=PTP4A1 PE=1 SV=2	PTP4A1
P49448	1911228	1322832	2325358	1839352	1485943	2171824	5559418	3.9984	558	Glutamate dehydrogenase 2, mitochondrial OS=Homo sapiens OX=9606 GN=GLUD2 PE=1 SV=2	GLUD2
Q9UPQ8	53953	58767	97091	51923	66013	90680	209811	2.59105	538	Dolichol kinase OS=Homo sapiens OX=9606 GN=DOLK PE=1 SV=1	DOLK
P49447	64299	83093	90778	61880	93338	84784	238170	2.97721	251	Transmembrane ascorbate-dependent reductase CYB561 OS=Homo sapiens OX=9606 GN=CYB561 PE=1 SV=2	CYB561
Q9UPQ3	49575	28506	34286	47710	32020	32022	112367	2.11766	857	Arf-GAP with GTPase, ANK repeat and PH domain-containing protein 1 OS=Homo sapiens OX=9606 GN=AGAP1 PE=1 SV=4	AGAP1
P49441	63512	42731	67650	61123	47999	63183	173893	2.63931	399	Inositol polyphosphate 1-phosphatase OS=Homo sapiens OX=9606 GN=INPP1 PE=1 SV=1	INPP1
Q99627	493927	412751	485643	475351	463645	453578	1392321	3.82359	209	COP9 signalosome complex subunit 8 OS=Homo sapiens OX=9606 GN=COPS8 PE=1 SV=1	COPS8
Q9NPF0	111659	37580	225641	107459	42213	210742	374880	3.12364	282	CD320 antigen OS=Homo sapiens OX=9606 GN=CD320 PE=1 SV=1	CD320
O95342	4115757	4042466	4995761	3960975	4540922	4665911	13153984	3.99815	1321	Bile salt export pump OS=Homo sapiens OX=9606 GN=ABCB11 PE=1 SV=2	ABCB11
Q01484	6144517	3192294	5988751	5913440	3585920	5593338	15325562	3.58805	3957	Ankyrin-2 OS=Homo sapiens OX=9606 GN=ANK2 PE=1 SV=4	ANK2
Q99623	10006000	7404201	12685808	9629704	8317176	11848217	30096009	5.00284	299	Prohibitin-2 OS=Homo sapiens OX=9606 GN=PHB2 PE=1 SV=2	PHB2
O95340	988901	1070080	1146756	951711	1202026	1071040	3205737	3.71776	614	Bifunctional 3'-phosphoadenosine 5'-phosphosulfate synthase 2 OS=Homo sapiens OX=9606 GN=PAPSS2 PE=1 SV=2	PAPSS2
Q99622	84768	89334	109790	81580	100349	102541	283892	3.35278	126	Protein C10 OS=Homo sapiens OX=9606 GN=C12orf57 PE=1 SV=1	C12orf57
Q96S44	188488	271456	431165	181399	304927	402696	891109	3.54681	253	EKC/KEOPS complex subunit TP53RK OS=Homo sapiens OX=9606 GN=TP53RK PE=1 SV=2	TP53RK
Q13438	2032374	1636659	2372915	1955942	1838467	2216241	6041948	3.95705	667	Protein OS-9 OS=Homo sapiens OX=9606 GN=OS9 PE=1 SV=1	OS9
P61513	951431	541751	1501061	915650	608551	1401952	2994243	4.5125	92	60S ribosomal protein L37a OS=Homo sapiens OX=9606 GN=RPL37A PE=1 SV=2	RPL37A
Q2KHT3	194366	931974	146772	187056	1046891	137081	1273112	3.08244	1053	Protein CLEC16A OS=Homo sapiens OX=9606 GN=CLEC16A PE=1 SV=2	CLEC16A
Q13435	9594	15206	14738	9233	17080	13764	39538	1.64519	895	Splicing factor 3B subunit 2 OS=Homo sapiens OX=9606 GN=SF3B2 PE=1 SV=2	SF3B2
Q9BQL6	1987111	2122493	1825028	1912381	2384207	1704529	5934632	3.94281	677	Fermitin family homolog 1 OS=Homo sapiens OX=9606 GN=FERMT1 PE=1 SV=1	FERMT1
Q13433	356297	332729	614200	342897	373756	573646	1303226	3.23707	755	Zinc transporter ZIP6 OS=Homo sapiens OX=9606 GN=SLC39A6 PE=1 SV=3	SLC39A6
Q86TU7	291730	212632	387265	280758	238850	361695	891627	3.1764	594	Actin-histidine N-methyltransferase OS=Homo sapiens OX=9606 GN=SETD3 PE=1 SV=1	SETD3
Q8N961	120851	92970	64706	116306	104433	60433	278527	2.43414	1025	Ankyrin repeat and BTB/POZ domain-containing protein 2 OS=Homo sapiens OX=9606 GN=ABTB2 PE=2 SV=2	ABTB2
O75787	611849	508362	690747	588839	571045	645139	1810958	3.71384	350	Renin receptor OS=Homo sapiens OX=9606 GN=ATP6AP2 PE=1 SV=2	ATP6AP2
Q8NEN9	774383	942614	1144937	745260	1058843	1069341	2861934	3.39445	1154	PDZ domain-containing protein 8 OS=Homo sapiens OX=9606 GN=PDZD8 PE=1 SV=1	PDZD8
Q93084	29278862	20188515	34099745	28177773	22677861	31848282	83567122	4.92247	999	Sarcoplasmic/endoplasmic reticulum calcium ATPase 3 OS=Homo sapiens OX=9606 GN=ATP2A3 PE=1 SV=3	ATP2A3
Q96EY8	343458	589247	1071438	330541	661904	1000695	2004143	3.90399	250	Corrinoid adenosyltransferase MMAB OS=Homo sapiens OX=9606 GN=MMAB PE=1 SV=1	MMAB
Q96EY7	1540986	2346745	3317189	1483034	2636110	3098168	7204920	4.01941	689	Pentatricopeptide repeat domain-containing protein 3, mitochondrial OS=Homo sapiens OX=9606 GN=PTCD3 PE=1 SV=3	PTCD3
Q9UQ16	2007596	1927011	2071563	1932096	2164621	1934786	6006170	3.83958	869	Dynamin-3 OS=Homo sapiens OX=9606 GN=DNM3 PE=1 SV=4	DNM3
O75781	3325552	2646052	2769240	3200488	2972323	2586398	8740844	4.35384	387	Paralemmin-1 OS=Homo sapiens OX=9606 GN=PALM PE=1 SV=2	PALM
Q9NPE3	279634	225149	305883	269117	252911	285686	810666	4.10266	64	H/ACA ribonucleoprotein complex subunit 3 OS=Homo sapiens OX=9606 GN=NOP10 PE=1 SV=1	NOP10
Q96EY5	447068	338962	959640	430255	380757	896279	1745670	3.8058	273	Multivesicular body subunit 12A OS=Homo sapiens OX=9606 GN=MVB12A PE=1 SV=1	MVB12A
O95336	2238696	1517642	2011891	2154505	1704774	1879054	5768229	4.34942	258	6-phosphogluconolactonase OS=Homo sapiens OX=9606 GN=PGLS PE=1 SV=2	PGLS
Q96EY4	13136	18582	23390	12641	20873	21845	55108	2.43372	203	Translation machinery-associated protein 16 OS=Homo sapiens OX=9606 GN=TMA16 PE=1 SV=2	TMA16
Q8WU17	44148	62719	90293	42487	70452	84331	197160	2.47265	664	E3 ubiquitin-protein ligase RNF139 OS=Homo sapiens OX=9606 GN=RNF139 PE=1 SV=1	RNF139
Q5VSL9	202971	284676	201423	195337	319777	188123	689070	2.91554	837	Striatin-interacting protein 1 OS=Homo sapiens OX=9606 GN=STRIP1 PE=1 SV=1	STRIP1
Q96EY1	30118	25373	50644	28985	28501	47300	106135	2.34462	480	DnaJ homolog subfamily A member 3, mitochondrial OS=Homo sapiens OX=9606 GN=DNAJA3 PE=1 SV=2	DNAJA3
Q99615	519515	452778	1058210	499977	508607	988340	2030503	3.61388	494	DnaJ homolog subfamily C member 7 OS=Homo sapiens OX=9606 GN=DNAJC7 PE=1 SV=2	DNAJC7
Q99614	520332	497713	699909	500763	559083	653696	1717954	3.76963	292	Tetratricopeptide repeat protein 1 OS=Homo sapiens OX=9606 GN=TTC1 PE=1 SV=1	TTC1
Q99613	7250839	7816403	6952354	6978157	8780205	6493319	22019596	4.38234	913	Eukaryotic translation initiation factor 3 subunit C OS=Homo sapiens OX=9606 GN=EIF3C PE=1 SV=1	EIF3C
P08519	6080422	5445297	6398552	5851755	6116729	5976082	17924271	3.94381	2040	Apolipoprotein(a) OS=Homo sapiens OX=9606 GN=LPA PE=1 SV=2	LPA
P39656	16842950	16283093	26059474	16209537	18290880	24338876	59185517	5.11325	456	Dolichyl-diphosphooligosaccharide--protein glycosyltransferase 48 kDa subunit OS=Homo sapiens OX=9606 GN=DDOST PE=1 SV=4	DDOST
Q0VDF9	95279	113709	68502	91695	127729	63979	277490	2.73653	509	Heat shock 70 kDa protein 14 OS=Homo sapiens OX=9606 GN=HSPA14 PE=1 SV=1	HSPA14
P08514	81483668	35659634	69096624	78419315	40056647	64534464	186239926	5.25346	1039	Integrin alpha-IIb OS=Homo sapiens OX=9606 GN=ITGA2B PE=1 SV=3	ITGA2B
Q13425	1889227	2048610	2369551	1818178	2301214	2213099	6307388	4.06746	540	Beta-2-syntrophin OS=Homo sapiens OX=9606 GN=SNTB2 PE=1 SV=1	SNTB2
Q13423	7083875	5304557	6682598	6817472	5958635	6241374	19071030	4.24454	1086	NAD(P) transhydrogenase, mitochondrial OS=Homo sapiens OX=9606 GN=NNT PE=1 SV=3	NNT
Q13421	1918730	2848436	1529884	1846572	3199662	1428872	6297050	3.9998	630	Mesothelin OS=Homo sapiens OX=9606 GN=MSLN PE=1 SV=2	MSLN
Q9H0X9	158138	241358	252117	152190	271118	235470	651613	2.87	879	Oxysterol-binding protein-related protein 5 OS=Homo sapiens OX=9606 GN=OSBPL5 PE=1 SV=1	OSBPL5
P06331	3743198	3694142	4525913	3602427	4149648	4227085	11963253	4.98794	123	Immunoglobulin heavy variable 4-34 OS=Homo sapiens OX=9606 GN=IGHV4-34 PE=1 SV=2	IGHV4-34
P04156	4787987	2769880	4789173	4607925	3111420	4472964	12347040	4.68844	253	Major prion protein OS=Homo sapiens OX=9606 GN=PRNP PE=1 SV=1	PRNP
P27695	1029399	770605	1586530	990686	865624	1481778	3386534	4.02733	318	DNA-(apurinic or apyrimidinic site) endonuclease OS=Homo sapiens OX=9606 GN=APEX1 PE=1 SV=2	APEX1
Q9H0X4	1321839	1039165	1333421	1272128	1167299	1245380	3694425	3.82561	552	Protein FAM234A OS=Homo sapiens OX=9606 GN=FAM234A PE=1 SV=1	FAM234A
P27694	1111186	822102	1343424	1069397	923471	1254723	3276712	3.72586	616	Replication protein A 70 kDa DNA-binding subunit OS=Homo sapiens OX=9606 GN=RPA1 PE=1 SV=2	RPA1
Q93070	1050632	621830	828782	1011120	698504	774061	2501244	3.90123	314	Ecto-ADP-ribosyltransferase 4 OS=Homo sapiens OX=9606 GN=ART4 PE=2 SV=2	ART4
Q6UW78	40890	17213	49813	39352	19335	46524	107916	3.0646	93	Ubiquinol-cytochrome-c reductase complex assembly factor 3 OS=Homo sapiens OX=9606 GN=UQCC3 PE=1 SV=2	UQCC3
Q01469	2837102	2335943	3358792	2730407	2623976	3137025	8531837	4.80071	135	Fatty acid-binding protein 5 OS=Homo sapiens OX=9606 GN=FABP5 PE=1 SV=3	FABP5
Q9UQ03	153365	275067	214864	147597	308984	200677	643296	3.12717	480	Coronin-2B OS=Homo sapiens OX=9606 GN=CORO2B PE=1 SV=4	CORO2B
Q9H190	287733	354969	909782	276912	398738	849712	1552484	3.72564	292	Syntenin-2 OS=Homo sapiens OX=9606 GN=SDCBP2 PE=1 SV=2	SDCBP2
P78383	20475	13399	41580	19704	15051	38834	75454	2.36983	322	Solute carrier family 35 member B1 OS=Homo sapiens OX=9606 GN=SLC35B1 PE=1 SV=1	SLC35B1
P16109	2103465	1145220	1893803	2024360	1286431	1768763	5142488	3.7921	830	P-selectin OS=Homo sapiens OX=9606 GN=SELP PE=1 SV=3	SELP
P10809	5780471	6605094	10562894	5563085	7419535	9865470	22948459	4.6026	573	60 kDa heat shock protein, mitochondrial OS=Homo sapiens OX=9606 GN=HSPD1 PE=1 SV=2	HSPD1
P78382	487897	415781	440842	469548	467048	411735	1344520	3.60094	337	CMP-sialic acid transporter OS=Homo sapiens OX=9606 GN=SLC35A1 PE=1 SV=1	SLC35A1
Q96RQ9	71637	126063	50098	68942	141607	46790	247798	2.64051	567	L-amino-acid oxidase OS=Homo sapiens OX=9606 GN=IL4I1 PE=1 SV=1	IL4I1
P78380	143364	132374	244396	137972	148696	228259	520134	3.27995	273	Oxidized low-density lipoprotein receptor 1 OS=Homo sapiens OX=9606 GN=OLR1 PE=1 SV=1	OLR1
P16104	7914254	3666452	5989509	7616622	4118544	5594046	17570215	5.08944	143	Histone H2AX OS=Homo sapiens OX=9606 GN=H2AX PE=1 SV=2	H2AX
Q96RQ3	305205	368841	305587	293727	414320	285410	979633	3.13073	725	Methylcrotonoyl-CoA carboxylase subunit alpha, mitochondrial OS=Homo sapiens OX=9606 GN=MCCC1 PE=1 SV=3	MCCC1
Q13418	11001326	7902737	9787915	10587599	8877184	9141660	28691978	4.80262	452	Integrin-linked protein kinase OS=Homo sapiens OX=9606 GN=ILK PE=1 SV=2	ILK
Q96RQ1	1080627	1215749	2121104	1039987	1365657	1981056	4417480	4.06883	377	Endoplasmic reticulum-Golgi intermediate compartment protein 2 OS=Homo sapiens OX=9606 GN=ERGIC2 PE=1 SV=2	ERGIC2
Q8N8S7	642587	383639	858503	618421	430943	801819	1884729	3.50366	591	Protein enabled homolog OS=Homo sapiens OX=9606 GN=ENAH PE=1 SV=2	ENAH
Q6WKZ4	1154697	1202561	1036876	1111272	1350842	968415	3394134	3.4225	1283	Rab11 family-interacting protein 1 OS=Homo sapiens OX=9606 GN=RAB11FIP1 PE=1 SV=3	RAB11FIP1
Q13410	273099	385144	567672	262828	432634	530191	1225915	3.36747	526	Butyrophilin subfamily 1 member A1 OS=Homo sapiens OX=9606 GN=BTN1A1 PE=1 SV=3	BTN1A1
Q9H0W9	1970536	1227850	2137812	1896430	1379250	1996661	5336198	4.22892	315	Ester hydrolase C11orf54 OS=Homo sapiens OX=9606 GN=C11orf54 PE=1 SV=1	C11orf54
P49419	6813920	6220280	5266581	6557669	6987272	4918850	18300781	4.53088	539	Alpha-aminoadipic semialdehyde dehydrogenase OS=Homo sapiens OX=9606 GN=ALDH7A1 PE=1 SV=5	ALDH7A1
Q86U42	153245	149226	302570	147481	167626	282592	605041	3.29606	306	Polyadenylate-binding protein 2 OS=Homo sapiens OX=9606 GN=PABPN1 PE=1 SV=3	PABPN1
P49418	224079	296987	314127	215652	333607	293386	835193	3.0798	695	Amphiphysin OS=Homo sapiens OX=9606 GN=AMPH PE=1 SV=1	AMPH
Q93063	488821	440955	1099142	470437	495326	1026570	2028918	3.45114	718	Exostosin-2 OS=Homo sapiens OX=9606 GN=EXT2 PE=1 SV=1	EXT2
Q9UPN7	258054	246172	413199	248349	276526	385917	917425	3.01759	881	Serine/threonine-protein phosphatase 6 regulatory subunit 1 OS=Homo sapiens OX=9606 GN=PPP6R1 PE=1 SV=5	PPP6R1
O95319	1185910	1004669	900061	1141311	1128549	840633	3090640	3.78418	508	CUGBP Elav-like family member 2 OS=Homo sapiens OX=9606 GN=CELF2 PE=1 SV=1	CELF2
Q93062	372197	152600	239309	358199	171416	223508	764106	3.5909	196	RNA-binding protein with multiple splicing OS=Homo sapiens OX=9606 GN=RBPMS PE=1 SV=1	RBPMS
Q9H0W5	735034	2388678	4652743	707391	2683214	4345541	7776455	4.16	538	Coiled-coil domain-containing protein 8 OS=Homo sapiens OX=9606 GN=CCDC8 PE=1 SV=2	CCDC8
Q9NPC4	559743	588726	661542	538692	661318	617863	1810011	3.70991	353	Lactosylceramide 4-alpha-galactosyltransferase OS=Homo sapiens OX=9606 GN=A4GALT PE=1 SV=1	A4GALT
Q96F85	936619	597047	797383	901395	670665	744735	2331049	4.15271	164	CB1 cannabinoid receptor-interacting protein 1 OS=Homo sapiens OX=9606 GN=CNRIP1 PE=1 SV=1	CNRIP1
Q9UPN3	6024780	5720058	6058371	5798206	6425370	5658362	17803209	3.38197	7388	Microtubule-actin cross-linking factor 1, isoforms 1/2/3/4/5 OS=Homo sapiens OX=9606 GN=MACF1 PE=1 SV=4	MACF1
Q01459	1704465	1017439	1822578	1640365	1142894	1702240	4544482	4.07202	385	Di-N-acetylchitobiase OS=Homo sapiens OX=9606 GN=CTBS PE=1 SV=1	CTBS
Q6UW68	2178161	3254363	5135512	2096246	3655642	4796435	10568036	4.74753	189	Transmembrane protein 205 OS=Homo sapiens OX=9606 GN=TMEM205 PE=1 SV=1	TMEM205
P49411	2453232	2692655	2811092	2360973	3024673	2625487	7956979	4.24561	452	Elongation factor Tu, mitochondrial OS=Homo sapiens OX=9606 GN=TUFM PE=1 SV=2	TUFM
P78371	7303918	6599744	11882906	7029239	7413525	11098327	25786568	4.68304	535	T-complex protein 1 subunit beta OS=Homo sapiens OX=9606 GN=CCT2 PE=1 SV=4	CCT2
Q6UW63	1538285	1259275	1551982	1480434	1414549	1449511	4349542	3.93774	502	Protein O-glucosyltransferase 2 OS=Homo sapiens OX=9606 GN=POGLUT2 PE=1 SV=1	POGLUT2
Q96S19	63043	88720	72598	60672	99659	67804	224361	3.04132	204	Methyltransferase-like 26 OS=Homo sapiens OX=9606 GN=METTL26 PE=1 SV=2	METTL26
Q96RP7	2027098	2115997	3220148	1950865	2376910	3007535	7363243	4.18043	486	Galactose-3-O-sulfotransferase 4 OS=Homo sapiens OX=9606 GN=GAL3ST4 PE=1 SV=1	GAL3ST4
Q13409	3164564	2944784	3570078	3045554	3307890	3334360	9679426	4.18103	638	Cytoplasmic dynein 1 intermediate chain 2 OS=Homo sapiens OX=9606 GN=DYNC1I2 PE=1 SV=3	DYNC1I2
Q13405	52870	36246	119668	50881	40715	111766	208784	3.09959	166	39S ribosomal protein L49, mitochondrial OS=Homo sapiens OX=9606 GN=MRPL49 PE=1 SV=1	MRPL49
Q13404	1719228	732894	1561996	1654573	823263	1458863	4014118	4.43627	147	Ubiquitin-conjugating enzyme E2 variant 1 OS=Homo sapiens OX=9606 GN=UBE2V1 PE=1 SV=2	UBE2V1
Q86U38	125136	97644	19415	120430	109684	18133	242195	2.58071	636	Nucleolar protein 9 OS=Homo sapiens OX=9606 GN=NOP9 PE=1 SV=1	NOP9
Q8N8R3	16811	15760	31718	16178	17703	29623	64289	2.32669	303	Mitochondrial basic amino acids transporter OS=Homo sapiens OX=9606 GN=SLC25A29 PE=1 SV=2	SLC25A29
P06312	3171765	4460456	6505405	3052484	5010452	6075880	14137626	5.06759	121	Immunoglobulin kappa variable 4-1 OS=Homo sapiens OX=9606 GN=IGKV4-1 PE=1 SV=1	IGKV4-1
Q9H0V9	5697020	4466661	7075788	5482772	5017422	6608603	17239469	4.69494	348	VIP36-like protein OS=Homo sapiens OX=9606 GN=LMAN2L PE=1 SV=1	LMAN2L
P06310	5700867	6077267	5639208	5486474	6826624	5266874	17417342	5.1618	120	Immunoglobulin kappa variable 2-30 OS=Homo sapiens OX=9606 GN=IGKV2-30 PE=3 SV=2	IGKV2-30
Q9UPM9	369083	623411	912664	355202	700280	852404	1905158	3.9703	204	B9 domain-containing protein 1 OS=Homo sapiens OX=9606 GN=B9D1 PE=1 SV=1	B9D1
P49407	707098	798744	911318	680506	897233	851147	2417160	3.76213	418	Beta-arrestin-1 OS=Homo sapiens OX=9606 GN=ARRB1 PE=1 SV=2	ARRB1
O75752	104755	89349	114474	100815	100366	106915	308578	2.96954	331	UDP-GalNAc:beta-1,3-N-acetylgalactosaminyltransferase 1 OS=Homo sapiens OX=9606 GN=B3GALNT1 PE=1 SV=1	B3GALNT1
P49406	261677	250548	367433	251836	281441	343172	879658	3.47893	292	39S ribosomal protein L19, mitochondrial OS=Homo sapiens OX=9606 GN=MRPL19 PE=1 SV=2	MRPL19
Q9NPB6	113053	89038	69287	108801	100016	64712	271378	2.8945	346	Partitioning defective 6 homolog alpha OS=Homo sapiens OX=9606 GN=PARD6A PE=1 SV=1	PARD6A
Q93052	2623755	2296717	1914814	2525083	2579913	1788386	6835286	4.04801	612	Lipoma-preferred partner OS=Homo sapiens OX=9606 GN=LPP PE=1 SV=1	LPP
O75751	267013	182005	191839	256971	204447	179172	640857	3.06169	556	Solute carrier family 22 member 3 OS=Homo sapiens OX=9606 GN=SLC22A3 PE=1 SV=1	SLC22A3
P35270	314084	234440	481713	302272	263347	449907	1030237	3.5963	261	Sepiapterin reductase OS=Homo sapiens OX=9606 GN=SPR PE=1 SV=1	SPR
P78369	174591	207283	203743	168025	232842	190290	585617	3.40968	228	Claudin-10 OS=Homo sapiens OX=9606 GN=CLDN10 PE=1 SV=2	CLDN10
P78368	778608	489420	613349	749326	549767	572852	1881377	3.65643	415	Casein kinase I isoform gamma-2 OS=Homo sapiens OX=9606 GN=CSNK1G2 PE=1 SV=1	CSNK1G2
Q93050	8928138	10994992	8359106	8592377	12350730	7807189	28282236	4.52879	837	V-type proton ATPase 116 kDa subunit a 1 OS=Homo sapiens OX=9606 GN=ATP6V0A1 PE=1 SV=3	ATP6V0A1
Q9H173	241842	419489	810442	232747	471214	756931	1471773	3.50414	461	Nucleotide exchange factor SIL1 OS=Homo sapiens OX=9606 GN=SIL1 PE=1 SV=1	SIL1
Q9H0V1	5450520	3964917	5230218	5245542	4453811	4884888	14645655	4.32248	697	Transmembrane protein 168 OS=Homo sapiens OX=9606 GN=TMEM168 PE=2 SV=2	TMEM168
O95302	3192507	3692319	5149238	3072446	4147600	4809255	12034064	4.32454	570	Peptidyl-prolyl cis-trans isomerase FKBP9 OS=Homo sapiens OX=9606 GN=FKBP9 PE=1 SV=2	FKBP9
A8MT19	292756	316266	806022	281746	355263	752803	1415044	3.3851	583	Putative rhophilin-2-like protein RHPN2P1 OS=Homo sapiens OX=9606 GN=RHPN2P1 PE=5 SV=2	RHPN2P1
Q96S06	356605	239856	435648	343194	269431	406883	1032109	3.26014	567	Lipase maturation factor 1 OS=Homo sapiens OX=9606 GN=LMF1 PE=1 SV=1	LMF1
P35268	414853	496253	756322	399251	557443	706385	1667428	4.11484	128	60S ribosomal protein L22 OS=Homo sapiens OX=9606 GN=RPL22 PE=1 SV=2	RPL22
Q5SW96	87015	51216	117774	83742	57531	109997	256005	2.9197	308	Low density lipoprotein receptor adapter protein 1 OS=Homo sapiens OX=9606 GN=LDLRAP1 PE=1 SV=3	LDLRAP1
O75746	3227712	2154688	3071480	3106327	2420371	2868683	8453880	4.09583	678	Electrogenic aspartate/glutamate antiporter SLC25A12, mitochondrial OS=Homo sapiens OX=9606 GN=SLC25A12 PE=1 SV=2	SLC25A12
Q93045	187889	180892	183732	180823	203196	171600	552513	3.48949	179	Stathmin-2 OS=Homo sapiens OX=9606 GN=STMN2 PE=1 SV=3	STMN2
Q96EU7	5557094	13585830	5836851	5348108	15261031	5451468	24979775	4.89516	318	C1GALT1-specific chaperone 1 OS=Homo sapiens OX=9606 GN=C1GALT1C1 PE=1 SV=1	C1GALT1C1
Q9H0U4	15796619	9916651	12419632	15202556	11139424	11599615	38132902	5.2781	201	Ras-related protein Rab-1B OS=Homo sapiens OX=9606 GN=RAB1B PE=1 SV=1	RAB1B
Q9H0U3	5052104	5064262	5837433	4862109	5688711	5452011	15953799	4.67782	335	Magnesium transporter protein 1 OS=Homo sapiens OX=9606 GN=MAGT1 PE=1 SV=1	MAGT1
P78357	10885838	11678964	10432766	10476454	13119039	9743934	32997568	4.37735	1384	Contactin-associated protein 1 OS=Homo sapiens OX=9606 GN=CNTNAP1 PE=1 SV=1	CNTNAP1
P78356	1517121	983172	1404554	1460066	1104402	1311817	3904847	3.97251	416	Phosphatidylinositol 5-phosphate 4-kinase type-2 beta OS=Homo sapiens OX=9606 GN=PIP4K2B PE=1 SV=1	PIP4K2B
Q9NPA2	1254406	860929	1194616	1207231	967085	1115740	3309951	3.77009	562	Matrix metalloproteinase-25 OS=Homo sapiens OX=9606 GN=MMP25 PE=1 SV=1	MMP25
Q9NPA0	2007803	2174401	2890940	1932295	2442515	2700063	7073144	4.4658	242	ER membrane protein complex subunit 7 OS=Homo sapiens OX=9606 GN=EMC7 PE=1 SV=1	EMC7
P78352	1121192	1409518	1336809	1079027	1583318	1248545	3867519	3.72769	724	Disks large homolog 4 OS=Homo sapiens OX=9606 GN=DLG4 PE=1 SV=3	DLG4
Q01433	3152416	2883234	4246176	3033863	3238751	3965818	10281826	4.06808	879	AMP deaminase 2 OS=Homo sapiens OX=9606 GN=AMPD2 PE=1 SV=2	AMPD2
Q01432	213359	153966	89589	205335	172950	83673	456914	2.77504	767	AMP deaminase 3 OS=Homo sapiens OX=9606 GN=AMPD3 PE=1 SV=1	AMPD3
Q9BQG2	27449	27943	51238	26416	31388	47854	106630	2.36324	462	NAD-capped RNA hydrolase NUDT12 OS=Homo sapiens OX=9606 GN=NUDT12 PE=1 SV=1	NUDT12
Q11206	116788	137763	244586	112395	154749	228437	499137	3.17578	333	CMP-N-acetylneuraminate-beta-galactosamide-alpha-2,3-sialyltransferase 4 OS=Homo sapiens OX=9606 GN=ST3GAL4 PE=1 SV=1	ST3GAL4
Q9BQG0	1461290	759714	1725332	1406335	853390	1611415	3946336	3.473	1328	Myb-binding protein 1A OS=Homo sapiens OX=9606 GN=MYBBP1A PE=1 SV=2	MYBBP1A
Q93034	4926423	4666548	3344288	4741155	5241957	3123478	12937259	4.21975	780	Cullin-5 OS=Homo sapiens OX=9606 GN=CUL5 PE=1 SV=4	CUL5
Q93033	3667822	2431447	3440504	3529886	2731256	3213341	9539773	3.97051	1021	Immunoglobulin superfamily member 2 OS=Homo sapiens OX=9606 GN=CD101 PE=1 SV=2	CD101
P04114	82121619	85681873	63783342	79033274	96246882	59571996	231586834	4.70546	4563	Apolipoprotein B-100 OS=Homo sapiens OX=9606 GN=APOB PE=1 SV=2	APOB
Q11201	609056	995596	801488	586151	1118358	748569	2406140	3.84984	340	CMP-N-acetylneuraminate-beta-galactosamide-alpha-2,3-sialyltransferase 1 OS=Homo sapiens OX=9606 GN=ST3GAL1 PE=1 SV=1	ST3GAL1
P78344	1256847	1256036	1589818	1209580	1410911	1484849	4102701	3.65546	907	Eukaryotic translation initiation factor 4 gamma 2 OS=Homo sapiens OX=9606 GN=EIF4G2 PE=1 SV=1	EIF4G2
Q5VSG8	907645	975472	1810752	873511	1095752	1691195	3693869	3.90757	457	Glycoprotein endo-alpha-1,2-mannosidase-like protein OS=Homo sapiens OX=9606 GN=MANEAL PE=2 SV=1	MANEAL
P23297	155692	98233	102088	149836	110345	95347	356013	3.57834	94	Protein S100-A1 OS=Homo sapiens OX=9606 GN=S100A1 PE=1 SV=2	S100A1
Q96RM1	492536	173795	417030	474013	195224	389495	1083361	4.17744	72	Small proline-rich protein 2F OS=Homo sapiens OX=9606 GN=SPRR2F PE=3 SV=1	SPRR2F
P35244	746525	389230	849651	718450	437224	793552	1985406	4.21506	121	Replication protein A 14 kDa subunit OS=Homo sapiens OX=9606 GN=RPA3 PE=1 SV=1	RPA3
P35241	29165119	37819105	35595977	28068307	42482392	33245724	102580201	5.24539	583	Radixin OS=Homo sapiens OX=9606 GN=RDX PE=1 SV=1	RDX
P35240	1783385	424422	705712	1716317	476755	659116	2913519	3.6899	595	Merlin OS=Homo sapiens OX=9606 GN=NF2 PE=1 SV=1	NF2
Q96F46	1089603	723819	1185349	1048626	813069	1107085	2998771	3.53943	866	Interleukin-17 receptor A OS=Homo sapiens OX=9606 GN=IL17RA PE=1 SV=2	IL17RA
Q01415	354961	194327	372439	341611	218288	347848	921727	3.30374	458	N-acetylgalactosamine kinase OS=Homo sapiens OX=9606 GN=GALK2 PE=1 SV=1	GALK2
A1L4H1	0	33489	22488	0	37618	21003	55977	1.55128	1573	Soluble scavenger receptor cysteine-rich domain-containing protein SSC5D OS=Homo sapiens OX=9606 GN=SSC5D PE=1 SV=3	SSC5D
P78330	0	41787	0	0	46939	0	41787	2.26886	225	Phosphoserine phosphatase OS=Homo sapiens OX=9606 GN=PSPH PE=1 SV=2	PSPH
Q96RL7	3737674	2221147	2782099	3597111	2495025	2598408	8740920	3.43995	3174	Intermembrane lipid transfer protein VPS13A OS=Homo sapiens OX=9606 GN=VPS13A PE=1 SV=2	VPS13A
P23284	58464339	50633445	78473688	56265673	56876805	73292400	187571472	5.93871	216	Peptidyl-prolyl cis-trans isomerase B OS=Homo sapiens OX=9606 GN=PPIB PE=1 SV=2	PPIB
Q8N8N7	1570212	1827597	1077028	1511161	2052948	1005916	4474837	4.10547	351	Prostaglandin reductase 2 OS=Homo sapiens OX=9606 GN=PTGR2 PE=1 SV=1	PTGR2
Q9BQE5	549565	649431	782331	528897	729509	730676	1981327	3.76933	337	Apolipoprotein L2 OS=Homo sapiens OX=9606 GN=APOL2 PE=1 SV=2	APOL2
Q9BQE4	231279	131651	404936	222581	147884	378199	767866	3.60882	189	Selenoprotein S OS=Homo sapiens OX=9606 GN=SELENOS PE=1 SV=3	SELENOS
P35237	5956428	4996501	4966454	5732424	5612594	4638539	15919383	4.62674	376	Serpin B6 OS=Homo sapiens OX=9606 GN=SERPINB6 PE=1 SV=3	SERPINB6
Q12999	3056063	2845272	3973397	2941133	3196108	3711050	9874732	4.67231	210	Tetraspanin-31 OS=Homo sapiens OX=9606 GN=TSPAN31 PE=1 SV=1	TSPAN31
Q9BQE3	97995559	74483330	72105120	94310244	83667502	67344322	244584009	5.73618	449	Tubulin alpha-1C chain OS=Homo sapiens OX=9606 GN=TUBA1C PE=1 SV=1	TUBA1C
O75718	2307074	2192162	3665735	2220311	2462466	3423701	8164971	4.30881	401	Cartilage-associated protein OS=Homo sapiens OX=9606 GN=CRTAP PE=1 SV=1	CRTAP
O75716	287371	253331	401338	276563	284567	374839	942040	3.48977	305	Serine/threonine-protein kinase 16 OS=Homo sapiens OX=9606 GN=STK16 PE=1 SV=4	STK16
Q96ER9	140740	377976	162644	135447	424582	151905	681360	3.21953	411	Mitochondrial potassium channel OS=Homo sapiens OX=9606 GN=CCDC51 PE=1 SV=2	CCDC51
P35232	8722142	6279940	8682355	8394128	7054288	8109095	23684437	4.93989	272	Prohibitin 1 OS=Homo sapiens OX=9606 GN=PHB1 PE=1 SV=1	PHB1
Q9H0R5	1122293	756331	1147650	1080086	849590	1071875	3026274	3.70639	595	Guanylate-binding protein 3 OS=Homo sapiens OX=9606 GN=GBP3 PE=1 SV=3	GBP3
P27635	4077019	5834100	9270521	3923694	6553474	8658427	19181640	4.95247	214	60S ribosomal protein L10 OS=Homo sapiens OX=9606 GN=RPL10 PE=1 SV=5	RPL10
P78329	2485547	1278466	2426222	2392073	1436107	2266028	6190235	4.0757	520	Cytochrome P450 4F2 OS=Homo sapiens OX=9606 GN=CYP4F2 PE=1 SV=1	CYP4F2
Q9H0R4	167112	209440	296981	160827	235265	277372	673533	3.41506	259	Haloacid dehalogenase-like hydrolase domain-containing protein 2 OS=Homo sapiens OX=9606 GN=HDHD2 PE=1 SV=1	HDHD2
Q9H0R3	1084928	736563	1245118	1044127	827384	1162908	3066609	4.1686	208	Transmembrane protein 222 OS=Homo sapiens OX=9606 GN=TMEM222 PE=1 SV=2	TMEM222
P56597	41707	77114	37772	40138	86622	35278	156593	2.86844	212	Nucleoside diphosphate kinase homolog 5 OS=Homo sapiens OX=9606 GN=NME5 PE=1 SV=1	NME5
P78325	537582	480503	519466	517365	539751	485167	1537551	3.2709	824	Disintegrin and metalloproteinase domain-containing protein 8 OS=Homo sapiens OX=9606 GN=ADAM8 PE=1 SV=2	ADAM8
P78324	2198015	2485183	2660959	2115354	2791618	2485267	7344157	4.16351	504	Tyrosine-protein phosphatase non-receptor type substrate 1 OS=Homo sapiens OX=9606 GN=SIRPA PE=1 SV=2	SIRPA
P17858	13161271	9894767	10013499	12666315	11114841	9352349	33069537	4.62733	780	ATP-dependent 6-phosphofructokinase, liver type OS=Homo sapiens OX=9606 GN=PFKL PE=1 SV=6	PFKL
P23276	3922283	2567727	3775641	3774777	2884340	3526351	10265651	4.14688	732	Kell blood group glycoprotein OS=Homo sapiens OX=9606 GN=KEL PE=1 SV=2	KEL
Q96RK4	2325592	2706800	1322114	2238133	3040562	1234820	6354506	4.08791	519	Bardet-Biedl syndrome 4 protein OS=Homo sapiens OX=9606 GN=BBS4 PE=1 SV=2	BBS4
P35228	512774	630778	563151	493490	708556	525968	1706703	3.17033	1153	Nitric oxide synthase, inducible OS=Homo sapiens OX=9606 GN=NOS2 PE=1 SV=2	NOS2
P13498	4910967	2926870	3456359	4726280	3287767	3228150	11294196	4.76282	195	Cytochrome b-245 light chain OS=Homo sapiens OX=9606 GN=CYBA PE=1 SV=3	CYBA
Q93009	4600842	4060022	2291567	4427818	4560643	2140264	10952431	3.99733	1102	Ubiquitin carboxyl-terminal hydrolase 7 OS=Homo sapiens OX=9606 GN=USP7 PE=1 SV=2	USP7
Q9BQD3	221641	243503	166839	213305	273528	155823	631983	3.55519	176	KxDL motif-containing protein 1 OS=Homo sapiens OX=9606 GN=KXD1 PE=1 SV=2	KXD1
Q86TM6	939913	915152	1294829	904565	1027994	1209336	3149894	3.70801	617	E3 ubiquitin-protein ligase synoviolin OS=Homo sapiens OX=9606 GN=SYVN1 PE=1 SV=2	SYVN1
Q93008	6801578	4833443	7806124	6545791	5429431	7290718	19441145	3.8815	2554	Probable ubiquitin carboxyl-terminal hydrolase FAF-X OS=Homo sapiens OX=9606 GN=USP9X PE=1 SV=4	USP9X
P29803	1138440	1253537	1605979	1095626	1408104	1499942	3997956	4.01301	388	Pyruvate dehydrogenase E1 component subunit alpha, testis-specific form, mitochondrial OS=Homo sapiens OX=9606 GN=PDHA2 PE=1 SV=1	PDHA2
Q12986	317162	239336	252409	305234	268847	235743	808907	2.85868	1120	Transcriptional repressor NF-X1 OS=Homo sapiens OX=9606 GN=NFX1 PE=1 SV=2	NFX1
P35222	11035382	9773520	15129920	10620374	10978644	14130955	35938822	4.66291	781	Catenin beta-1 OS=Homo sapiens OX=9606 GN=CTNNB1 PE=1 SV=1	CTNNB1
P35221	11878729	12883142	17433399	11432006	14471698	16282344	42195270	4.66814	906	Catenin alpha-1 OS=Homo sapiens OX=9606 GN=CTNNA1 PE=1 SV=1	CTNNA1
P56589	101230	75656	31746	97423	84984	29649	208632	2.74767	373	Peroxisomal biogenesis factor 3 OS=Homo sapiens OX=9606 GN=PEX3 PE=1 SV=1	PEX3
P78318	38593	33897	39996	37141	38076	37355	112486	2.5209	339	Immunoglobulin-binding protein 1 OS=Homo sapiens OX=9606 GN=IGBP1 PE=1 SV=1	IGBP1
Q12981	264719	328279	543616	254763	368757	507723	1136614	3.69768	228	Vesicle transport protein SEC20 OS=Homo sapiens OX=9606 GN=BNIP1 PE=1 SV=3	BNIP1
Q96F25	174482	191441	253259	167920	215046	236537	619182	3.45736	216	UDP-N-acetylglucosamine transferase subunit ALG14 homolog OS=Homo sapiens OX=9606 GN=ALG14 PE=1 SV=1	ALG14
Q9H0Q0	1480389	863784	884879	1424716	970292	826454	3229052	3.99987	323	CYFIP-related Rac1 interactor A OS=Homo sapiens OX=9606 GN=CYRIA PE=2 SV=1	CYRIA
Q96EQ0	11726	0	10780	11285	0	10068	22506	1.86942	304	Small glutamine-rich tetratricopeptide repeat-containing protein beta OS=Homo sapiens OX=9606 GN=SGTB PE=1 SV=1	SGTB
P25445	1401429	970798	1650757	1348725	1090502	1541764	4022984	4.0795	335	Tumor necrosis factor receptor superfamily member 6 OS=Homo sapiens OX=9606 GN=FAS PE=1 SV=1	FAS
P78310	1783732	1173329	1932366	1716651	1318006	1804779	4889427	4.12697	365	Coxsackievirus and adenovirus receptor OS=Homo sapiens OX=9606 GN=CXADR PE=1 SV=1	CXADR
Q6UW02	3500823	2946037	3839784	3369167	3309298	3586259	10286644	4.34763	462	Cytochrome P450 20A1 OS=Homo sapiens OX=9606 GN=CYP20A1 PE=1 SV=1	CYP20A1
O94887	282074	236777	284428	271466	265972	265648	803279	2.88203	1054	FERM, ARHGEF and pleckstrin domain-containing protein 2 OS=Homo sapiens OX=9606 GN=FARP2 PE=1 SV=3	FARP2
O94886	1108101	826894	1557817	1066428	928854	1454960	3492812	3.6363	807	CSC1-like protein 1 OS=Homo sapiens OX=9606 GN=TMEM63A PE=1 SV=3	TMEM63A
P17844	1452898	873531	1433502	1398258	981241	1338853	3759931	3.78701	614	Probable ATP-dependent RNA helicase DDX5 OS=Homo sapiens OX=9606 GN=DDX5 PE=1 SV=1	DDX5
P13489	9604152	7377948	8323106	9242969	8287686	7773566	25305206	4.73951	461	Ribonuclease inhibitor OS=Homo sapiens OX=9606 GN=RNH1 PE=1 SV=2	RNH1
Q12979	373765	373560	512914	359708	419621	479048	1260239	3.16646	859	Active breakpoint cluster region-related protein OS=Homo sapiens OX=9606 GN=ABR PE=1 SV=2	ABR
Q3ZAQ7	47374	102625	116098	45592	115279	108432	266097	3.42072	101	Vacuolar ATPase assembly integral membrane protein VMA21 OS=Homo sapiens OX=9606 GN=VMA21 PE=1 SV=1	VMA21
Q12974	948614	570032	961930	912939	640319	898417	2480576	4.17184	167	Protein tyrosine phosphatase type IVA 2 OS=Homo sapiens OX=9606 GN=PTP4A2 PE=1 SV=1	PTP4A2
Q9H115	1264564	1085632	1701863	1217007	1219495	1589496	4052059	4.13346	298	Beta-soluble NSF attachment protein OS=Homo sapiens OX=9606 GN=NAPB PE=1 SV=2	NAPB
Q96EP5	140847	92689	166784	135550	104118	155771	400320	2.99281	407	DAZ-associated protein 1 OS=Homo sapiens OX=9606 GN=DAZAP1 PE=1 SV=1	DAZAP1
Q96F15	2642745	3618663	4984052	2543359	4064862	4654976	11245460	4.56384	307	GTPase IMAP family member 5 OS=Homo sapiens OX=9606 GN=GIMAP5 PE=1 SV=1	GIMAP5
Q9H0P0	472482	422909	584604	454713	475055	546005	1479995	3.64392	336	Cytosolic 5'-nucleotidase 3A OS=Homo sapiens OX=9606 GN=NT5C3A PE=1 SV=3	NT5C3A
Q08499	774495	713379	312306	745368	801342	291685	1800180	3.34737	809	cAMP-specific 3',5'-cyclic phosphodiesterase 4D OS=Homo sapiens OX=9606 GN=PDE4D PE=1 SV=2	PDE4D
Q96EP0	398286	321457	515691	383307	361094	481642	1235434	3.06162	1072	E3 ubiquitin-protein ligase RNF31 OS=Homo sapiens OX=9606 GN=RNF31 PE=1 SV=1	RNF31
Q08495	145226	128594	264108	139764	144450	246670	537928	3.12327	405	Dematin OS=Homo sapiens OX=9606 GN=DMTN PE=1 SV=3	DMTN
O94876	110282	118056	298581	106134	132612	278866	526919	2.90683	653	Transmembrane and coiled-coil domains protein 1 OS=Homo sapiens OX=9606 GN=TMCC1 PE=1 SV=3	TMCC1
P23258	1834804	1233471	1941480	1765802	1385564	1813292	5009755	4.04564	451	Tubulin gamma-1 chain OS=Homo sapiens OX=9606 GN=TUBG1 PE=1 SV=2	TUBG1
Q6YN16	579941	697012	918487	558131	782957	857843	2195440	3.72035	418	Hydroxysteroid dehydrogenase-like protein 2 OS=Homo sapiens OX=9606 GN=HSDL2 PE=1 SV=1	HSDL2
O94874	1455724	1231444	1387102	1400978	1383287	1295517	4074270	3.71023	794	E3 UFM1-protein ligase 1 OS=Homo sapiens OX=9606 GN=UFL1 PE=1 SV=2	UFL1
Q96RI0	150022	54140	112886	144380	60815	105432	317048	2.91566	385	Proteinase-activated receptor 4 OS=Homo sapiens OX=9606 GN=F2RL3 PE=1 SV=3	F2RL3
Q9BQB6	1373642	1027818	1847661	1321983	1154553	1725667	4249121	4.41611	163	Vitamin K epoxide reductase complex subunit 1 OS=Homo sapiens OX=9606 GN=VKORC1 PE=1 SV=1	VKORC1
Q6PKG0	1869225	1472225	2012531	1798929	1653757	1879652	5353981	3.68887	1096	La-related protein 1 OS=Homo sapiens OX=9606 GN=LARP1 PE=1 SV=2	LARP1
P13473	3392381	2763340	3737914	3264803	3104073	3491115	9893635	4.38257	410	Lysosome-associated membrane glycoprotein 2 OS=Homo sapiens OX=9606 GN=LAMP2 PE=1 SV=2	LAMP2
Q12965	1933129	2241216	1814337	1860429	2517569	1694543	5988682	3.73279	1108	Unconventional myosin-Ie OS=Homo sapiens OX=9606 GN=MYO1E PE=1 SV=2	MYO1E
Q96F07	3942735	4159198	4984534	3794460	4672048	4655426	13086467	4.01029	1278	Cytoplasmic FMR1-interacting protein 2 OS=Homo sapiens OX=9606 GN=CYFIP2 PE=1 SV=2	CYFIP2
Q6N075	165212	148535	242454	158998	166850	226445	556201	3.09202	450	Molybdate-anion transporter OS=Homo sapiens OX=9606 GN=MFSD5 PE=1 SV=2	MFSD5
P23246	2801519	2250144	3089407	2696162	2527598	2885426	8141070	4.06126	707	Splicing factor, proline- and glutamine-rich OS=Homo sapiens OX=9606 GN=SFPQ PE=1 SV=2	SFPQ
P48960	6816369	3572229	5465769	6560026	4012702	5104887	15854367	4.27846	835	Adhesion G protein-coupled receptor E5 OS=Homo sapiens OX=9606 GN=ADGRE5 PE=1 SV=4	ADGRE5
Q5QGZ9	554505	279353	492692	533651	313798	460161	1326550	3.69948	265	C-type lectin domain family 12 member A OS=Homo sapiens OX=9606 GN=CLEC12A PE=1 SV=3	CLEC12A
P46783	1221116	1264013	1541142	1175193	1419872	1439386	4026271	4.38742	165	40S ribosomal protein S10 OS=Homo sapiens OX=9606 GN=RPS10 PE=1 SV=1	RPS10
Q9BQA9	1923716	1668590	2456274	1851370	1874335	2294096	6048580	4.50981	187	Cytochrome b-245 chaperone 1 OS=Homo sapiens OX=9606 GN=CYBC1 PE=1 SV=1	CYBC1
P46782	3221161	4298040	4563913	3100022	4828010	4262577	12083114	4.77255	204	40S ribosomal protein S5 OS=Homo sapiens OX=9606 GN=RPS5 PE=1 SV=4	RPS5
Q8N8J7	76480	66853	131563	73603	75096	122876	274896	3.31859	132	Uncharacterized protein FAM241A OS=Homo sapiens OX=9606 GN=FAM241A PE=2 SV=2	FAM241A
P46781	9369283	11122544	15040917	9016932	12494010	14047828	35532744	5.26283	194	40S ribosomal protein S9 OS=Homo sapiens OX=9606 GN=RPS9 PE=1 SV=3	RPS9
Q32NB8	6099	0	30011	5869	0	28029	36110	1.81255	556	CDP-diacylglycerol--glycerol-3-phosphate 3-phosphatidyltransferase, mitochondrial OS=Homo sapiens OX=9606 GN=PGS1 PE=2 SV=1	PGS1
Q12959	3097013	3799211	6106301	2980543	4267672	5703127	13002525	4.15786	904	Disks large homolog 1 OS=Homo sapiens OX=9606 GN=DLG1 PE=1 SV=2	DLG1
Q9BQA1	1282924	1037594	1871969	1234677	1165534	1748370	4192487	4.08845	342	Methylosome protein 50 OS=Homo sapiens OX=9606 GN=WDR77 PE=1 SV=1	WDR77
Q12955	17113766	15657836	12789860	16470169	17588526	11945399	45561462	4.01742	4377	Ankyrin-3 OS=Homo sapiens OX=9606 GN=ANK3 PE=1 SV=3	ANK3
Q6N069	2474459	795983	760540	2381402	894131	710324	4030982	3.6689	864	N-alpha-acetyltransferase 16, NatA auxiliary subunit OS=Homo sapiens OX=9606 GN=NAA16 PE=1 SV=2	NAA16
Q3MHD2	510351	1141045	689292	491158	1281741	643780	2340688	4.07931	195	Protein LSM12 OS=Homo sapiens OX=9606 GN=LSM12 PE=1 SV=2	LSM12
P56556	1129700	764404	1501503	1087215	858658	1402365	3395607	4.42371	128	NADH dehydrogenase [ubiquinone] 1 alpha subcomplex subunit 6 OS=Homo sapiens OX=9606 GN=NDUFA6 PE=1 SV=4	NDUFA6
Q08477	3552635	2023316	3644719	3419031	2272801	3404073	9220670	4.24876	520	Cytochrome P450 4F3 OS=Homo sapiens OX=9606 GN=CYP4F3 PE=1 SV=2	CYP4F3
O94856	1066243	1646185	1015689	1026144	1849167	948627	3728117	3.44212	1347	Neurofascin OS=Homo sapiens OX=9606 GN=NFASC PE=1 SV=4	NFASC
P46779	1120217	2197521	1588976	1078089	2468486	1484062	4906714	4.55407	137	60S ribosomal protein L28 OS=Homo sapiens OX=9606 GN=RPL28 PE=1 SV=3	RPL28
O94855	2164300	1389314	1993214	2082907	1560623	1861610	5546828	3.73037	1032	Protein transport protein Sec24D OS=Homo sapiens OX=9606 GN=SEC24D PE=1 SV=2	SEC24D
O94854	2023121	2202586	1795384	1947037	2474176	1676842	6021091	3.23375	3515	Microtubule-actin cross-linking factor 1, isoforms 6/7 OS=Homo sapiens OX=9606 GN=MACF1 PE=2 SV=5	MACF1
P46778	1368034	1598270	3972548	1316586	1795344	3710257	6938852	4.63717	160	60S ribosomal protein L21 OS=Homo sapiens OX=9606 GN=RPL21 PE=1 SV=2	RPL21
P17813	14399399	4747937	8635458	13857881	5333381	8065295	27782794	4.62555	658	Endoglin OS=Homo sapiens OX=9606 GN=ENG PE=1 SV=2	ENG
P46777	3311328	5107699	6946579	3186799	5737504	6487925	15365606	4.71379	297	60S ribosomal protein L5 OS=Homo sapiens OX=9606 GN=RPL5 PE=1 SV=3	RPL5
P17812	3753782	3113286	2382043	3612613	3497169	2224766	9249111	4.19451	591	CTP synthase 1 OS=Homo sapiens OX=9606 GN=CTPS1 PE=1 SV=2	CTPS1
P46776	1035074	1973645	1776726	996148	2217005	1659416	4785445	4.50966	148	60S ribosomal protein L27a OS=Homo sapiens OX=9606 GN=RPL27A PE=1 SV=2	RPL27A
O94851	99162	86577	192752	95432	97252	180025	378491	2.28646	1957	[F-actin]-monooxygenase MICAL2 OS=Homo sapiens OX=9606 GN=MICAL2 PE=1 SV=2	MICAL2
Q9NP99	137294	48702	241414	132130	54707	225474	427410	3.26163	234	Triggering receptor expressed on myeloid cells 1 OS=Homo sapiens OX=9606 GN=TREM1 PE=1 SV=1	TREM1
Q8NEB9	799282	1507911	645390	769223	1693844	602777	2952583	3.52228	887	Phosphatidylinositol 3-kinase catalytic subunit type 3 OS=Homo sapiens OX=9606 GN=PIK3C3 PE=1 SV=1	PIK3C3
Q86TI2	66258	94907	96086	63766	106609	89741	257251	2.47435	863	Dipeptidyl peptidase 9 OS=Homo sapiens OX=9606 GN=DPP9 PE=1 SV=3	DPP9
P11279	3469710	3725368	3113370	3339224	4184724	2907807	10308448	4.39306	417	Lysosome-associated membrane glycoprotein 1 OS=Homo sapiens OX=9606 GN=LAMP1 PE=1 SV=3	LAMP1
Q9NP97	784871	531873	708991	755354	597455	662179	2025735	4.32431	96	Dynein light chain roadblock-type 1 OS=Homo sapiens OX=9606 GN=DYNLRB1 PE=1 SV=3	DYNLRB1
Q86TI0	380702	341267	476928	366384	383346	445438	1198897	3.01134	1168	TBC1 domain family member 1 OS=Homo sapiens OX=9606 GN=TBC1D1 PE=1 SV=2	TBC1D1
P11277	46914109	24188711	46481768	45149812	27171301	43412772	117584588	4.74055	2137	Spectrin beta chain, erythrocytic OS=Homo sapiens OX=9606 GN=SPTB PE=1 SV=5	SPTB
Q92599	3483920	2601868	3662839	3352900	2922691	3420997	9748627	4.305	483	Septin-8 OS=Homo sapiens OX=9606 GN=SEPTIN8 PE=1 SV=4	SEPTIN8
Q92598	4170896	3488302	4858809	4014041	3918427	4538002	12518007	4.16405	858	Heat shock protein 105 kDa OS=Homo sapiens OX=9606 GN=HSPH1 PE=1 SV=1	HSPH1
Q9NP92	30258	12568	42696	29120	14117	39876	85522	2.28961	439	39S ribosomal protein S30, mitochondrial OS=Homo sapiens OX=9606 GN=MRPS30 PE=1 SV=2	MRPS30
P11274	1603120	1418996	1314870	1542831	1593965	1228054	4336986	3.53304	1271	Breakpoint cluster region protein OS=Homo sapiens OX=9606 GN=BCR PE=1 SV=2	BCR
Q92597	8276886	4801576	5905049	7965617	5393634	5515163	18983511	4.68288	394	Protein NDRG1 OS=Homo sapiens OX=9606 GN=NDRG1 PE=1 SV=1	NDRG1
Q9H0M0	463896	860869	623017	446450	967018	581881	1947782	3.32481	922	NEDD4-like E3 ubiquitin-protein ligase WWP1 OS=Homo sapiens OX=9606 GN=WWP1 PE=1 SV=1	WWP1
P56545	601048	349080	467240	578444	392123	436390	1417368	3.50312	445	C-terminal-binding protein 2 OS=Homo sapiens OX=9606 GN=CTBP2 PE=1 SV=1	CTBP2
Q9NP90	118921	93812	147539	114448	105379	137797	360272	3.25343	201	Ras-related protein Rab-9B OS=Homo sapiens OX=9606 GN=RAB9B PE=1 SV=1	RAB9B
Q96EM0	298665	183661	344332	287433	206307	321597	826658	3.36832	354	Trans-3-hydroxy-L-proline dehydratase OS=Homo sapiens OX=9606 GN=L3HYPDH PE=1 SV=2	L3HYPDH
P23229	19463598	13880865	21114060	18731631	15592446	19719987	54458523	4.68299	1130	Integrin alpha-6 OS=Homo sapiens OX=9606 GN=ITGA6 PE=1 SV=5	ITGA6
Q6UVK1	1468994	875361	1408477	1413749	983297	1315481	3752832	3.2085	2322	Chondroitin sulfate proteoglycan 4 OS=Homo sapiens OX=9606 GN=CSPG4 PE=1 SV=2	CSPG4
Q96RF0	1110684	1059191	2388476	1068914	1189794	2230774	4558351	3.86085	628	Sorting nexin-18 OS=Homo sapiens OX=9606 GN=SNX18 PE=1 SV=2	SNX18
Q12933	163147	145608	184948	157011	163562	172736	493703	2.99363	501	TNF receptor-associated factor 2 OS=Homo sapiens OX=9606 GN=TRAF2 PE=1 SV=2	TRAF2
Q9H0L4	31651	29436	24896	30460	33065	23252	85983	2.14483	616	Cleavage stimulation factor subunit 2 tau variant OS=Homo sapiens OX=9606 GN=CSTF2T PE=1 SV=1	CSTF2T
Q6P1Q0	300459	159629	427670	289159	179312	399432	887758	3.39199	360	LETM1 domain-containing protein 1 OS=Homo sapiens OX=9606 GN=LETMD1 PE=1 SV=1	LETMD1
Q12931	3247846	3596925	3458287	3125704	4040444	3229950	10303058	4.16539	704	Heat shock protein 75 kDa, mitochondrial OS=Homo sapiens OX=9606 GN=TRAP1 PE=1 SV=3	TRAP1
P36980	986019	1023335	1325644	948937	1149517	1238117	3334998	4.09173	270	Complement factor H-related protein 2 OS=Homo sapiens OX=9606 GN=CFHR2 PE=1 SV=1	CFHR2
P56537	607069	601363	606965	584238	675514	566889	1815397	3.86981	245	Eukaryotic translation initiation factor 6 OS=Homo sapiens OX=9606 GN=EIF6 PE=1 SV=1	EIF6
Q9NP81	393128	423683	363886	378343	475925	339860	1180697	3.35781	518	Serine--tRNA ligase, mitochondrial OS=Homo sapiens OX=9606 GN=SARS2 PE=1 SV=1	SARS2
Q92585	232427	33597	58465	223686	37739	54604	324489	2.50431	1016	Mastermind-like protein 1 OS=Homo sapiens OX=9606 GN=MAML1 PE=1 SV=3	MAML1
Q0ZGT2	660439	587477	653817	635601	659915	610648	1901733	3.44985	675	Nexilin OS=Homo sapiens OX=9606 GN=NEXN PE=1 SV=1	NEXN
Q92581	215059	284085	282345	206971	319114	263702	781489	3.0675	669	Sodium/hydrogen exchanger 6 OS=Homo sapiens OX=9606 GN=SLC9A6 PE=1 SV=2	SLC9A6
P23219	8423701	6170166	12437984	8106911	6930978	11616756	27031851	4.65445	599	Prostaglandin G/H synthase 1 OS=Homo sapiens OX=9606 GN=PTGS1 PE=1 SV=2	PTGS1
Q5TDH0	526495	418022	937299	506695	469566	875413	1881816	3.6736	399	Protein DDI1 homolog 2 OS=Homo sapiens OX=9606 GN=DDI2 PE=1 SV=1	DDI2
Q06278	3466026	3130383	3384522	3335679	3516375	3161056	9980931	3.87271	1338	Aldehyde oxidase OS=Homo sapiens OX=9606 GN=AOX1 PE=1 SV=2	AOX1
Q00978	157596	6820	140808	151669	7660	131511	305224	2.89023	393	Interferon regulatory factor 9 OS=Homo sapiens OX=9606 GN=IRF9 PE=1 SV=1	IRF9
O94832	7379242	10668992	9735072	7101731	11984532	9092306	27783306	4.44119	1006	Unconventional myosin-Id OS=Homo sapiens OX=9606 GN=MYO1D PE=1 SV=2	MYO1D
Q6PKC3	9556	76287	14412	9196	85693	13460	100255	2.00767	985	Thioredoxin domain-containing protein 11 OS=Homo sapiens OX=9606 GN=TXNDC11 PE=1 SV=2	TXNDC11
Q12929	934958	1215532	1100261	899797	1365413	1027615	3250751	3.59711	822	Epidermal growth factor receptor kinase substrate 8 OS=Homo sapiens OX=9606 GN=EPS8 PE=1 SV=1	EPS8
Q9NP79	1495696	1691659	3640680	1439447	1900249	3400301	6828035	4.34716	307	Vacuolar protein sorting-associated protein VTA1 homolog OS=Homo sapiens OX=9606 GN=VTA1 PE=1 SV=1	VTA1
Q9NP77	103225	71978	115516	99343	80853	107888	290719	3.17567	194	RNA polymerase II subunit A C-terminal domain phosphatase SSU72 OS=Homo sapiens OX=9606 GN=SSU72 PE=1 SV=1	SSU72
Q96EK7	715196	792627	983064	688299	890361	918156	2490887	3.43731	910	Constitutive coactivator of peroxisome proliferator-activated receptor gamma OS=Homo sapiens OX=9606 GN=FAM120B PE=1 SV=1	FAM120B
Q96EK6	185803	51659	88764	178815	58028	82903	326226	3.2487	184	Glucosamine 6-phosphate N-acetyltransferase OS=Homo sapiens OX=9606 GN=GNPNAT1 PE=1 SV=1	GNPNAT1
Q9NP73	4002208	3654910	5163013	3851697	4105578	4822120	12820131	4.05213	1137	Putative bifunctional UDP-N-acetylglucosamine transferase and deubiquitinase ALG13 OS=Homo sapiens OX=9606 GN=ALG13 PE=1 SV=2	ALG13
Q9NP72	2769842	1514647	2111267	2665676	1701410	1971868	6395756	4.49202	206	Ras-related protein Rab-18 OS=Homo sapiens OX=9606 GN=RAB18 PE=1 SV=1	RAB18
Q92575	3077397	2792025	3172841	2961665	3136295	2963351	9042263	4.25041	508	UBX domain-containing protein 4 OS=Homo sapiens OX=9606 GN=UBXN4 PE=1 SV=2	UBXN4
Q92574	1116753	696515	1507491	1074755	782398	1407957	3320759	3.45528	1164	Hamartin OS=Homo sapiens OX=9606 GN=TSC1 PE=1 SV=2	TSC1
Q92572	105656	102697	120719	101682	115360	112748	329072	3.23173	193	AP-3 complex subunit sigma-1 OS=Homo sapiens OX=9606 GN=AP3S1 PE=1 SV=1	AP3S1
Q96RD9	314238	248414	806839	302420	279044	753566	1369491	3.14666	977	Fc receptor-like protein 5 OS=Homo sapiens OX=9606 GN=FCRL5 PE=1 SV=3	FCRL5
Q96RD7	336115	368038	289451	323474	413418	270339	993604	3.3678	426	Pannexin-1 OS=Homo sapiens OX=9606 GN=PANX1 PE=1 SV=4	PANX1
O94826	1651023	873971	1310639	1588933	981736	1224103	3835633	3.79993	608	Mitochondrial import receptor subunit TOM70 OS=Homo sapiens OX=9606 GN=TOMM70 PE=1 SV=1	TOMM70
Q5T7M9	664461	604265	863282	639472	678773	806283	2132008	3.69735	428	Divergent protein kinase domain 1A OS=Homo sapiens OX=9606 GN=DIPK1A PE=1 SV=1	DIPK1A
A6NEC2	2265975	2153698	2409230	2180758	2419259	2250158	6828903	4.15492	478	Puromycin-sensitive aminopeptidase-like protein OS=Homo sapiens OX=9606 GN=NPEPPSL1 PE=2 SV=3	NPEPPSL1
P36969	10662315	10891583	9690661	10261337	12234570	9050827	31244559	5.20031	197	Phospholipid hydroperoxide glutathione peroxidase OS=Homo sapiens OX=9606 GN=GPX4 PE=1 SV=3	GPX4
Q9H0J9	195379	158653	349395	188031	178215	326325	703427	3.0015	701	Protein mono-ADP-ribosyltransferase PARP12 OS=Homo sapiens OX=9606 GN=PARP12 PE=1 SV=1	PARP12
Q12913	6413756	3597537	6104729	6172554	4041131	5701659	16116022	4.08113	1337	Receptor-type tyrosine-protein phosphatase eta OS=Homo sapiens OX=9606 GN=PTPRJ PE=1 SV=3	PTPRJ
Q9NP61	138161	135799	72563	132965	152543	67771	346523	2.82708	516	ADP-ribosylation factor GTPase-activating protein 3 OS=Homo sapiens OX=9606 GN=ARFGAP3 PE=1 SV=1	ARFGAP3
Q92565	151921	238476	191791	146207	267881	179127	582188	3.00164	580	Rap guanine nucleotide exchange factor 5 OS=Homo sapiens OX=9606 GN=RAPGEF5 PE=1 SV=1	RAPGEF5
Q6N022	1381483	1622683	1528766	1329529	1822768	1427828	4532932	3.21406	2769	Teneurin-4 OS=Homo sapiens OX=9606 GN=TENM4 PE=1 SV=2	TENM4
Q92562	1235749	1334656	1468934	1189276	1499225	1371946	4039339	3.6487	907	Polyphosphoinositide phosphatase OS=Homo sapiens OX=9606 GN=FIG4 PE=1 SV=1	FIG4
Q08431	5074815	2688164	4392758	4883966	3019628	4102722	12155737	4.49707	387	Lactadherin OS=Homo sapiens OX=9606 GN=MFGE8 PE=1 SV=3	MFGE8
O94813	6954457	6203066	7469289	6692921	6967935	6976123	20626812	4.13002	1529	Slit homolog 2 protein OS=Homo sapiens OX=9606 GN=SLIT2 PE=1 SV=1	SLIT2
P46736	205852	265434	272037	198110	298163	254075	743323	3.37149	316	Lys-63-specific deubiquitinase BRCC36 OS=Homo sapiens OX=9606 GN=BRCC3 PE=1 SV=2	BRCC3
O94811	16059	26202	86472	15455	29432	80762	128733	2.76925	219	Tubulin polymerization-promoting protein OS=Homo sapiens OX=9606 GN=TPPP PE=1 SV=1	TPPP
P46734	421592	291887	311942	405737	327878	291345	1025421	3.47057	347	Dual specificity mitogen-activated protein kinase kinase 3 OS=Homo sapiens OX=9606 GN=MAP2K3 PE=1 SV=2	MAP2K3
A5YKK6	1770166	3027854	1835784	1703595	3401203	1714574	6633804	3.44592	2376	CCR4-NOT transcription complex subunit 1 OS=Homo sapiens OX=9606 GN=CNOT1 PE=1 SV=2	CNOT1
P36959	250745	270304	288464	241315	303633	269417	809513	3.3704	345	GMP reductase 1 OS=Homo sapiens OX=9606 GN=GMPR PE=1 SV=1	GMPR
P36957	4805242	6667710	9448281	4624531	7489872	8824450	20921233	4.66449	453	Dihydrolipoyllysine-residue succinyltransferase component of 2-oxoglutarate dehydrogenase complex, mitochondrial OS=Homo sapiens OX=9606 GN=DLST PE=1 SV=4	DLST
Q12907	23051919	21081260	35164914	22185006	23680686	32843122	79298093	5.34781	356	Vesicular integral-membrane protein VIP36 OS=Homo sapiens OX=9606 GN=LMAN2 PE=1 SV=1	LMAN2
Q12906	1611248	1742389	1613966	1550653	1957234	1507402	4967603	3.74481	894	Interleukin enhancer-binding factor 3 OS=Homo sapiens OX=9606 GN=ILF3 PE=1 SV=3	ILF3
Q9NP59	1343043	918159	1259691	1292535	1031372	1176518	3520893	3.79002	571	Solute carrier family 40 member 1 OS=Homo sapiens OX=9606 GN=SLC40A1 PE=1 SV=1	SLC40A1
P36955	6141474	7681160	7199232	5910511	8628285	6723896	21021866	4.70149	418	Pigment epithelium-derived factor OS=Homo sapiens OX=9606 GN=SERPINF1 PE=1 SV=4	SERPINF1
Q12905	478389	462400	482075	460398	519416	450245	1422864	3.5621	390	Interleukin enhancer-binding factor 2 OS=Homo sapiens OX=9606 GN=ILF2 PE=1 SV=2	ILF2
Q9NP58	8350613	7790218	7497804	8036571	8750791	7002755	23638635	4.44831	842	ATP-binding cassette sub-family B member 6 OS=Homo sapiens OX=9606 GN=ABCB6 PE=1 SV=1	ABCB6
P36954	18524	24221	200251	17827	27207	187029	242996	3.28869	125	DNA-directed RNA polymerase II subunit RPB9 OS=Homo sapiens OX=9606 GN=POLR2I PE=1 SV=1	POLR2I
Q12904	877495	755811	977926	844495	849006	913357	2611232	3.92269	312	Aminoacyl tRNA synthase complex-interacting multifunctional protein 1 OS=Homo sapiens OX=9606 GN=AIMP1 PE=1 SV=2	AIMP1
P36952	153761	147198	144138	147978	165348	134621	445097	3.07442	375	Serpin B5 OS=Homo sapiens OX=9606 GN=SERPINB5 PE=1 SV=2	SERPINB5
Q6P1N0	1945830	1345343	2476346	1872653	1511230	2312843	5767519	3.78281	951	Coiled-coil and C2 domain-containing protein 1A OS=Homo sapiens OX=9606 GN=CC2D1A PE=1 SV=1	CC2D1A
P40199	73272	29503	350027	70516	33140	326916	452802	3.11935	344	Carcinoembryonic antigen-related cell adhesion molecule 6 OS=Homo sapiens OX=9606 GN=CEACAM6 PE=1 SV=4	CEACAM6
P11234	9386531	6451725	8697227	9033532	7247255	8122985	24535483	5.07593	206	Ras-related protein Ral-B OS=Homo sapiens OX=9606 GN=RALB PE=1 SV=1	RALB
P11233	7032039	5478430	6547246	6767585	6153948	6114958	19057715	4.9662	206	Ras-related protein Ral-A OS=Homo sapiens OX=9606 GN=RALA PE=1 SV=1	RALA
P40197	754945	357715	738947	726553	401823	690157	1851607	3.51936	560	Platelet glycoprotein V OS=Homo sapiens OX=9606 GN=GP5 PE=1 SV=1	GP5
Q92556	1813665	1622726	1728613	1745458	1822816	1614479	5165004	3.85154	727	Engulfment and cell motility protein 1 OS=Homo sapiens OX=9606 GN=ELMO1 PE=1 SV=2	ELMO1
Q08426	1053662	850847	1414665	1014036	955760	1321260	3319174	3.66189	723	Peroxisomal bifunctional enzyme OS=Homo sapiens OX=9606 GN=EHHADH PE=1 SV=3	EHHADH
Q92552	40544	88644	108669	39019	99574	101494	237857	2.75932	414	28S ribosomal protein S27, mitochondrial OS=Homo sapiens OX=9606 GN=MRPS27 PE=1 SV=3	MRPS27
Q92551	37758	144924	167954	36338	162793	156864	350636	2.90042	441	Inositol hexakisphosphate kinase 1 OS=Homo sapiens OX=9606 GN=IP6K1 PE=1 SV=3	IP6K1
O94808	486208	1759238	384523	467923	1976160	359134	2629969	3.58617	682	Glutamine--fructose-6-phosphate aminotransferase [isomerizing] 2 OS=Homo sapiens OX=9606 GN=GFPT2 PE=1 SV=3	GFPT2
O94806	2463568	3798156	1683423	2370920	4266487	1572273	7945147	3.95071	890	Serine/threonine-protein kinase D3 OS=Homo sapiens OX=9606 GN=PRKD3 PE=1 SV=1	PRKD3
O94804	4287664	3582287	3822707	4126418	4024001	3570309	11692658	4.08204	968	Serine/threonine-protein kinase 10 OS=Homo sapiens OX=9606 GN=STK10 PE=1 SV=1	STK10
Q9BPZ7	452309	305976	515449	435299	343704	481416	1273734	3.38741	522	Target of rapamycin complex 2 subunit MAPKAP1 OS=Homo sapiens OX=9606 GN=MAPKAP1 PE=1 SV=2	MAPKAP1
Q6P1M3	897182	779470	990349	863441	875582	924960	2667001	3.41742	1020	LLGL scribble cell polarity complex component 2 OS=Homo sapiens OX=9606 GN=LLGL2 PE=1 SV=2	LLGL2
P11226	172619	354112	388955	166127	397775	363273	915686	3.56729	248	Mannose-binding protein C OS=Homo sapiens OX=9606 GN=MBL2 PE=1 SV=2	MBL2
P36941	113690	122460	87395	109414	137559	81624	323545	2.87145	435	Tumor necrosis factor receptor superfamily member 3 OS=Homo sapiens OX=9606 GN=LTBR PE=1 SV=1	LTBR
Q6P1M0	1813591	2108331	2986736	1745387	2368298	2789534	6908658	4.03118	643	Long-chain fatty acid transport protein 4 OS=Homo sapiens OX=9606 GN=SLC27A4 PE=1 SV=1	SLC27A4
P40189	1008855	11755845	1175675	970915	13205400	1098050	13940375	4.18143	918	Interleukin-6 receptor subunit beta OS=Homo sapiens OX=9606 GN=IL6ST PE=1 SV=2	IL6ST
Q92545	646144	678629	754147	621844	762307	704353	2078920	3.04299	1883	Transmembrane protein 131 OS=Homo sapiens OX=9606 GN=TMEM131 PE=1 SV=3	TMEM131
Q10713	517025	507460	531297	497581	570032	496217	1555782	3.47179	525	Mitochondrial-processing peptidase subunit alpha OS=Homo sapiens OX=9606 GN=PMPCA PE=1 SV=2	PMPCA
Q92544	4805861	4425993	5816459	4625127	4971740	5432422	15048313	4.36995	642	Transmembrane 9 superfamily member 4 OS=Homo sapiens OX=9606 GN=TM9SF4 PE=1 SV=2	TM9SF4
Q92542	1130248	1079561	1082923	1087742	1212676	1011422	3292732	3.66691	709	Nicastrin OS=Homo sapiens OX=9606 GN=NCSTN PE=1 SV=2	NCSTN
Q86TC9	1225051	721129	1589727	1178980	810047	1484764	3535907	3.42793	1320	Myopalladin OS=Homo sapiens OX=9606 GN=MYPN PE=1 SV=2	MYPN
Q6P1L8	0	0	12424	0	0	11603	12424	1.93289	145	39S ribosomal protein L14, mitochondrial OS=Homo sapiens OX=9606 GN=MRPL14 PE=1 SV=1	MRPL14
Q32MZ4	3424007	2971380	5143624	3295240	3337766	4804012	11539011	4.15476	808	Leucine-rich repeat flightless-interacting protein 1 OS=Homo sapiens OX=9606 GN=LRRFIP1 PE=1 SV=2	LRRFIP1
P42356	5927219	4631789	7797611	5704314	5202912	7282767	18356619	3.94116	2102	Phosphatidylinositol 4-kinase alpha OS=Homo sapiens OX=9606 GN=PI4KA PE=1 SV=4	PI4KA
P11217	3729972	3474132	3422734	3589699	3902510	3196745	10626838	4.10109	842	Glycogen phosphorylase, muscle form OS=Homo sapiens OX=9606 GN=PYGM PE=1 SV=6	PYGM
P11216	6370161	5712433	7313458	6130598	6416804	6830581	19396052	4.36189	843	Glycogen phosphorylase, brain form OS=Homo sapiens OX=9606 GN=PYGB PE=1 SV=5	PYGB
P11215	32942308	18926751	31684048	31703448	21260515	29592083	83553107	4.86051	1152	Integrin alpha-M OS=Homo sapiens OX=9606 GN=ITGAM PE=1 SV=2	ITGAM
Q92538	2716421	2184486	3229311	2614264	2453844	3016093	8130218	3.64082	1859	Golgi-specific brefeldin A-resistance guanine nucleotide exchange factor 1 OS=Homo sapiens OX=9606 GN=GBF1 PE=1 SV=2	GBF1
Q92530	349085	354225	294511	335956	397902	275065	997821	3.56608	271	Proteasome inhibitor PI31 subunit OS=Homo sapiens OX=9606 GN=PSMF1 PE=1 SV=2	PSMF1
Q6ZTR7	21284	37788	35385	20483	42447	33048	94457	2.49236	304	CBY1-interacting BAR domain-containing protein 2 OS=Homo sapiens OX=9606 GN=CIBAR2 PE=1 SV=2	CIBAR2
Q9BPX6	521064	830550	879929	501468	932961	821830	2231543	3.671	476	Calcium uptake protein 1, mitochondrial OS=Homo sapiens OX=9606 GN=MICU1 PE=1 SV=1	MICU1
Q9BQ95	38481	37221	0	37033	41810	0	75702	2.24463	431	Evolutionarily conserved signaling intermediate in Toll pathway, mitochondrial OS=Homo sapiens OX=9606 GN=ECSIT PE=1 SV=1	ECSIT
Q9BPX5	251379	280694	370850	241925	315304	346364	902923	3.77096	153	Actin-related protein 2/3 complex subunit 5-like protein OS=Homo sapiens OX=9606 GN=ARPC5L PE=1 SV=1	ARPC5L
P22792	405746	294775	378417	390487	331122	353431	1078938	3.2966	545	Carboxypeptidase N subunit 2 OS=Homo sapiens OX=9606 GN=CPN2 PE=1 SV=3	CPN2
Q9H0F7	542663	573495	530022	522255	644209	495026	1646180	3.94696	186	ADP-ribosylation factor-like protein 6 OS=Homo sapiens OX=9606 GN=ARL6 PE=1 SV=1	ARL6
Q9H0F6	108761	77554	83254	104670	87116	77757	269569	2.84296	387	Sharpin OS=Homo sapiens OX=9606 GN=SHARPIN PE=1 SV=1	SHARPIN
P42345	4685521	4161396	4827691	4509312	4674517	4508938	13674608	3.72955	2549	Serine/threonine-protein kinase mTOR OS=Homo sapiens OX=9606 GN=MTOR PE=1 SV=1	MTOR
Q96EF6	209855	60996	135139	201962	68517	126216	405990	3.16447	278	F-box only protein 17 OS=Homo sapiens OX=9606 GN=FBXO17 PE=1 SV=1	FBXO17
Q8NDZ4	1916803	1543534	2302859	1844717	1733859	2150810	5763196	4.12719	430	Divergent protein kinase domain 2A OS=Homo sapiens OX=9606 GN=DIPK2A PE=1 SV=1	DIPK2A
Q92526	1593830	1032238	1575949	1533890	1159518	1471895	4202017	3.89918	530	T-complex protein 1 subunit zeta-2 OS=Homo sapiens OX=9606 GN=CCT6B PE=1 SV=5	CCT6B
Q92523	9361	7510	108963	9008	8436	101768	125834	2.21218	772	Carnitine O-palmitoyltransferase 1, muscle isoform OS=Homo sapiens OX=9606 GN=CPT1B PE=1 SV=2	CPT1B
P34741	3156317	1559040	2076930	3037617	1751277	1939799	6792287	4.52882	201	Syndecan-2 OS=Homo sapiens OX=9606 GN=SDC2 PE=1 SV=2	SDC2
Q92521	199609	178811	256532	192102	200859	239594	634952	3.05923	554	GPI mannosyltransferase 3 OS=Homo sapiens OX=9606 GN=PIGB PE=1 SV=1	PIGB
Q92520	9080677	4870088	5453759	8739180	5470594	5093670	19404524	4.93188	227	Protein FAM3C OS=Homo sapiens OX=9606 GN=FAM3C PE=1 SV=1	FAM3C
Q6ZTQ4	1416656	1162018	1165697	1363379	1305300	1088730	3744371	3.62644	885	Cadherin-related family member 3 OS=Homo sapiens OX=9606 GN=CDHR3 PE=1 SV=1	CDHR3
Q9BPW8	425320	555598	794793	409325	624106	742316	1775711	3.79605	284	Protein NipSnap homolog 1 OS=Homo sapiens OX=9606 GN=NIPSNAP1 PE=1 SV=1	NIPSNAP1
Q06210	1939146	2040046	1552679	1866220	2291594	1450162	5531871	3.89839	699	Glutamine--fructose-6-phosphate aminotransferase [isomerizing] 1 OS=Homo sapiens OX=9606 GN=GFPT1 PE=1 SV=3	GFPT1
Q8N8A2	192428	176858	151139	185191	198665	141159	520425	2.71941	993	Serine/threonine-protein phosphatase 6 regulatory ankyrin repeat subunit B OS=Homo sapiens OX=9606 GN=ANKRD44 PE=1 SV=3	ANKRD44
P36915	1043982	1241312	1350219	1004721	1394372	1261069	3635513	3.77738	607	Guanine nucleotide-binding protein-like 1 OS=Homo sapiens OX=9606 GN=GNL1 PE=1 SV=2	GNL1
Q9H0E2	1039035	955195	1255444	999960	1072975	1172552	3249674	4.07409	274	Toll-interacting protein OS=Homo sapiens OX=9606 GN=TOLLIP PE=1 SV=1	TOLLIP
P42331	576840	425160	685102	555146	477584	639867	1687102	3.41758	645	Rho GTPase-activating protein 25 OS=Homo sapiens OX=9606 GN=ARHGAP25 PE=1 SV=2	ARHGAP25
Q96EE4	17799	19239	59635	17129	21611	55697	96673	2.83918	140	Coiled-coil domain-containing protein 126 OS=Homo sapiens OX=9606 GN=CCDC126 PE=2 SV=2	CCDC126
P42330	1404009	776955	1304936	1351208	872757	1218776	3485900	4.03311	323	Aldo-keto reductase family 1 member C3 OS=Homo sapiens OX=9606 GN=AKR1C3 PE=1 SV=4	AKR1C3
Q96EE3	618251	690670	910178	595000	775833	850082	2219099	3.78987	360	Nucleoporin SEH1 OS=Homo sapiens OX=9606 GN=SEH1L PE=1 SV=3	SEH1L
Q6ZU15	1539848	1399225	1180261	1481939	1571756	1102333	4119334	3.97934	432	Septin-14 OS=Homo sapiens OX=9606 GN=SEPTIN14 PE=1 SV=2	SEPTIN14
Q06203	163960	65786	50429	157793	73897	47099	280175	2.73394	517	Amidophosphoribosyltransferase OS=Homo sapiens OX=9606 GN=PPAT PE=1 SV=1	PPAT
Q9BPV8	235470	252536	189653	226614	283674	177131	677659	3.28201	354	P2Y purinoceptor 13 OS=Homo sapiens OX=9606 GN=P2RY13 PE=1 SV=3	P2RY13
P28074	2180598	1278927	2247102	2098592	1436625	2098735	5706627	4.33642	263	Proteasome subunit beta type-5 OS=Homo sapiens OX=9606 GN=PSMB5 PE=1 SV=3	PSMB5
P28072	1008455	711913	1071622	970530	799695	1000867	2791990	4.06752	239	Proteasome subunit beta type-6 OS=Homo sapiens OX=9606 GN=PSMB6 PE=1 SV=4	PSMB6
Q9BQ70	169516	58946	97622	163141	66214	91176	326084	2.68338	676	Transcription factor 25 OS=Homo sapiens OX=9606 GN=TCF25 PE=1 SV=1	TCF25
P28070	8269619	3364536	7644063	7958623	3779400	7139357	19278218	4.86346	264	Proteasome subunit beta type-4 OS=Homo sapiens OX=9606 GN=PSMB4 PE=1 SV=4	PSMB4
P20594	7156347	4755626	7695809	6887218	5342018	7187687	19607782	4.27248	1047	Atrial natriuretic peptide receptor 2 OS=Homo sapiens OX=9606 GN=NPR2 PE=1 SV=1	NPR2
P20592	882361	1436586	1350105	849178	1613724	1260963	3669052	3.71025	715	Interferon-induced GTP-binding protein Mx2 OS=Homo sapiens OX=9606 GN=MX2 PE=1 SV=1	MX2
Q92508	3220661	1860821	4287465	3099541	2090269	4004381	9368947	3.57012	2521	Piezo-type mechanosensitive ion channel component 1 OS=Homo sapiens OX=9606 GN=PIEZO1 PE=1 SV=4	PIEZO1
P20591	1478534	1072914	1635503	1422930	1205209	1527517	4186951	3.80104	662	Interferon-induced GTP-binding protein Mx1 OS=Homo sapiens OX=9606 GN=MX1 PE=1 SV=4	MX1
Q92504	1032987	1027749	1537168	994139	1154475	1435675	3597904	3.88488	469	Zinc transporter SLC39A7 OS=Homo sapiens OX=9606 GN=SLC39A7 PE=1 SV=2	SLC39A7
Q92503	48082	17970	47711	46273	20185	44560	113763	2.20169	715	SEC14-like protein 1 OS=Homo sapiens OX=9606 GN=SEC14L1 PE=1 SV=2	SEC14L1
A1L3X0	217787	59526	189017	209596	66865	176537	466330	3.21999	281	Elongation of very long chain fatty acids protein 7 OS=Homo sapiens OX=9606 GN=ELOVL7 PE=1 SV=1	ELOVL7
Q9BQ69	75333	258495	257779	72499	290368	240758	591607	3.26015	325	ADP-ribose glycohydrolase MACROD1 OS=Homo sapiens OX=9606 GN=MACROD1 PE=1 SV=2	MACROD1
Q9BPU9	267788	276898	680031	257717	311040	635131	1224717	3.845	175	B9 domain-containing protein 2 OS=Homo sapiens OX=9606 GN=B9D2 PE=1 SV=2	B9D2
P28068	1359810	934615	2170056	1308671	1049857	2026776	4464481	4.22982	263	HLA class II histocompatibility antigen, DM beta chain OS=Homo sapiens OX=9606 GN=HLA-DMB PE=1 SV=2	HLA-DMB
Q9BQ67	60244	31800	69699	57978	35721	65097	161743	2.55949	446	Glutamate-rich WD repeat-containing protein 1 OS=Homo sapiens OX=9606 GN=GRWD1 PE=1 SV=1	GRWD1
P24941	959602	698235	842036	923514	784330	786439	2499873	3.9237	298	Cyclin-dependent kinase 2 OS=Homo sapiens OX=9606 GN=CDK2 PE=1 SV=2	CDK2
P28067	151519	58351	145274	145820	65545	135682	355144	3.13376	261	HLA class II histocompatibility antigen, DM alpha chain OS=Homo sapiens OX=9606 GN=HLA-DMA PE=1 SV=1	HLA-DMA
P28066	4020090	2446923	4104224	3868906	2748641	3833239	10571237	4.64211	241	Proteasome subunit alpha type-5 OS=Homo sapiens OX=9606 GN=PSMA5 PE=1 SV=3	PSMA5
P28065	1095883	811809	1386862	1054670	911909	1295293	3294554	4.17735	219	Proteasome subunit beta type-9 OS=Homo sapiens OX=9606 GN=PSMB9 PE=1 SV=2	PSMB9
P28062	2436056	2079411	3104638	2344443	2335812	2899651	7620105	4.44105	276	Proteasome subunit beta type-8 OS=Homo sapiens OX=9606 GN=PSMB8 PE=1 SV=3	PSMB8
P22760	72330	74913	165756	69609	84150	154811	312999	2.89457	399	Arylacetamide deacetylase OS=Homo sapiens OX=9606 GN=AADAC PE=1 SV=5	AADAC
Q9H0C5	154206	131838	258032	148406	148094	240995	544076	3.05261	482	BTB/POZ domain-containing protein 1 OS=Homo sapiens OX=9606 GN=BTBD1 PE=1 SV=1	BTBD1
Q96EC8	757285	603631	729392	728805	678061	681233	2090308	3.9473	236	Protein YIPF6 OS=Homo sapiens OX=9606 GN=YIPF6 PE=1 SV=2	YIPF6
Q8NE86	1291841	846012	1412809	1243258	950329	1319527	3550662	4.005	351	Calcium uniporter protein, mitochondrial OS=Homo sapiens OX=9606 GN=MCU PE=1 SV=1	MCU
Q9H0C2	3118852	2234532	1709504	3001561	2510061	1596632	7062888	4.35067	315	ADP/ATP translocase 4 OS=Homo sapiens OX=9606 GN=SLC25A31 PE=1 SV=1	SLC25A31
Q15599	1976142	2778135	1788022	1901825	3120693	1669966	6542299	4.2881	337	Na(+)/H(+) exchange regulatory cofactor NHE-RF2 OS=Homo sapiens OX=9606 GN=SLC9A3R2 PE=1 SV=2	SLC9A3R2
Q6ZTN6	110171	89235	20962	106027	100238	19577	220368	2.56139	605	Ankyrin repeat domain-containing protein 13D OS=Homo sapiens OX=9606 GN=ANKRD13D PE=1 SV=3	ANKRD13D
P59190	6084592	3592965	4750770	5855769	4035995	4437096	14428327	4.83288	212	Ras-related protein Rab-15 OS=Homo sapiens OX=9606 GN=RAB15 PE=1 SV=1	RAB15
Q9H0B8	553432	907819	1024840	532619	1019757	957174	2486091	3.69916	497	Cysteine-rich secretory protein LCCL domain-containing 2 OS=Homo sapiens OX=9606 GN=CRISPLD2 PE=2 SV=1	CRISPLD2
Q9H0B6	419670	398035	427905	403887	447114	399652	1245610	3.30159	622	Kinesin light chain 2 OS=Homo sapiens OX=9606 GN=KLC2 PE=1 SV=1	KLC2
Q9UP95	5169234	3453472	6310229	4974834	3879302	5893591	14932935	4.13872	1085	Solute carrier family 12 member 4 OS=Homo sapiens OX=9606 GN=SLC12A4 PE=1 SV=2	SLC12A4
Q99598	553162	393105	820588	532359	441576	766408	1766855	3.7848	290	Translin-associated protein X OS=Homo sapiens OX=9606 GN=TSNAX PE=1 SV=1	TSNAX
Q8NE71	3708009	3644422	3551047	3568562	4093797	3316586	10903478	4.11071	845	ATP-binding cassette sub-family F member 1 OS=Homo sapiens OX=9606 GN=ABCF1 PE=1 SV=2	ABCF1
Q6NUT2	371830	285879	601770	357846	321129	562037	1259479	3.22052	758	Probable C-mannosyltransferase DPY19L2 OS=Homo sapiens OX=9606 GN=DPY19L2 PE=1 SV=2	DPY19L2
P40123	4942855	2720960	5475787	4756969	3056468	5114243	13139602	4.44006	477	Adenylyl cyclase-associated protein 2 OS=Homo sapiens OX=9606 GN=CAP2 PE=1 SV=1	CAP2
P40121	1944639	1427778	1529623	1871507	1603830	1428628	4902040	4.1488	348	Macrophage-capping protein OS=Homo sapiens OX=9606 GN=CAPG PE=1 SV=2	CAPG
Q15582	2647804	2125188	1879467	2548228	2387234	1755373	6652459	3.98856	683	Transforming growth factor-beta-induced protein ig-h3 OS=Homo sapiens OX=9606 GN=TGFBI PE=1 SV=1	TGFBI
P08493	24052	55232	111310	23147	62042	103960	190594	3.26727	103	Matrix Gla protein OS=Homo sapiens OX=9606 GN=MGP PE=1 SV=2	MGP
P22749	360889	436150	369524	347317	489929	345125	1166563	3.90554	145	Granulysin OS=Homo sapiens OX=9606 GN=GNLY PE=1 SV=3	GNLY
P22748	1177931	1246332	1663720	1133632	1400011	1553871	4087983	4.11735	312	Carbonic anhydrase 4 OS=Homo sapiens OX=9606 GN=CA4 PE=1 SV=2	CA4
Q9H0A8	24028	0	15729	23124	0	14690	39757	2.30056	199	COMM domain-containing protein 4 OS=Homo sapiens OX=9606 GN=COMMD4 PE=1 SV=1	COMMD4
Q9UP83	2245611	2468200	1719095	2161160	2772541	1605590	6432906	3.88465	839	Conserved oligomeric Golgi complex subunit 5 OS=Homo sapiens OX=9606 GN=COG5 PE=1 SV=3	COG5
Q6NUS6	1093095	803910	805735	1051987	903036	752535	2702740	3.64862	607	Tectonic-3 OS=Homo sapiens OX=9606 GN=TCTN3 PE=1 SV=2	TCTN3
Q9H0A0	434109	315469	412147	417783	354367	384934	1161725	3.05438	1025	RNA cytidine acetyltransferase OS=Homo sapiens OX=9606 GN=NAT10 PE=1 SV=2	NAT10
Q99584	2677391	1843238	2575424	2576702	2070518	2405379	7096053	4.85979	98	Protein S100-A13 OS=Homo sapiens OX=9606 GN=S100A13 PE=1 SV=1	S100A13
P16083	1866782	1942280	1624414	1796578	2181772	1517160	5433476	4.37147	231	Ribosyldihydronicotinamide dehydrogenase [quinone] OS=Homo sapiens OX=9606 GN=NQO2 PE=1 SV=5	NQO2
Q6PJW8	19936	18713	23880	19186	21020	22303	62529	1.93574	725	Consortin OS=Homo sapiens OX=9606 GN=CNST PE=1 SV=3	CNST
Q13393	1407740	1426462	1349132	1354799	1602351	1260054	4183334	3.59052	1074	Phospholipase D1 OS=Homo sapiens OX=9606 GN=PLD1 PE=1 SV=1	PLD1
P22735	1655230	1383050	1435329	1592981	1553587	1340560	4473609	3.73844	817	Protein-glutamine gamma-glutamyltransferase K OS=Homo sapiens OX=9606 GN=TGM1 PE=1 SV=4	TGM1
P22732	96000	33550	97037	92389	37686	90630	226587	2.6554	501	Solute carrier family 2, facilitated glucose transporter member 5 OS=Homo sapiens OX=9606 GN=SLC2A5 PE=1 SV=1	SLC2A5
P51692	1311479	1007548	1311029	1262158	1131783	1224467	3630056	3.66394	787	Signal transducer and activator of transcription 5B OS=Homo sapiens OX=9606 GN=STAT5B PE=1 SV=2	STAT5B
O95299	1669498	1201786	2222692	1606713	1349972	2075936	5093976	4.15683	355	NADH dehydrogenase [ubiquinone] 1 alpha subcomplex subunit 10, mitochondrial OS=Homo sapiens OX=9606 GN=NDUFA10 PE=1 SV=1	NDUFA10
O95298	1335872	1051901	1187778	1285633	1181605	1109354	3575551	4.4778	119	NADH dehydrogenase [ubiquinone] 1 subunit C2 OS=Homo sapiens OX=9606 GN=NDUFC2 PE=1 SV=1	NDUFC2
P51690	507768	289303	449242	488672	324975	419580	1246313	3.32551	589	Arylsulfatase L OS=Homo sapiens OX=9606 GN=ARSL PE=1 SV=2	ARSL
O95297	2996292	1972331	2836570	2883610	2215529	2649283	7805193	4.46263	269	Myelin protein zero-like protein 1 OS=Homo sapiens OX=9606 GN=MPZL1 PE=1 SV=1	MPZL1
P12956	17684555	14116765	28445598	17019492	15857433	26567454	60246918	4.99532	609	X-ray repair cross-complementing protein 6 OS=Homo sapiens OX=9606 GN=XRCC6 PE=1 SV=2	XRCC6
O95295	56178	58179	67755	54065	65352	63281	182112	3.1268	136	SNARE-associated protein Snapin OS=Homo sapiens OX=9606 GN=SNAPIN PE=1 SV=1	SNAPIN
O95294	242473	382189	447557	233354	429314	418006	1072219	3.12503	804	RasGAP-activating-like protein 1 OS=Homo sapiens OX=9606 GN=RASAL1 PE=1 SV=3	RASAL1
P12955	2615782	3477995	1088526	2517410	3906849	1016655	7182303	4.16342	493	Xaa-Pro dipeptidase OS=Homo sapiens OX=9606 GN=PEPD PE=1 SV=3	PEPD
O95292	1229047	1066344	1304572	1182826	1197829	1218436	3599963	4.17069	243	Vesicle-associated membrane protein-associated protein B/C OS=Homo sapiens OX=9606 GN=VAPB PE=1 SV=3	VAPB
Q99572	424802	514819	521696	408826	578298	487250	1461317	3.39023	595	P2X purinoceptor 7 OS=Homo sapiens OX=9606 GN=P2RX7 PE=1 SV=4	P2RX7
Q99571	1221132	954411	1083010	1175208	1072094	1011503	3258553	3.92419	388	P2X purinoceptor 4 OS=Homo sapiens OX=9606 GN=P2RX4 PE=1 SV=2	P2RX4
Q99570	1510652	548772	1637250	1453840	616438	1529149	3696674	3.43491	1358	Phosphoinositide 3-kinase regulatory subunit 4 OS=Homo sapiens OX=9606 GN=PIK3R4 PE=1 SV=3	PIK3R4
P16070	16745070	8974774	13271573	16115338	10081409	12395306	38991417	4.72057	742	CD44 antigen OS=Homo sapiens OX=9606 GN=CD44 PE=1 SV=3	CD44
Q15560	225275	257074	1440173	216803	288772	1345084	1922522	3.8082	299	Transcription elongation factor A protein 2 OS=Homo sapiens OX=9606 GN=TCEA2 PE=1 SV=1	TCEA2
P08473	5694176	4741326	6460727	5480035	5325955	6034152	16896229	4.35273	750	Neprilysin OS=Homo sapiens OX=9606 GN=MME PE=1 SV=2	MME
Q07960	5301757	3637223	4047669	5102374	4085711	3780418	12986649	4.47103	439	Rho GTPase-activating protein 1 OS=Homo sapiens OX=9606 GN=ARHGAP1 PE=1 SV=1	ARHGAP1
P51689	1564851	1782300	2963787	1506001	2002066	2768100	6310938	4.02704	593	Arylsulfatase D OS=Homo sapiens OX=9606 GN=ARSD PE=1 SV=2	ARSD
Q9BQ24	290727	434217	528821	279793	487758	493905	1253765	3.729	234	Zinc finger FYVE domain-containing protein 21 OS=Homo sapiens OX=9606 GN=ZFYVE21 PE=1 SV=1	ZFYVE21
P51688	552860	197651	583933	532068	222022	545378	1334444	3.4246	502	N-sulphoglucosamine sulphohydrolase OS=Homo sapiens OX=9606 GN=SGSH PE=1 SV=1	SGSH
Q86SZ2	107351	343586	278522	103313	385951	260132	729459	3.66434	158	Trafficking protein particle complex subunit 6B OS=Homo sapiens OX=9606 GN=TRAPPC6B PE=1 SV=1	TRAPPC6B
Q99569	2220133	2138195	3653021	2136640	2401845	3411827	8011349	3.82743	1192	Plakophilin-4 OS=Homo sapiens OX=9606 GN=PKP4 PE=1 SV=2	PKP4
Q99567	332527	397344	897808	320021	446338	838529	1627679	3.34175	741	Nuclear pore complex protein Nup88 OS=Homo sapiens OX=9606 GN=NUP88 PE=1 SV=2	NUP88
Q6NUQ4	1199519	1262447	955927	1154408	1418113	892811	3417893	3.69554	689	Transmembrane protein 214 OS=Homo sapiens OX=9606 GN=TMEM214 PE=1 SV=2	TMEM214
P10768	4303295	3029471	4427735	4141461	3403020	4135390	11760501	4.62018	282	S-formylglutathione hydrolase OS=Homo sapiens OX=9606 GN=ESD PE=1 SV=2	ESD
Q6NUQ1	436156	191697	364645	419753	215334	340569	992498	3.098	792	RAD50-interacting protein 1 OS=Homo sapiens OX=9606 GN=RINT1 PE=1 SV=1	RINT1
P16066	1442863	1046022	1676715	1388601	1175001	1566008	4165600	3.59396	1061	Atrial natriuretic peptide receptor 1 OS=Homo sapiens OX=9606 GN=NPR1 PE=1 SV=1	NPR1
Q15555	3670797	4430419	5809728	3532749	4976712	5426136	13910944	4.62881	327	Microtubule-associated protein RP/EB family member 2 OS=Homo sapiens OX=9606 GN=MAPRE2 PE=1 SV=1	MAPRE2
P61457	505572	341796	481584	486558	383941	449787	1328952	4.10648	104	Pterin-4-alpha-carbinolamine dehydratase OS=Homo sapiens OX=9606 GN=PCBD1 PE=1 SV=2	PCBD1
Q07955	686126	788447	1550058	660322	885666	1447714	3024631	4.08622	248	Serine/arginine-rich splicing factor 1 OS=Homo sapiens OX=9606 GN=SRSF1 PE=1 SV=2	SRSF1
Q07954	66922458	47606518	75569995	64405707	53476643	70580425	190098971	4.62154	4544	Prolow-density lipoprotein receptor-related protein 1 OS=Homo sapiens OX=9606 GN=LRP1 PE=1 SV=2	LRP1
Q9BQ13	453815	360787	466259	436748	405273	435473	1280861	3.70096	255	BTB/POZ domain-containing protein KCTD14 OS=Homo sapiens OX=9606 GN=KCTD14 PE=1 SV=2	KCTD14
P06280	456890	436947	645247	439707	490824	602644	1539084	3.55481	429	Alpha-galactosidase A OS=Homo sapiens OX=9606 GN=GLA PE=1 SV=1	GLA
P51674	712159	674172	573803	685376	757300	535917	1960134	3.84824	278	Neuronal membrane glycoprotein M6-a OS=Homo sapiens OX=9606 GN=GPM6A PE=1 SV=2	GPM6A
Q03591	2995186	2395045	3449514	2882546	2690366	3221757	8839745	4.42793	330	Complement factor H-related protein 1 OS=Homo sapiens OX=9606 GN=CFHR1 PE=1 SV=2	CFHR1
O95274	260588	140990	303413	250788	158374	283379	704991	3.30911	346	Ly6/PLAUR domain-containing protein 3 OS=Homo sapiens OX=9606 GN=LYPD3 PE=1 SV=2	LYPD3
P12931	4703876	3144617	5189810	4526977	3532364	4847148	13038303	4.38606	536	Proto-oncogene tyrosine-protein kinase Src OS=Homo sapiens OX=9606 GN=SRC PE=1 SV=3	SRC
Q96QV6	7633885	3326261	5888281	7346797	3736405	5499502	16848427	5.10929	131	Histone H2A type 1-A OS=Homo sapiens OX=9606 GN=H2AC1 PE=1 SV=3	H2AC1
P16050	1048450	1178228	1499601	1009020	1323509	1400588	3726279	3.75042	662	Polyunsaturated fatty acid lipoxygenase ALOX15 OS=Homo sapiens OX=9606 GN=ALOX15 PE=1 SV=3	ALOX15
Q13367	808749	868306	611354	778334	975372	570988	2288409	3.32531	1082	AP-3 complex subunit beta-2 OS=Homo sapiens OX=9606 GN=AP3B2 PE=1 SV=2	AP3B2
A6NDU8	171652	301892	160819	165196	339116	150200	634363	3.33399	294	RAB7A-interacting MON1-CCZ1 complex subunit 1 OS=Homo sapiens OX=9606 GN=RIMOC1 PE=1 SV=1	RIMOC1
P06276	1906754	1202324	1508446	1835046	1350576	1408849	4617524	3.88481	602	Cholinesterase OS=Homo sapiens OX=9606 GN=BCHE PE=1 SV=1	BCHE
Q13363	983203	710188	719335	946227	797757	671840	2412726	3.73906	440	C-terminal-binding protein 1 OS=Homo sapiens OX=9606 GN=CTBP1 PE=1 SV=2	CTBP1
Q6B0K9	43158	46096	39527	41534	51779	36917	128781	2.96063	141	Hemoglobin subunit mu OS=Homo sapiens OX=9606 GN=HBM PE=1 SV=1	HBM
Q13362	674373	752912	609704	649011	845749	569447	2036989	3.58966	524	Serine/threonine-protein phosphatase 2A 56 kDa regulatory subunit gamma isoform OS=Homo sapiens OX=9606 GN=PPP2R5C PE=1 SV=3	PPP2R5C
Q13361	1254468	916186	892114	1207291	1029156	833211	3062768	4.24807	173	Microfibrillar-associated protein 5 OS=Homo sapiens OX=9606 GN=MFAP5 PE=1 SV=1	MFAP5
P51668	124762	216657	202701	120070	243371	189317	544120	3.56838	147	Ubiquitin-conjugating enzyme E2 D1 OS=Homo sapiens OX=9606 GN=UBE2D1 PE=1 SV=1	UBE2D1
Q8N7X1	593429	643483	801529	571111	722827	748607	2038441	3.28113	1067	RNA-binding motif protein, X-linked-like-3 OS=Homo sapiens OX=9606 GN=RBMXL3 PE=2 SV=2	RBMXL3
P51665	1328584	598756	949258	1278619	672585	886582	2876598	3.94833	324	26S proteasome non-ATPase regulatory subunit 7 OS=Homo sapiens OX=9606 GN=PSMD7 PE=1 SV=2	PSMD7
P49368	6776350	5862927	9082271	6521512	6585855	8482606	21721548	4.60049	545	T-complex protein 1 subunit gamma OS=Homo sapiens OX=9606 GN=CCT3 PE=1 SV=4	CCT3
Q99549	1802266	1472642	2324983	1734488	1654226	2171474	5599891	3.81368	860	M-phase phosphoprotein 8 OS=Homo sapiens OX=9606 GN=MPHOSPH8 PE=1 SV=2	MPHOSPH8
Q5TD97	271948	96964	269665	261720	108920	251860	638577	3.35189	284	Four and a half LIM domains protein 5 OS=Homo sapiens OX=9606 GN=FHL5 PE=1 SV=1	FHL5
Q5TD94	18076	0	17525	17396	0	16367	35601	1.69655	716	Radial spoke head protein 4 homolog A OS=Homo sapiens OX=9606 GN=RSPH4A PE=1 SV=1	RSPH4A
Q6QEF8	192381	231117	266391	185146	259614	248802	689889	3.16484	472	Coronin-6 OS=Homo sapiens OX=9606 GN=CORO6 PE=1 SV=2	CORO6
O95260	154191	87282	139755	148392	98044	130527	381228	2.86686	518	Arginyl-tRNA--protein transferase 1 OS=Homo sapiens OX=9606 GN=ATE1 PE=1 SV=2	ATE1
Q99541	22199	0	9003	21364	0	8408	31202	1.8537	437	Perilipin-2 OS=Homo sapiens OX=9606 GN=PLIN2 PE=1 SV=2	PLIN2
Q9UBY9	1575581	1001747	444108	1516328	1125267	414785	3021436	4.24976	170	Heat shock protein beta-7 OS=Homo sapiens OX=9606 GN=HSPB7 PE=1 SV=1	HSPB7
B2RPK0	990955	1428718	1472899	953688	1604886	1375649	3892572	4.26595	211	Putative high mobility group protein B1-like 1 OS=Homo sapiens OX=9606 GN=HMGB1P1 PE=5 SV=1	HMGB1P1
Q9UBY5	352535	307408	306675	339277	345312	286426	966618	3.43748	353	Lysophosphatidic acid receptor 3 OS=Homo sapiens OX=9606 GN=LPAR3 PE=1 SV=1	LPAR3
P00966	1514811	2653767	1680313	1457843	2980989	1569368	5848891	4.15218	412	Argininosuccinate synthase OS=Homo sapiens OX=9606 GN=ASS1 PE=1 SV=2	ASS1
P51659	7363376	9220830	14871763	7086461	10357805	13889843	31455969	4.63083	736	Peroxisomal multifunctional enzyme type 2 OS=Homo sapiens OX=9606 GN=HSD17B4 PE=1 SV=3	HSD17B4
Q9UP38	1915028	1094245	2794898	1843009	1229170	2610362	5804171	3.95284	647	Frizzled-1 OS=Homo sapiens OX=9606 GN=FZD1 PE=1 SV=2	FZD1
P49356	55553	50435	52485	53463	56653	49019	158473	2.55947	437	Protein farnesyltransferase subunit beta OS=Homo sapiens OX=9606 GN=FNTB PE=1 SV=1	FNTB
Q6P1A2	1092774	922421	1317567	1051678	1036160	1230573	3332762	3.83528	487	Lysophospholipid acyltransferase 5 OS=Homo sapiens OX=9606 GN=LPCAT3 PE=1 SV=1	LPCAT3
P04083	115766029	82828231	124309435	111412420	93041371	116101805	322903695	5.97	346	Annexin A1 OS=Homo sapiens OX=9606 GN=ANXA1 PE=1 SV=2	ANXA1
P49354	585477	575359	656623	563458	646303	613268	1817459	3.68083	379	Protein farnesyltransferase/geranylgeranyltransferase type-1 subunit alpha OS=Homo sapiens OX=9606 GN=FNTA PE=1 SV=1	FNTA
P04080	4095595	4852923	6483136	3941572	5451313	6055081	15431654	5.19719	98	Cystatin-B OS=Homo sapiens OX=9606 GN=CSTB PE=1 SV=2	CSTB
Q99538	652575	1878087	1125271	628033	2109664	1050974	3655933	3.92651	433	Legumain OS=Homo sapiens OX=9606 GN=LGMN PE=1 SV=1	LGMN
Q99536	41404519	19721035	34244666	39847421	22152738	31983634	95370220	5.38502	393	Synaptic vesicle membrane protein VAT-1 homolog OS=Homo sapiens OX=9606 GN=VAT1 PE=1 SV=2	VAT1
P16035	726958	974621	703876	699619	1094796	657402	2405455	4.03877	220	Metalloproteinase inhibitor 2 OS=Homo sapiens OX=9606 GN=TIMP2 PE=1 SV=2	TIMP2
Q15526	158609	129119	195626	152644	145040	182709	483354	3.20714	300	Surfeit locus protein 1 OS=Homo sapiens OX=9606 GN=SURF1 PE=1 SV=1	SURF1
Q96QT4	316251	264916	520734	304357	297581	486352	1101901	2.77146	1865	Transient receptor potential cation channel subfamily M member 7 OS=Homo sapiens OX=9606 GN=TRPM7 PE=1 SV=1	TRPM7
Q13349	1305107	854704	1419887	1256025	960093	1326137	3579698	3.48901	1161	Integrin alpha-D OS=Homo sapiens OX=9606 GN=ITGAD PE=1 SV=2	ITGAD
Q13347	814485	802173	1532198	783854	901084	1431033	3148856	3.98627	325	Eukaryotic translation initiation factor 3 subunit I OS=Homo sapiens OX=9606 GN=EIF3I PE=1 SV=1	EIF3I
P61421	2730659	1862822	2921387	2627967	2092517	2728500	7514868	4.33061	351	V-type proton ATPase subunit d 1 OS=Homo sapiens OX=9606 GN=ATP6V0D1 PE=1 SV=1	ATP6V0D1
Q9UBX5	1563767	1732575	1196463	1504958	1946210	1117465	4492805	4.00124	448	Fibulin-5 OS=Homo sapiens OX=9606 GN=FBLN5 PE=1 SV=1	FBLN5
P51649	116959	100853	1754147	112560	113288	1638328	1971959	3.56654	535	Succinate-semialdehyde dehydrogenase, mitochondrial OS=Homo sapiens OX=9606 GN=ALDH5A1 PE=1 SV=2	ALDH5A1
Q9UBX3	552882	664008	690340	532089	745883	644759	1907230	3.82252	287	Mitochondrial dicarboxylate carrier OS=Homo sapiens OX=9606 GN=SLC25A10 PE=1 SV=2	SLC25A10
P51648	6073316	5541202	7594196	5844917	6224460	7092783	19208714	4.59776	485	Aldehyde dehydrogenase family 3 member A2 OS=Homo sapiens OX=9606 GN=ALDH3A2 PE=1 SV=1	ALDH3A2
O75695	3958926	2488546	2906573	3810042	2795396	2714664	9354045	4.42693	350	Protein XRP2 OS=Homo sapiens OX=9606 GN=RP2 PE=1 SV=4	RP2
O75694	2085598	1997480	935012	2007165	2243779	873277	5018090	3.55721	1391	Nuclear pore complex protein Nup155 OS=Homo sapiens OX=9606 GN=NUP155 PE=1 SV=1	NUP155
P04075	19328218	17873307	23586151	18601342	20077176	22028856	60787676	5.22271	364	Fructose-bisphosphate aldolase A OS=Homo sapiens OX=9606 GN=ALDOA PE=1 SV=2	ALDOA
Q96DZ9	753692	409743	825094	725347	460266	770616	1988529	3.95023	223	CKLF-like MARVEL transmembrane domain-containing protein 5 OS=Homo sapiens OX=9606 GN=CMTM5 PE=1 SV=2	CMTM5
O95249	300292	227623	384325	288998	255690	358949	912240	3.56217	250	Golgi SNAP receptor complex member 1 OS=Homo sapiens OX=9606 GN=GOSR1 PE=1 SV=1	GOSR1
O95248	2200900	2640014	3754944	2118130	2965541	3507020	8595858	3.66291	1868	Myotubularin-related protein 5 OS=Homo sapiens OX=9606 GN=SBF1 PE=1 SV=4	SBF1
Q6NUM9	1179202	1046676	1358539	1134855	1175736	1268840	3584417	3.76909	610	All-trans-retinol 13,14-reductase OS=Homo sapiens OX=9606 GN=RETSAT PE=1 SV=2	RETSAT
P18206	32245718	24009590	32398028	31033054	26970094	30258922	88653336	4.89308	1134	Vinculin OS=Homo sapiens OX=9606 GN=VCL PE=1 SV=4	VCL
P04070	293505	176150	181416	282467	197870	169437	651071	3.14993	461	Vitamin K-dependent protein C OS=Homo sapiens OX=9606 GN=PROC PE=1 SV=1	PROC
Q8NE01	1191110	1839865	1092347	1146315	2066729	1020223	4123322	3.76583	707	Metal transporter CNNM3 OS=Homo sapiens OX=9606 GN=CNNM3 PE=1 SV=1	CNNM3
Q8NE00	398205	117684	121480	383229	132195	113459	637369	3.10891	496	Transmembrane protein 104 OS=Homo sapiens OX=9606 GN=TMEM104 PE=1 SV=2	TMEM104
Q96DZ1	2681401	2260254	3735799	2580561	2538954	3489139	8677454	4.25445	483	Endoplasmic reticulum lectin 1 OS=Homo sapiens OX=9606 GN=ERLEC1 PE=1 SV=1	ERLEC1
Q99523	1965949	1678165	2502043	1892015	1885091	2336843	6146157	3.869	831	Sortilin OS=Homo sapiens OX=9606 GN=SORT1 PE=1 SV=3	SORT1
Q15517	172457	39464	87725	165971	44330	81932	299646	2.75315	529	Corneodesmosin OS=Homo sapiens OX=9606 GN=CDSN PE=1 SV=3	CDSN
P10721	5097299	4537887	4392255	4905605	5097431	4102252	14027441	4.15753	976	Mast/stem cell growth factor receptor Kit OS=Homo sapiens OX=9606 GN=KIT PE=1 SV=1	KIT
P10720	8361190	2685179	6330297	8046751	3016275	5912334	17376666	5.22293	104	Platelet factor 4 variant OS=Homo sapiens OX=9606 GN=PF4V1 PE=1 SV=1	PF4V1
Q96QS1	330809	701080	986887	318368	787526	921727	2018776	3.79994	320	Tetraspanin-32 OS=Homo sapiens OX=9606 GN=TSPAN32 PE=2 SV=1	TSPAN32
Q13336	639109	198603	363561	615074	223091	339556	1201273	3.48969	389	Urea transporter 1 OS=Homo sapiens OX=9606 GN=SLC14A1 PE=1 SV=2	SLC14A1
Q9UBW8	494921	484425	511358	476308	544157	477595	1490704	3.73406	275	COP9 signalosome complex subunit 7a OS=Homo sapiens OX=9606 GN=COPS7A PE=1 SV=1	COPS7A
Q9UBW5	662153	661319	834184	637251	742862	779106	2157656	3.58193	565	Bridging integrator 2 OS=Homo sapiens OX=9606 GN=BIN2 PE=1 SV=3	BIN2
Q13332	1993404	1697218	2320705	1918438	1906493	2167478	6011327	3.48938	1948	Receptor-type tyrosine-protein phosphatase S OS=Homo sapiens OX=9606 GN=PTPRS PE=1 SV=3	PTPRS
O75688	420506	333288	321925	404692	374384	300669	1075719	3.35136	479	Protein phosphatase 1B OS=Homo sapiens OX=9606 GN=PPM1B PE=1 SV=1	PPM1B
Q86T65	277891	187813	482055	267440	210971	450226	947759	2.94813	1068	Disheveled-associated activator of morphogenesis 2 OS=Homo sapiens OX=9606 GN=DAAM2 PE=1 SV=3	DAAM2
P06241	4518519	3091223	4094327	4348591	3472386	3823995	11704069	4.33836	537	Tyrosine-protein kinase Fyn OS=Homo sapiens OX=9606 GN=FYN PE=1 SV=3	FYN
P51636	2401284	1750210	2883516	2310979	1966019	2693129	7035010	4.63775	162	Caveolin-2 OS=Homo sapiens OX=9606 GN=CAV2 PE=1 SV=2	CAV2
P04066	218703	231199	241936	210478	259707	225961	691838	3.17162	466	Tissue alpha-L-fucosidase OS=Homo sapiens OX=9606 GN=FUCA1 PE=1 SV=4	FUCA1
Q8NDN9	129724	157354	171431	124845	176756	160112	458509	2.93625	531	RCC1 and BTB domain-containing protein 1 OS=Homo sapiens OX=9606 GN=RCBTB1 PE=1 SV=1	RCBTB1
P04062	1069732	753658	1073444	1029502	846587	1002569	2896834	3.73276	536	Lysosomal acid glucosylceramidase OS=Homo sapiens OX=9606 GN=GBA1 PE=1 SV=3	GBA1
O95236	131192	87663	134863	126258	98472	125958	353718	2.94443	402	Apolipoprotein L3 OS=Homo sapiens OX=9606 GN=APOL3 PE=1 SV=3	APOL3
O95232	100168	394302	109216	96400	442921	102004	603686	3.14533	432	Luc7-like protein 3 OS=Homo sapiens OX=9606 GN=LUC7L3 PE=1 SV=2	LUC7L3
Q96QR8	711603	558322	1514038	684841	627165	1414072	2783963	3.95051	312	Transcriptional activator protein Pur-beta OS=Homo sapiens OX=9606 GN=PURB PE=1 SV=3	PURB
Q6PK18	427123	579146	999456	411060	650557	933466	2005725	3.79848	319	2-oxoglutarate and iron-dependent oxygenase domain-containing protein 3 OS=Homo sapiens OX=9606 GN=OGFOD3 PE=1 SV=2	OGFOD3
P06239	2547927	1799001	2435750	2452107	2020826	2274927	6782678	4.12468	509	Tyrosine-protein kinase Lck OS=Homo sapiens OX=9606 GN=LCK PE=1 SV=6	LCK
Q9UBV8	1894807	1772953	1986440	1823549	1991567	1855283	5654200	4.29905	284	Peflin OS=Homo sapiens OX=9606 GN=PEF1 PE=1 SV=1	PEF1
Q9UBV7	267905	262738	339300	257829	295134	316897	869943	3.42494	327	Beta-1,4-galactosyltransferase 7 OS=Homo sapiens OX=9606 GN=B4GALT7 PE=1 SV=1	B4GALT7
Q13325	253238	176201	135922	243714	197927	126947	565361	3.06928	482	Interferon-induced protein with tetratricopeptide repeats 5 OS=Homo sapiens OX=9606 GN=IFIT5 PE=1 SV=1	IFIT5
P53801	3403169	1845381	3794872	3275186	2072925	3544312	9043422	4.70106	180	Pituitary tumor-transforming gene 1 protein-interacting protein OS=Homo sapiens OX=9606 GN=PTTG1IP PE=1 SV=1	PTTG1IP
Q9UBV2	5813461	5194057	7613152	5594834	5834510	7110487	18620670	4.37017	794	Protein sel-1 homolog 1 OS=Homo sapiens OX=9606 GN=SEL1L PE=1 SV=3	SEL1L
Q9H098	66604	55403	39437	64099	62234	36833	161444	3.09075	131	Protein FAM107B OS=Homo sapiens OX=9606 GN=FAM107B PE=1 SV=1	FAM107B
O75674	246412	154358	205858	237145	173391	192266	606628	3.10532	476	TOM1-like protein 1 OS=Homo sapiens OX=9606 GN=TOM1L1 PE=1 SV=2	TOM1L1
P49327	5498506	5305937	6503070	5291723	5960185	6073699	17307513	3.83839	2511	Fatty acid synthase OS=Homo sapiens OX=9606 GN=FASN PE=1 SV=3	FASN
Q96DX4	119820	104350	141909	115313	117216	132539	366079	2.80315	576	RING finger and SPRY domain-containing protein 1 OS=Homo sapiens OX=9606 GN=RSPRY1 PE=1 SV=1	RSPRY1
P49321	494928	577059	638660	476315	648213	596491	1710647	3.33663	788	Nuclear autoantigenic sperm protein OS=Homo sapiens OX=9606 GN=NASP PE=1 SV=2	NASP
Q6NUK4	85344	68993	58030	82134	77500	54198	212367	2.92055	255	Receptor expression-enhancing protein 3 OS=Homo sapiens OX=9606 GN=REEP3 PE=1 SV=1	REEP3
Q6NUK1	6442356	4570519	6766093	6200078	5134087	6319356	17778968	4.57139	477	Calcium-binding mitochondrial carrier protein SCaMC-1 OS=Homo sapiens OX=9606 GN=SLC25A24 PE=1 SV=2	SLC25A24
Q7L7X3	1179517	1020782	1269785	1135158	1146649	1185946	3470084	3.53991	1001	Serine/threonine-protein kinase TAO1 OS=Homo sapiens OX=9606 GN=TAOK1 PE=1 SV=1	TAOK1
Q13315	2245739	2187684	2083344	2161283	2457436	1945789	6516767	3.32888	3056	Serine-protein kinase ATM OS=Homo sapiens OX=9606 GN=ATM PE=1 SV=4	ATM
Q9UBU6	192027	215261	335709	184805	241803	313543	742997	3.25504	413	Protein FAM8A1 OS=Homo sapiens OX=9606 GN=FAM8A1 PE=1 SV=1	FAM8A1
Q13310	3494971	3633524	5732418	3363535	4081555	5353930	12860913	4.30039	644	Polyadenylate-binding protein 4 OS=Homo sapiens OX=9606 GN=PABPC4 PE=1 SV=1	PABPC4
P04049	299367	262533	260046	288108	294904	242876	821946	3.10327	648	RAF proto-oncogene serine/threonine-protein kinase OS=Homo sapiens OX=9606 GN=RAF1 PE=1 SV=1	RAF1
O75663	633111	559992	629793	609301	629041	588210	1822896	3.82619	272	TIP41-like protein OS=Homo sapiens OX=9606 GN=TIPRL PE=1 SV=2	TIPRL
O95219	873938	1003570	1361106	841071	1127315	1271237	3238614	3.85715	450	Sorting nexin-4 OS=Homo sapiens OX=9606 GN=SNX4 PE=1 SV=1	SNX4
P51610	96947	32887	104069	93301	36942	97197	233903	2.06047	2035	Host cell factor 1 OS=Homo sapiens OX=9606 GN=HCFC1 PE=1 SV=2	HCFC1
Q9H082	4303820	2715624	4159065	4141966	3050474	3884459	11178509	4.68855	229	Ras-related protein Rab-33B OS=Homo sapiens OX=9606 GN=RAB33B PE=1 SV=1	RAB33B
P04040	14056085	12823262	19515735	13527478	14404435	18227193	46395082	4.94466	527	Catalase OS=Homo sapiens OX=9606 GN=CAT PE=1 SV=3	CAT
O95214	92394	56898	66723	88919	63913	62317	216015	3.21721	131	Leptin receptor overlapping transcript-like 1 OS=Homo sapiens OX=9606 GN=LEPROTL1 PE=1 SV=2	LEPROTL1
Q6NUJ1	152417	176009	387558	146685	197711	361969	715984	3.13807	521	Proactivator polypeptide-like 1 OS=Homo sapiens OX=9606 GN=PSAPL1 PE=2 SV=2	PSAPL1
Q13308	14756297	12041423	19438288	14201357	13526191	18154859	46236008	4.6356	1070	Inactive tyrosine-protein kinase 7 OS=Homo sapiens OX=9606 GN=PTK7 PE=1 SV=2	PTK7
Q5H8A4	1289243	1353483	1990732	1240758	1520374	1859292	4633458	3.67335	983	GPI ethanolamine phosphate transferase 2 OS=Homo sapiens OX=9606 GN=PIGG PE=1 SV=1	PIGG
Q8N7R7	434384	258019	437529	418048	289834	408640	1129932	3.49796	359	Cyclin-Y-like protein 1 OS=Homo sapiens OX=9606 GN=CCNYL1 PE=1 SV=2	CCNYL1
P00918	7674403	3867822	6343735	7385792	4344744	5924884	17885960	4.83754	260	Carbonic anhydrase 2 OS=Homo sapiens OX=9606 GN=CA2 PE=1 SV=2	CA2
Q13303	301592	144663	291187	290250	162500	271961	737442	3.30306	367	Voltage-gated potassium channel subunit beta-2 OS=Homo sapiens OX=9606 GN=KCNAB2 PE=1 SV=2	KCNAB2
Q05707	59284728	125983315	50164343	57055209	141517696	46852202	235432386	5.11756	1796	Collagen alpha-1(XIV) chain OS=Homo sapiens OX=9606 GN=COL14A1 PE=1 SV=3	COL14A1
Q11128	22794	152587	138393	21936	171401	129255	313774	2.92375	374	4-galactosyl-N-acetylglucosaminide 3-alpha-L-fucosyltransferase FUT5 OS=Homo sapiens OX=9606 GN=FUT5 PE=1 SV=1	FUT5
P00915	25295591	11964776	18975660	24344300	13440093	17722776	56236027	5.33337	261	Carbonic anhydrase 1 OS=Homo sapiens OX=9606 GN=CA1 PE=1 SV=2	CA1
Q9UBT2	381946	248747	342971	367582	279418	320326	973664	3.18223	640	SUMO-activating enzyme subunit 2 OS=Homo sapiens OX=9606 GN=UBA2 PE=1 SV=2	UBA2
P06213	5222684	4985714	6039247	5026274	5600477	5640500	16247645	4.07028	1382	Insulin receptor OS=Homo sapiens OX=9606 GN=INSR PE=1 SV=4	INSR
P51606	659041	898288	663765	634256	1009051	619939	2221094	3.72643	417	N-acylglucosamine 2-epimerase OS=Homo sapiens OX=9606 GN=RENBP PE=1 SV=3	RENBP
Q9H078	54442	31807	46831	52394	35728	43738	133080	2.27469	707	Caseinolytic peptidase B protein homolog OS=Homo sapiens OX=9606 GN=CLPB PE=1 SV=1	CLPB
P04035	518729	852173	710277	499221	957250	663380	2081179	3.3699	888	3-hydroxy-3-methylglutaryl-coenzyme A reductase OS=Homo sapiens OX=9606 GN=HMGCR PE=1 SV=1	HMGCR
Q86SR1	2498769	3003945	3383027	2404797	3374346	3159659	8885741	4.16838	603	Polypeptide N-acetylgalactosaminyltransferase 10 OS=Homo sapiens OX=9606 GN=GALNT10 PE=1 SV=2	GALNT10
O95208	407002	283296	196135	391695	318227	183185	886433	3.14079	641	Epsin-2 OS=Homo sapiens OX=9606 GN=EPN2 PE=1 SV=3	EPN2
Q9H074	1228091	887564	1315928	1181906	997005	1229042	3431583	3.85516	479	Polyadenylate-binding protein-interacting protein 1 OS=Homo sapiens OX=9606 GN=PAIP1 PE=1 SV=1	PAIP1
Q96DV4	210640	477335	583626	202718	536192	545091	1271601	3.52457	380	39S ribosomal protein L38, mitochondrial OS=Homo sapiens OX=9606 GN=MRPL38 PE=1 SV=2	MRPL38
P25398	1247250	1506716	1892397	1200344	1692501	1767449	4646363	4.54654	132	40S ribosomal protein S12 OS=Homo sapiens OX=9606 GN=RPS12 PE=1 SV=3	RPS12
O95202	888214	567465	974897	854810	637436	910528	2430576	3.51706	739	Mitochondrial proton/calcium exchanger protein OS=Homo sapiens OX=9606 GN=LETM1 PE=1 SV=1	LETM1
P19971	1482414	895529	1977176	1426664	1005952	1846631	4355119	3.95595	482	Thymidine phosphorylase OS=Homo sapiens OX=9606 GN=TYMP PE=1 SV=2	TYMP
Q96R05	36191	36147	36480	34829	40604	34071	108818	2.9096	134	Retinoid-binding protein 7 OS=Homo sapiens OX=9606 GN=RBP7 PE=1 SV=1	RBP7
Q7L7V1	1985656	1856928	3224305	1910981	2085896	3011417	7066889	3.97824	743	Putative pre-mRNA-splicing factor ATP-dependent RNA helicase DHX32 OS=Homo sapiens OX=9606 GN=DHX32 PE=1 SV=1	DHX32
Q9UBS8	60008	192024	47741	57751	215701	44588	299773	2.80101	474	E3 ubiquitin-protein ligase RNF14 OS=Homo sapiens OX=9606 GN=RNF14 PE=1 SV=1	RNF14
Q9UBS4	5380465	5287657	7661288	5178122	5939651	7155445	18329410	4.70927	358	DnaJ homolog subfamily B member 11 OS=Homo sapiens OX=9606 GN=DNAJB11 PE=1 SV=1	DNAJB11
Q86T26	1677986	1719914	3215173	1614882	1931988	3002888	6613073	4.20131	416	Transmembrane protease serine 11B OS=Homo sapiens OX=9606 GN=TMPRSS11B PE=2 SV=3	TMPRSS11B
Q86T24	536351	471240	369019	516180	529346	344654	1376610	3.31144	672	Transcriptional regulator Kaiso OS=Homo sapiens OX=9606 GN=ZBTB33 PE=1 SV=2	ZBTB33
Q03519	2349696	3099756	3280256	2261331	3481971	3063674	8729708	4.10468	686	Antigen peptide transporter 2 OS=Homo sapiens OX=9606 GN=TAP2 PE=1 SV=1	TAP2
Q03518	2172095	1772590	2820997	2090409	1991159	2634738	6765682	3.95641	748	Antigen peptide transporter 1 OS=Homo sapiens OX=9606 GN=TAP1 PE=1 SV=3	TAP1
Q96DU9	1290176	338441	479793	1241656	380172	448114	2108410	3.74189	382	Polyadenylate-binding protein 5 OS=Homo sapiens OX=9606 GN=PABPC5 PE=1 SV=1	PABPC5
O75643	2803357	2307987	3036778	2697931	2592573	2836272	8148122	3.58146	2136	U5 small nuclear ribonucleoprotein 200 kDa helicase OS=Homo sapiens OX=9606 GN=SNRNP200 PE=1 SV=2	SNRNP200
Q9H061	866967	717453	1273551	834363	805918	1189463	2857971	4.16602	195	Transmembrane protein 126A OS=Homo sapiens OX=9606 GN=TMEM126A PE=1 SV=1	TMEM126A
Q6L9W6	383661	355515	554451	369232	399351	517842	1293627	3.11268	998	Beta-1,4-N-acetylgalactosaminyltransferase 3 OS=Homo sapiens OX=9606 GN=B4GALNT3 PE=1 SV=2	B4GALNT3
Q9UBR2	584370	493128	779404	562393	553933	727943	1856902	3.78735	303	Cathepsin Z OS=Homo sapiens OX=9606 GN=CTSZ PE=1 SV=1	CTSZ
O75636	5843904	3345131	6694168	5624132	3757602	6252180	15883203	4.72527	299	Ficolin-3 OS=Homo sapiens OX=9606 GN=FCN3 PE=1 SV=2	FCN3
Q86T13	525632	222376	492639	505864	249796	460112	1240647	3.40345	490	C-type lectin domain family 14 member A OS=Homo sapiens OX=9606 GN=CLEC14A PE=1 SV=1	CLEC14A
Q8NDI1	459265	340599	461297	441993	382596	430839	1261161	3.01051	1231	EH domain-binding protein 1 OS=Homo sapiens OX=9606 GN=EHBP1 PE=1 SV=3	EHBP1
P23193	418235	506363	878041	402506	568800	820067	1802639	3.77734	301	Transcription elongation factor A protein 1 OS=Homo sapiens OX=9606 GN=TCEA1 PE=1 SV=2	TCEA1
Q9UBQ7	1770510	1145986	2044572	1703926	1287291	1909577	4961068	4.1797	328	Glyoxylate reductase/hydroxypyruvate reductase OS=Homo sapiens OX=9606 GN=GRHPR PE=1 SV=1	GRHPR
Q9UBQ6	986084	927500	1237172	949000	1041865	1155486	3150756	3.9799	330	Exostosin-like 2 OS=Homo sapiens OX=9606 GN=EXTL2 PE=1 SV=1	EXTL2
P29728	1214293	911660	1343022	1168627	1024072	1254347	3468975	3.68347	719	2'-5'-oligoadenylate synthase 2 OS=Homo sapiens OX=9606 GN=OAS2 PE=1 SV=3	OAS2
Q9UBQ5	385503	626194	509438	371005	703406	475801	1521135	3.84371	218	Eukaryotic translation initiation factor 3 subunit K OS=Homo sapiens OX=9606 GN=EIF3K PE=1 SV=1	EIF3K
P07998	184411	189396	378146	177475	212749	353178	751953	3.68307	156	Ribonuclease pancreatic OS=Homo sapiens OX=9606 GN=RNASE1 PE=1 SV=4	RNASE1
O75629	265944	283691	305467	255942	318671	285298	855102	3.5896	220	Protein CREG1 OS=Homo sapiens OX=9606 GN=CREG1 PE=1 SV=1	CREG1
P07996	4214720	4076748	4894561	4056217	4579431	4571393	13186029	4.05193	1170	Thrombospondin-1 OS=Homo sapiens OX=9606 GN=THBS1 PE=1 SV=2	THBS1
P60985	46964	19579	47805	45197	21993	44648	114348	3.06259	99	Keratinocyte differentiation-associated protein OS=Homo sapiens OX=9606 GN=KRTDAP PE=1 SV=1	KRTDAP
Q5T6V5	443840	439204	457263	427148	493360	427071	1340307	3.59445	341	Queuosine salvage protein OS=Homo sapiens OX=9606 GN=C9orf64 PE=1 SV=1	C9orf64
P60983	104734	85442	94511	100795	95977	88270	284687	3.30208	142	Glia maturation factor beta OS=Homo sapiens OX=9606 GN=GMFB PE=1 SV=2	GMFB
Q9UBQ0	1068182	757951	1141015	1028010	851410	1065678	2967148	4.21227	182	Vacuolar protein sorting-associated protein 29 OS=Homo sapiens OX=9606 GN=VPS29 PE=1 SV=1	VPS29
Q86T03	1021955	766430	1173316	983522	860934	1095846	2961701	4.02906	277	Type 1 phosphatidylinositol 4,5-bisphosphate 4-phosphatase OS=Homo sapiens OX=9606 GN=PIP4P1 PE=1 SV=1	PIP4P1
P60981	6986425	5444403	7720457	6723686	6115725	7210707	20151285	5.08682	165	Destrin OS=Homo sapiens OX=9606 GN=DSTN PE=1 SV=3	DSTN
P04004	102886891	108844401	120792818	99017628	122265467	112817376	332524110	5.8424	478	Vitronectin OS=Homo sapiens OX=9606 GN=VTN PE=1 SV=1	VTN
P04003	70925275	69769483	113608538	68257991	78372414	106107443	254303296	5.62938	597	C4b-binding protein alpha chain OS=Homo sapiens OX=9606 GN=C4BPA PE=1 SV=2	C4BPA
P27544	81246	90548	0	78190	101713	0	171794	2.69094	350	Ceramide synthase 1 OS=Homo sapiens OX=9606 GN=CERS1 PE=1 SV=1	CERS1
Q8NDH3	684781	621935	971938	659028	698622	907765	2278654	3.63918	523	Probable aminopeptidase NPEPL1 OS=Homo sapiens OX=9606 GN=NPEPL1 PE=1 SV=3	NPEPL1
Q9UBP9	631663	489650	781203	607908	550026	729623	1902516	3.79645	304	PTB domain-containing engulfment adapter protein 1 OS=Homo sapiens OX=9606 GN=GULP1 PE=1 SV=1	GULP1
P15586	2283773	2244458	2912702	2197887	2521211	2720388	7440933	4.12969	552	N-acetylglucosamine-6-sulfatase OS=Homo sapiens OX=9606 GN=GNS PE=1 SV=3	GNS
Q9UBP4	34719	43055	70680	33413	48363	66013	148454	2.62752	350	Dickkopf-related protein 3 OS=Homo sapiens OX=9606 GN=DKK3 PE=1 SV=2	DKK3
Q12899	54762	148281	502539	52702	166564	469358	705582	3.11696	539	Tripartite motif-containing protein 26 OS=Homo sapiens OX=9606 GN=TRIM26 PE=1 SV=1	TRIM26
Q96E39	153900	265885	437962	148112	298669	409045	857747	3.34229	390	RNA binding motif protein, X-linked-like-1 OS=Homo sapiens OX=9606 GN=RBMXL1 PE=1 SV=1	RBMXL1
Q12893	245859	198412	367841	236612	222877	343554	812112	3.36431	351	Transmembrane protein 115 OS=Homo sapiens OX=9606 GN=TMEM115 PE=1 SV=1	TMEM115
Q5K4L6	589693	349243	899194	567516	392306	839824	1838130	3.42996	683	Long-chain fatty acid transport protein 3 OS=Homo sapiens OX=9606 GN=SLC27A3 PE=1 SV=4	SLC27A3
Q12891	92686	91930	237750	89200	103265	222052	422366	2.95083	473	Hyaluronidase-2 OS=Homo sapiens OX=9606 GN=HYAL2 PE=1 SV=4	HYAL2
Q5JSL3	1644987	1232508	1555443	1583124	1384482	1452743	4432938	3.33009	2073	Dedicator of cytokinesis protein 11 OS=Homo sapiens OX=9606 GN=DOCK11 PE=1 SV=2	DOCK11
Q6T4R5	83399	92732	193400	80262	104166	180630	369531	2.3499	1651	Actin remodeling regulator NHS OS=Homo sapiens OX=9606 GN=NHS PE=1 SV=2	NHS
Q6PJI9	454514	303444	426136	437421	340860	398000	1184094	3.08483	974	GATOR complex protein WDR59 OS=Homo sapiens OX=9606 GN=WDR59 PE=1 SV=2	WDR59
Q96QK1	6246443	6012137	4726753	6011533	6753463	4414665	16985333	4.32916	796	Vacuolar protein sorting-associated protein 35 OS=Homo sapiens OX=9606 GN=VPS35 PE=1 SV=2	VPS35
Q12889	34394146	67521152	26910193	33100686	75846852	25133426	128825491	5.27877	678	Oviduct-specific glycoprotein OS=Homo sapiens OX=9606 GN=OVGP1 PE=2 SV=1	OVGP1
O75608	240846	314301	201962	231788	353055	188627	757109	3.51743	230	Acyl-protein thioesterase 1 OS=Homo sapiens OX=9606 GN=LYPLA1 PE=1 SV=1	LYPLA1
Q12888	1577304	1040765	1283512	1517986	1169096	1198767	3901581	3.29633	1972	TP53-binding protein 1 OS=Homo sapiens OX=9606 GN=TP53BP1 PE=1 SV=2	TP53BP1
Q12884	11514571	6136361	10221694	11081543	6893005	9546798	27872626	4.56436	760	Prolyl endopeptidase FAP OS=Homo sapiens OX=9606 GN=FAP PE=1 SV=5	FAP
O75602	673377	464067	366913	648053	521288	342687	1504357	3.47063	509	Sperm-associated antigen 6 OS=Homo sapiens OX=9606 GN=SPAG6 PE=2 SV=1	SPAG6
Q5T750	3709956	1703397	2381329	3570435	1913434	2224099	7794682	4.49386	250	Skin-specific protein 32 OS=Homo sapiens OX=9606 GN=XP32 PE=1 SV=1	XP32
Q12882	893172	582473	766003	859582	654294	715427	2241648	3.33984	1025	Dihydropyrimidine dehydrogenase [NADP(+)] OS=Homo sapiens OX=9606 GN=DPYD PE=1 SV=2	DPYD
Q6GTX8	435001	292355	444360	418641	328403	415020	1171716	3.61094	287	Leukocyte-associated immunoglobulin-like receptor 1 OS=Homo sapiens OX=9606 GN=LAIR1 PE=1 SV=2	LAIR1
P80511	177876	75260	794272	171186	84539	741829	1047408	4.05633	92	Protein S100-A12 OS=Homo sapiens OX=9606 GN=S100A12 PE=1 SV=2	S100A12
O94788	3430227	4055881	5271462	3301226	4555991	4923409	12757570	4.39144	518	Retinal dehydrogenase 2 OS=Homo sapiens OX=9606 GN=ALDH1A2 PE=1 SV=3	ALDH1A2
Q9UBN7	391929	327309	425537	377189	367667	397440	1144775	2.97414	1215	Histone deacetylase 6 OS=Homo sapiens OX=9606 GN=HDAC6 PE=1 SV=2	HDAC6
P68431	10853490	5289789	10373376	10445323	5942046	9688465	26516655	5.28998	136	Histone H3.1 OS=Homo sapiens OX=9606 GN=H3C12 PE=1 SV=2	H3C12
Q5T749	12121673	1746462	1028574	11665813	1961809	960661	14896709	4.41041	579	Keratinocyte proline-rich protein OS=Homo sapiens OX=9606 GN=KPRP PE=1 SV=1	KPRP
P58658	61924	252026	145802	59595	283102	136175	459752	3.01809	441	Protein eva-1 homolog C OS=Homo sapiens OX=9606 GN=EVA1C PE=2 SV=1	EVA1C
Q9H019	30987	28453	25405	29821	31961	23727	84845	2.46324	292	Mitochondrial fission regulator 1-like OS=Homo sapiens OX=9606 GN=MTFR1L PE=1 SV=2	MTFR1L
P60953	14736266	9926504	20762500	14182079	11150492	19391639	45425270	5.37626	191	Cell division control protein 42 homolog OS=Homo sapiens OX=9606 GN=CDC42 PE=1 SV=2	CDC42
Q12874	250583	174061	388415	241159	195523	362769	813059	3.21028	501	Splicing factor 3A subunit 3 OS=Homo sapiens OX=9606 GN=SF3A3 PE=1 SV=1	SF3A3
P05787	24213384	24372480	17184159	23302792	27377730	16049561	65770023	5.13408	483	Keratin, type II cytoskeletal 8 OS=Homo sapiens OX=9606 GN=KRT8 PE=1 SV=7	KRT8
Q9H015	0	12009	72834	0	13489	68025	84843	2.18746	551	Solute carrier family 22 member 4 OS=Homo sapiens OX=9606 GN=SLC22A4 PE=1 SV=3	SLC22A4
Q96E17	5420670	3432972	4952476	5216815	3856274	4625484	13806118	4.78405	227	Ras-related protein Rab-3C OS=Homo sapiens OX=9606 GN=RAB3C PE=1 SV=1	RAB3C
P05783	9121609	8815976	7608792	8778573	9903030	7106415	25546377	4.77386	430	Keratin, type I cytoskeletal 18 OS=Homo sapiens OX=9606 GN=KRT18 PE=1 SV=2	KRT18
C9JRZ8	269845	203298	273803	259696	228365	255724	746946	3.3736	316	Aldo-keto reductase family 1 member B15 OS=Homo sapiens OX=9606 GN=AKR1B15 PE=1 SV=2	AKR1B15
O94772	36381	24230	26451	35012	27217	24704	87062	2.7937	140	Lymphocyte antigen 6H OS=Homo sapiens OX=9606 GN=LY6H PE=1 SV=1	LY6H
P15559	612203	615091	491240	589179	690934	458805	1718534	3.79741	274	NAD(P)H dehydrogenase [quinone] 1 OS=Homo sapiens OX=9606 GN=NQO1 PE=1 SV=1	NQO1
Q6PJG6	80849	66603	52200	77808	74815	48753	199652	2.38593	821	BRCA1-associated ATM activator 1 OS=Homo sapiens OX=9606 GN=BRAT1 PE=1 SV=2	BRAT1
Q9UBM7	1352780	1385763	2157805	1301906	1556634	2015334	4896348	4.01318	475	7-dehydrocholesterol reductase OS=Homo sapiens OX=9606 GN=DHCR7 PE=1 SV=1	DHCR7
Q86SK9	920372	683877	961811	885759	768202	898306	2566060	3.89075	330	Stearoyl-CoA desaturase 5 OS=Homo sapiens OX=9606 GN=SCD5 PE=1 SV=2	SCD5
Q6P158	236728	148625	191518	227825	166951	178872	576871	2.61932	1386	Putative ATP-dependent RNA helicase DHX57 OS=Homo sapiens OX=9606 GN=DHX57 PE=1 SV=2	DHX57
Q9UBM1	238549	192872	499884	229577	216654	466878	931305	3.67024	199	Phosphatidylethanolamine N-methyltransferase OS=Homo sapiens OX=9606 GN=PEMT PE=1 SV=4	PEMT
P07954	1232049	834825	1516017	1185715	937763	1415920	3582891	3.84666	510	Fumarate hydratase, mitochondrial OS=Homo sapiens OX=9606 GN=FH PE=1 SV=3	FH
Q12866	229636	206892	370677	221000	232402	346202	807205	2.90742	999	Tyrosine-protein kinase Mer OS=Homo sapiens OX=9606 GN=MERTK PE=1 SV=2	MERTK
Q9H008	940553	794127	457347	905181	892046	427150	2192027	3.90948	270	Phospholysine phosphohistidine inorganic pyrophosphate phosphatase OS=Homo sapiens OX=9606 GN=LHPP PE=1 SV=2	LHPP
P07951	11019776	10892755	10917291	10605355	12235886	10196468	32829822	5.06295	284	Tropomyosin beta chain OS=Homo sapiens OX=9606 GN=TPM2 PE=1 SV=1	TPM2
Q12860	2548220	2440854	3411746	2452389	2741823	3186482	8400820	3.91657	1018	Contactin-1 OS=Homo sapiens OX=9606 GN=CNTN1 PE=1 SV=1	CNTN1
P05771	6209122	3644430	5737089	5975615	4093806	5358293	15590641	4.36614	671	Protein kinase C beta type OS=Homo sapiens OX=9606 GN=PRKCB PE=1 SV=4	PRKCB
P54289	7857708	6286587	7914009	7562203	7061755	7391480	22058304	4.301	1103	Voltage-dependent calcium channel subunit alpha-2/delta-1 OS=Homo sapiens OX=9606 GN=CACNA2D1 PE=1 SV=3	CACNA2D1
P25325	916976	996792	1221500	882491	1119701	1140849	3135268	4.02352	297	3-mercaptopyruvate sulfurtransferase OS=Homo sapiens OX=9606 GN=MPST PE=1 SV=3	MPST
Q66K74	1226871	1089374	534102	1180732	1223699	498837	2850347	3.43	1059	Microtubule-associated protein 1S OS=Homo sapiens OX=9606 GN=MAP1S PE=1 SV=2	MAP1S
Q7L804	241818	279925	224300	232723	314441	209490	746043	3.16349	512	Rab11 family-interacting protein 2 OS=Homo sapiens OX=9606 GN=RAB11FIP2 PE=1 SV=1	RAB11FIP2
O94766	1337373	945293	1639150	1287078	1061852	1530923	3921816	4.06844	335	Galactosylgalactosylxylosylprotein 3-beta-glucuronosyltransferase 3 OS=Homo sapiens OX=9606 GN=B3GAT3 PE=1 SV=2	B3GAT3
Q08380	14561014	10922390	22853405	14013418	12269176	21344490	48336809	4.91712	585	Galectin-3-binding protein OS=Homo sapiens OX=9606 GN=LGALS3BP PE=1 SV=1	LGALS3BP
Q6ZSZ5	192856	233058	339854	185603	261795	317414	765768	2.75024	1361	Rho guanine nucleotide exchange factor 18 OS=Homo sapiens OX=9606 GN=ARHGEF18 PE=1 SV=4	ARHGEF18
Q96QH2	227873	223409	221345	219303	250956	206730	672627	3.0017	670	PML-RARA-regulated adapter molecule 1 OS=Homo sapiens OX=9606 GN=PRAM1 PE=1 SV=3	PRAM1
O94760	7925087	7737253	7103791	7627048	8691295	6634757	22766131	4.90244	285	N(G),N(G)-dimethylarginine dimethylaminohydrolase 1 OS=Homo sapiens OX=9606 GN=DDAH1 PE=1 SV=3	DDAH1
P23142	7311522	7740517	5930137	7036557	8694962	5538594	20982176	4.4749	703	Fibulin-1 OS=Homo sapiens OX=9606 GN=FBLN1 PE=1 SV=4	FBLN1
Q6R327	1450288	966046	1415715	1395747	1085164	1322241	3832049	3.35094	1708	Rapamycin-insensitive companion of mTOR OS=Homo sapiens OX=9606 GN=RICTOR PE=1 SV=1	RICTOR
Q6PJF5	1062848	1012784	956803	1022877	1137665	893629	3032435	3.54932	856	Inactive rhomboid protein 2 OS=Homo sapiens OX=9606 GN=RHBDF2 PE=1 SV=2	RHBDF2
P23141	12176928	5179390	11584003	11718990	5818035	10819159	28940321	4.70792	567	Liver carboxylesterase 1 OS=Homo sapiens OX=9606 GN=CES1 PE=1 SV=2	CES1
A6NDG6	81466	62190	144260	78402	69858	134735	287916	2.95276	321	Glycerol-3-phosphate phosphatase OS=Homo sapiens OX=9606 GN=PGP PE=1 SV=1	PGP
Q9UBL6	1411822	1217529	3056904	1358727	1367656	2855069	5686255	3.95342	633	Copine-7 OS=Homo sapiens OX=9606 GN=CPNE7 PE=1 SV=1	CPNE7
P07948	9555442	4518819	8057945	9196090	5076012	7525912	22132206	4.63575	512	Tyrosine-protein kinase Lyn OS=Homo sapiens OX=9606 GN=LYN PE=1 SV=3	LYN
P07947	10601300	9374779	11264867	10202617	10530736	10521095	31240946	4.75992	543	Tyrosine-protein kinase Yes OS=Homo sapiens OX=9606 GN=YES1 PE=1 SV=3	YES1
P07942	2559936	2505815	3238320	2463664	2814794	3024507	8304071	3.66741	1786	Laminin subunit beta-1 OS=Homo sapiens OX=9606 GN=LAMB1 PE=1 SV=2	LAMB1
Q86SJ2	34841	35007	90125	33530	39323	84174	159973	2.48638	522	Amphoterin-induced protein 2 OS=Homo sapiens OX=9606 GN=AMIGO2 PE=1 SV=1	AMIGO2
Q5JSH3	563760	413574	903152	542558	464569	843520	1880486	3.3138	913	WD repeat-containing protein 44 OS=Homo sapiens OX=9606 GN=WDR44 PE=1 SV=1	WDR44
Q08379	243214	468555	595296	234067	526330	555991	1307065	3.11543	1002	Golgin subfamily A member 2 OS=Homo sapiens OX=9606 GN=GOLGA2 PE=1 SV=3	GOLGA2
Q08378	2127708	3245997	2915798	2047691	3646244	2723280	8289503	3.74302	1498	Golgin subfamily A member 3 OS=Homo sapiens OX=9606 GN=GOLGA3 PE=1 SV=2	GOLGA3
P11182	1039965	1110642	1374716	1000855	1247589	1283949	3525323	3.86415	482	Lipoamide acyltransferase component of branched-chain alpha-keto acid dehydrogenase complex, mitochondrial OS=Homo sapiens OX=9606 GN=DBT PE=1 SV=3	DBT
P25311	4439153	4559692	3502219	4272209	5121925	3270982	12501064	4.62273	298	Zinc-alpha-2-glycoprotein OS=Homo sapiens OX=9606 GN=AZGP1 PE=1 SV=2	AZGP1
Q7LDG7	1637729	766702	1781571	1576138	861240	1663941	4186002	3.83718	609	RAS guanyl-releasing protein 2 OS=Homo sapiens OX=9606 GN=RASGRP2 PE=1 SV=1	RASGRP2
P68402	553144	432708	706381	532341	486063	659741	1692233	3.86862	229	Platelet-activating factor acetylhydrolase IB subunit alpha2 OS=Homo sapiens OX=9606 GN=PAFAH1B2 PE=1 SV=1	PAFAH1B2
P68400	2715765	3130531	3326319	2613633	3516541	3106696	9172615	4.37032	391	Casein kinase II subunit alpha OS=Homo sapiens OX=9606 GN=CSNK2A1 PE=1 SV=1	CSNK2A1
P15531	6475848	4882402	7706527	6232311	5484426	7197697	19064777	5.09839	152	Nucleoside diphosphate kinase A OS=Homo sapiens OX=9606 GN=NME1 PE=1 SV=1	NME1
P36897	336039	267224	392397	323401	300174	366488	995660	3.29654	503	TGF-beta receptor type-1 OS=Homo sapiens OX=9606 GN=TGFBR1 PE=1 SV=1	TGFBR1
Q12846	6987549	5081336	5217211	6724768	5707890	4872740	17286096	4.76494	297	Syntaxin-4 OS=Homo sapiens OX=9606 GN=STX4 PE=1 SV=2	STX4
P36894	282690	547479	727788	272058	614985	679735	1557957	3.46664	532	Bone morphogenetic protein receptor type-1A OS=Homo sapiens OX=9606 GN=BMPR1A PE=1 SV=2	BMPR1A
Q9NNX6	2599850	1192228	2018062	2502077	1339235	1884817	5810140	4.15781	404	CD209 antigen OS=Homo sapiens OX=9606 GN=CD209 PE=1 SV=1	CD209
P11177	1369107	1185521	1291346	1317619	1331701	1206083	3845974	4.02991	359	Pyruvate dehydrogenase E1 component subunit beta, mitochondrial OS=Homo sapiens OX=9606 GN=PDHB PE=1 SV=3	PDHB
Q12841	3547817	4706992	4661642	3414394	5287387	4353853	12916451	4.62259	308	Follistatin-related protein 1 OS=Homo sapiens OX=9606 GN=FSTL1 PE=1 SV=1	FSTL1
Q92499	2578764	2469416	5117380	2481784	2773907	4779500	10165560	4.1379	740	ATP-dependent RNA helicase DDX1 OS=Homo sapiens OX=9606 GN=DDX1 PE=1 SV=2	DDX1
Q12840	1693550	1227467	1523480	1629860	1378819	1422891	4444497	3.63414	1032	Kinesin heavy chain isoform 5A OS=Homo sapiens OX=9606 GN=KIF5A PE=1 SV=2	KIF5A
P11172	1953681	2261878	1539227	1880209	2540779	1437598	5754786	4.07879	480	Uridine 5'-monophosphate synthase OS=Homo sapiens OX=9606 GN=UMPS PE=1 SV=1	UMPS
P11171	12309310	7972923	9951929	11846394	8956024	9294844	30234162	4.54398	864	Protein 4.1 OS=Homo sapiens OX=9606 GN=EPB41 PE=1 SV=4	EPB41
Q06187	6762747	7098039	5692316	6508420	7973263	5316476	19553102	4.47233	659	Tyrosine-protein kinase BTK OS=Homo sapiens OX=9606 GN=BTK PE=1 SV=3	BTK
P15529	1745831	1183730	1683159	1680175	1329689	1572027	4612720	4.07067	392	Membrane cofactor protein OS=Homo sapiens OX=9606 GN=CD46 PE=1 SV=3	CD46
Q9NNW7	450389	455370	572833	433451	511519	535011	1478592	3.45052	524	Thioredoxin reductase 2, mitochondrial OS=Homo sapiens OX=9606 GN=TXNRD2 PE=1 SV=3	TXNRD2
Q8NDA8	527109	389702	583232	507286	437754	544723	1500043	2.961	1641	Maestro heat-like repeat-containing protein family member 1 OS=Homo sapiens OX=9606 GN=MROH1 PE=2 SV=3	MROH1
P11169	12812972	6418278	12360443	12331115	7209684	11544334	31591693	4.80409	496	Solute carrier family 2, facilitated glucose transporter member 3 OS=Homo sapiens OX=9606 GN=SLC2A3 PE=1 SV=1	SLC2A3
Q5T700	1476062	1147404	2263210	1420551	1288884	2113779	4886676	4.37726	205	Low-density lipoprotein receptor class A domain-containing protein 1 OS=Homo sapiens OX=9606 GN=LDLRAD1 PE=1 SV=1	LDLRAD1
Q9NNW5	11048	12340	11370	10632	13861	10619	34758	1.49145	1121	WD repeat-containing protein 6 OS=Homo sapiens OX=9606 GN=WDR6 PE=1 SV=1	WDR6
P11166	37108240	18364963	31111745	35712711	20629456	29057567	86584948	5.24548	492	Solute carrier family 2, facilitated glucose transporter member 1 OS=Homo sapiens OX=9606 GN=SLC2A1 PE=1 SV=2	SLC2A1
H7BZ55	75270	173947	99592	72439	195395	93016	348809	2.32431	1653	Ciliary rootlet coiled-coil protein 2 OS=Homo sapiens OX=9606 GN=CROCC2 PE=1 SV=4	CROCC2
Q92485	1014848	1577021	1347663	976682	1771475	1258682	3939532	3.93743	455	Acid sphingomyelinase-like phosphodiesterase 3b OS=Homo sapiens OX=9606 GN=SMPDL3B PE=1 SV=2	SMPDL3B
Q08357	3184348	3152680	3847938	3064594	3541421	3593874	10184966	4.19371	652	Sodium-dependent phosphate transporter 2 OS=Homo sapiens OX=9606 GN=SLC20A2 PE=1 SV=1	SLC20A2
Q92482	45051	39914	0	43356	44835	0	84965	2.46386	292	Aquaporin-3 OS=Homo sapiens OX=9606 GN=AQP3 PE=1 SV=2	AQP3
Q6DKJ4	160534	198112	262349	154496	222540	245027	620995	3.1546	435	Nucleoredoxin OS=Homo sapiens OX=9606 GN=NXN PE=1 SV=2	NXN
Q30201	418855	261645	441290	403103	293907	412153	1121790	3.50833	348	Hereditary hemochromatosis protein OS=Homo sapiens OX=9606 GN=HFE PE=1 SV=1	HFE
Q96QE2	102296	59935	94479	98448	67325	88240	256710	2.59787	648	Proton myo-inositol cotransporter OS=Homo sapiens OX=9606 GN=SLC2A13 PE=1 SV=3	SLC2A13
Q9UBI6	14923411	9299947	10970518	14362186	10446677	10246180	35193876	5.68913	72	Guanine nucleotide-binding protein G(I)/G(S)/G(O) subunit gamma-12 OS=Homo sapiens OX=9606 GN=GNG12 PE=1 SV=3	GNG12
P07919	1367187	1140804	1971866	1315771	1281470	1841671	4479857	4.69222	91	Cytochrome b-c1 complex subunit 6, mitochondrial OS=Homo sapiens OX=9606 GN=UQCRH PE=1 SV=2	UQCRH
Q86SG5	1965054	708460	583142	1891154	795816	544639	3256656	4.50845	101	Protein S100-A7A OS=Homo sapiens OX=9606 GN=S100A7A PE=1 SV=3	S100A7A
Q9UBI1	931551	491869	708499	896518	552518	661719	2131919	4.03874	195	COMM domain-containing protein 3 OS=Homo sapiens OX=9606 GN=COMMD3 PE=1 SV=1	COMMD3
P60903	38767231	21266947	37228447	37309313	23889269	34770409	97262625	6.00117	97	Protein S100-A10 OS=Homo sapiens OX=9606 GN=S100A10 PE=1 SV=2	S100A10
P60900	5071600	4107724	5238282	4880872	4614227	4892420	14417606	4.76796	246	Proteasome subunit alpha type-6 OS=Homo sapiens OX=9606 GN=PSMA6 PE=1 SV=1	PSMA6
P07910	1091960	1399672	1972725	1050894	1572258	1842474	4464357	4.16404	306	Heterogeneous nuclear ribonucleoproteins C1/C2 OS=Homo sapiens OX=9606 GN=HNRNPC PE=1 SV=4	HNRNPC
P36873	3700353	2316371	10006370	3561193	2601991	9345691	16023094	4.69554	323	Serine/threonine-protein phosphatase PP1-gamma catalytic subunit OS=Homo sapiens OX=9606 GN=PPP1CC PE=1 SV=1	PPP1CC
P36871	2885325	1864948	2876105	2776816	2094905	2686207	7626378	4.13258	562	Phosphoglucomutase-1 OS=Homo sapiens OX=9606 GN=PGM1 PE=1 SV=3	PGM1
Q92478	735693	605062	635060	708025	679669	593129	1975815	4.12256	149	C-type lectin domain family 2 member B OS=Homo sapiens OX=9606 GN=CLEC2B PE=1 SV=2	CLEC2B
Q08345	744530	1798045	702956	716530	2019753	656542	3245531	3.55081	913	Epithelial discoidin domain-containing receptor 1 OS=Homo sapiens OX=9606 GN=DDR1 PE=1 SV=1	DDR1
Q96QD8	269034	84221	208834	258916	94605	195045	562089	3.04565	506	Sodium-coupled neutral amino acid symporter 2 OS=Homo sapiens OX=9606 GN=SLC38A2 PE=1 SV=2	SLC38A2
Q6DKI2	1236497	1356433	2199887	1189996	1523688	2054637	4792817	4.12914	356	Galectin-9C OS=Homo sapiens OX=9606 GN=LGALS9C PE=1 SV=2	LGALS9C
P15509	100201	100853	93164	96432	113288	87012	294218	2.86661	400	Granulocyte-macrophage colony-stimulating factor receptor subunit alpha OS=Homo sapiens OX=9606 GN=CSF2RA PE=1 SV=1	CSF2RA
Q9UBH6	279607	278423	528450	269091	312753	493558	1086480	3.19341	696	Xenotropic and polytropic retrovirus receptor 1 OS=Homo sapiens OX=9606 GN=XPR1 PE=1 SV=1	XPR1
Q6Y2X3	473025	730241	631466	455235	820283	589772	1834732	3.41724	702	DnaJ homolog subfamily C member 14 OS=Homo sapiens OX=9606 GN=DNAJC14 PE=2 SV=2	DNAJC14
P07902	147628	232714	248339	142076	261408	231942	628681	3.21979	379	Galactose-1-phosphate uridylyltransferase OS=Homo sapiens OX=9606 GN=GALT PE=1 SV=3	GALT
Q86SF2	6824438	7163599	11328911	6567791	8046907	10580910	25316948	4.58585	657	N-acetylgalactosaminyltransferase 7 OS=Homo sapiens OX=9606 GN=GALNT7 PE=1 SV=1	GALNT7
P07900	33636731	28983712	33431239	32371755	32557550	31223914	96051682	5.11799	732	Heat shock protein HSP 90-alpha OS=Homo sapiens OX=9606 GN=HSP90AA1 PE=1 SV=5	HSP90AA1
P42285	1319346	465450	367433	1269729	522842	343172	2152229	3.31502	1042	Exosome RNA helicase MTR4 OS=Homo sapiens OX=9606 GN=MTREX PE=1 SV=3	MTREX
Q92466	112502	113209	93172	108271	127168	87020	318883	2.8732	427	DNA damage-binding protein 2 OS=Homo sapiens OX=9606 GN=DDB2 PE=1 SV=1	DDB2
P11142	54796949	46826753	58301457	52736202	52600729	54452056	159925159	5.39368	646	Heat shock cognate 71 kDa protein OS=Homo sapiens OX=9606 GN=HSPA8 PE=1 SV=1	HSPA8
Q08334	102492	75134	106630	98637	84398	99589	284256	2.94183	325	Interleukin-10 receptor subunit beta OS=Homo sapiens OX=9606 GN=IL10RB PE=1 SV=2	IL10RB
A1X283	747544	628074	1088065	719431	705518	1016224	2463683	3.43207	911	SH3 and PX domain-containing protein 2B OS=Homo sapiens OX=9606 GN=SH3PXD2B PE=1 SV=3	SH3PXD2B
Q6ZT62	363218	293822	416345	349558	330051	388855	1073385	3.20017	677	Bargin OS=Homo sapiens OX=9606 GN=BARGIN PE=1 SV=2	BARGIN
Q3KQZ1	346018	125484	355467	333005	140956	331997	826969	3.44037	300	Solute carrier family 25 member 35 OS=Homo sapiens OX=9606 GN=SLC25A35 PE=1 SV=1	SLC25A35
Q9UBG3	1073452	1880573	3017488	1033082	2112457	2818255	5971513	4.08148	495	Cornulin OS=Homo sapiens OX=9606 GN=CRNN PE=1 SV=1	CRNN
Q86SE5	303357	486630	806358	291948	546633	753117	1596345	3.73923	291	RNA-binding Raly-like protein OS=Homo sapiens OX=9606 GN=RALYL PE=1 SV=2	RALYL
Q9UBG0	25105620	16478205	25208091	24161474	18510051	23543706	66791916	4.65476	1479	C-type mannose receptor 2 OS=Homo sapiens OX=9606 GN=MRC2 PE=1 SV=2	MRC2
Q12805	2239095	3018289	2506320	2154889	3390459	2340838	7763704	4.19722	493	EGF-containing fibulin-like extracellular matrix protein 1 OS=Homo sapiens OX=9606 GN=EFEMP1 PE=1 SV=2	EFEMP1
Q12802	1630071	1143675	1682032	1568768	1284695	1570974	4455778	3.19975	2813	A-kinase anchor protein 13 OS=Homo sapiens OX=9606 GN=AKAP13 PE=1 SV=2	AKAP13
Q96DI7	165031	153090	38238	158824	171966	35713	356359	2.99922	357	U5 small nuclear ribonucleoprotein 40 kDa protein OS=Homo sapiens OX=9606 GN=SNRNP40 PE=1 SV=1	SNRNP40
Q12800	743148	633218	831566	715200	711296	776661	2207932	3.64328	502	Alpha-globin transcription factor CP2 OS=Homo sapiens OX=9606 GN=TFCP2 PE=1 SV=2	TFCP2
Q63ZY3	1611562	803988	1346265	1550956	903123	1257376	3761815	3.64547	851	KN motif and ankyrin repeat domain-containing protein 2 OS=Homo sapiens OX=9606 GN=KANK2 PE=1 SV=1	KANK2
Q66K14	3496295	2720082	3836319	3364809	3055481	3583022	10052696	3.90537	1250	TBC1 domain family member 9B OS=Homo sapiens OX=9606 GN=TBC1D9B PE=1 SV=3	TBC1D9B
O76095	442924	395664	691349	426266	444451	645702	1529937	4.02032	146	Protein JTB OS=Homo sapiens OX=9606 GN=JTB PE=1 SV=1	JTB
O76094	575712	571768	672407	554061	642269	628010	1819887	3.43332	671	Signal recognition particle subunit SRP72 OS=Homo sapiens OX=9606 GN=SRP72 PE=1 SV=3	SRP72
Q9UBF6	218317	162456	196763	210106	182487	183771	577536	3.7085	113	RING-box protein 2 OS=Homo sapiens OX=9606 GN=RNF7 PE=1 SV=1	RNF7
Q9UBF2	4121699	4349224	4993406	3966694	4885505	4663712	13464329	4.18917	871	Coatomer subunit gamma-2 OS=Homo sapiens OX=9606 GN=COPG2 PE=1 SV=1	COPG2
Q96DH6	529005	499596	536633	509110	561198	501201	1565234	3.67871	328	RNA-binding protein Musashi homolog 2 OS=Homo sapiens OX=9606 GN=MSI2 PE=1 SV=1	MSI2
Q6ZSS7	1373336	213042	1109848	1321689	239311	1036569	2696226	3.53258	791	Major facilitator superfamily domain-containing protein 6 OS=Homo sapiens OX=9606 GN=MFSD6 PE=1 SV=2	MFSD6
Q00839	2242773	2040298	2770794	2158429	2291877	2587850	7053865	3.93197	825	Heterogeneous nuclear ribonucleoprotein U OS=Homo sapiens OX=9606 GN=HNRNPU PE=1 SV=6	HNRNPU
Q96QA5	393401	175004	106196	378606	196582	99184	674601	3.18069	445	Gasdermin-A OS=Homo sapiens OX=9606 GN=GSDMA PE=1 SV=4	GSDMA
Q06136	2193808	2180493	3491163	2111305	2449358	3260656	7865464	4.37459	332	3-ketodihydrosphingosine reductase OS=Homo sapiens OX=9606 GN=KDSR PE=1 SV=1	KDSR
A5A3E0	72025829	73157778	68454077	69317156	82178503	63934342	213637684	5.29827	1075	POTE ankyrin domain family member F OS=Homo sapiens OX=9606 GN=POTEF PE=1 SV=2	POTEF
P01344	573754	401374	434829	552176	450865	406119	1409957	3.89393	180	Insulin-like growth factor II OS=Homo sapiens OX=9606 GN=IGF2 PE=1 SV=1	IGF2
Q9UBE8	867598	567320	733158	834970	637273	684750	2168076	3.61426	527	Serine/threonine-protein kinase NLK OS=Homo sapiens OX=9606 GN=NLK PE=1 SV=2	NLK
O76083	0	10808	28792	0	12140	26890	39600	1.82464	593	High affinity cGMP-specific 3',5'-cyclic phosphodiesterase 9A OS=Homo sapiens OX=9606 GN=PDE9A PE=1 SV=1	PDE9A
O76082	84358	125449	217639	81185	140917	203269	427446	2.88503	557	Solute carrier family 22 member 5 OS=Homo sapiens OX=9606 GN=SLC22A5 PE=1 SV=1	SLC22A5
Q9UBE0	846731	839364	827207	814888	942861	772590	2513302	3.86117	346	SUMO-activating enzyme subunit 1 OS=Homo sapiens OX=9606 GN=SAE1 PE=1 SV=1	SAE1
P11117	1604602	1090537	1790134	1544257	1225005	1671938	4485273	4.02545	423	Lysosomal acid phosphatase OS=Homo sapiens OX=9606 GN=ACP2 PE=1 SV=3	ACP2
Q96DG6	875714	806730	770070	842781	906203	719225	2452514	4.00045	245	Carboxymethylenebutenolidase homolog OS=Homo sapiens OX=9606 GN=CMBL PE=1 SV=1	CMBL
Q06124	1559223	1580150	2143198	1500585	1774990	2001691	5282571	3.94979	593	Tyrosine-protein phosphatase non-receptor type 11 OS=Homo sapiens OX=9606 GN=PTPN11 PE=1 SV=3	PTPN11
O76074	2826630	2270903	2791143	2720329	2550916	2606855	7888676	3.955	875	cGMP-specific 3',5'-cyclic phosphodiesterase OS=Homo sapiens OX=9606 GN=PDE5A PE=1 SV=2	PDE5A
Q9UBD6	215453	177932	436625	207350	199871	407796	830010	3.23875	479	Ammonium transporter Rh type C OS=Homo sapiens OX=9606 GN=RHCG PE=1 SV=1	RHCG
O76071	941618	1886637	561423	906206	2119268	524354	3389678	3.99996	339	Probable cytosolic iron-sulfur protein assembly protein CIAO1 OS=Homo sapiens OX=9606 GN=CIAO1 PE=1 SV=1	CIAO1
O76070	253604	244708	313495	244066	274881	292796	811807	3.80565	127	Gamma-synuclein OS=Homo sapiens OX=9606 GN=SNCG PE=1 SV=2	SNCG
P22695	8839763	5831643	9646231	8507326	6550714	9009330	24317637	4.72982	453	Cytochrome b-c1 complex subunit 2, mitochondrial OS=Homo sapiens OX=9606 GN=UQCRC2 PE=1 SV=3	UQCRC2
P22694	2908562	2447503	2435790	2799179	2749292	2274965	7791855	4.34633	351	cAMP-dependent protein kinase catalytic subunit beta OS=Homo sapiens OX=9606 GN=PRKACB PE=1 SV=2	PRKACB
P22692	563917	711363	853648	542709	799077	797285	2128928	3.91654	258	Insulin-like growth factor-binding protein 4 OS=Homo sapiens OX=9606 GN=IGFBP4 PE=1 SV=2	IGFBP4
Q6EEV6	464854	442678	489899	447372	497262	457553	1397431	4.16761	95	Small ubiquitin-related modifier 4 OS=Homo sapiens OX=9606 GN=SUMO4 PE=1 SV=3	SUMO4
Q6EEV4	59169	52446	74884	56943	58912	69939	186499	3.10041	148	DNA-directed RNA polymerase II subunit GRINL1A, isoforms 4/5 OS=Homo sapiens OX=9606 GN=POLR2M PE=1 SV=1	POLR2M
Q5GJ75	62616	131524	206510	60261	147741	192875	400650	3.13738	292	Tumor necrosis factor alpha-induced protein 8-like protein 3 OS=Homo sapiens OX=9606 GN=TNFAIP8L3 PE=1 SV=1	TNFAIP8L3
A4D1U4	141186	147206	269378	135876	165357	251592	557770	3.08844	455	DENN domain-containing protein 11 OS=Homo sapiens OX=9606 GN=DENND11 PE=1 SV=1	DENND11
Q3KQV9	2016558	1584303	2085098	1940721	1779655	1947427	5685959	4.0498	507	UDP-N-acetylhexosamine pyrophosphorylase-like protein 1 OS=Homo sapiens OX=9606 GN=UAP1L1 PE=1 SV=2	UAP1L1
Q9UBC9	3891883	6535686	9539911	3745521	7341569	8910030	19967480	5.07244	169	Small proline-rich protein 3 OS=Homo sapiens OX=9606 GN=SPRR3 PE=1 SV=2	SPRR3
Q6ZT21	567559	396320	605213	546214	445188	565253	1569092	3.53955	453	Transmembrane protein with metallophosphoesterase domain OS=Homo sapiens OX=9606 GN=TMPPE PE=1 SV=2	TMPPE
Q9UBC5	5117763	3512644	2976708	4925299	3945770	2780168	11607115	4.04644	1043	Unconventional myosin-Ia OS=Homo sapiens OX=9606 GN=MYO1A PE=1 SV=1	MYO1A
O76062	507643	810523	440528	488552	910464	411441	1758694	3.62401	418	Delta(14)-sterol reductase TM7SF2 OS=Homo sapiens OX=9606 GN=TM7SF2 PE=1 SV=3	TM7SF2
Q9UBC2	1976962	1484848	1785111	1902614	1667937	1667247	5246921	3.78339	864	Epidermal growth factor receptor substrate 15-like 1 OS=Homo sapiens OX=9606 GN=EPS15L1 PE=1 SV=1	EPS15L1
P22681	220758	246069	337128	212455	276410	314868	803955	2.9481	906	E3 ubiquitin-protein ligase CBL OS=Homo sapiens OX=9606 GN=CBL PE=1 SV=2	CBL
P32456	1614755	1292631	2074058	1554028	1452018	1937116	4981444	3.92577	591	Guanylate-binding protein 2 OS=Homo sapiens OX=9606 GN=GBP2 PE=1 SV=3	GBP2
P32455	28321447	17988299	18684248	27256363	20206347	17450605	64993994	5.04055	592	Guanylate-binding protein 1 OS=Homo sapiens OX=9606 GN=GBP1 PE=1 SV=2	GBP1
O76054	142588	129175	184216	137225	145102	172052	455979	3.05364	403	SEC14-like protein 2 OS=Homo sapiens OX=9606 GN=SEC14L2 PE=1 SV=1	SEC14L2
Q9UBB6	550492	805878	1260936	529789	905246	1177681	2617306	3.55513	729	Neurochondrin OS=Homo sapiens OX=9606 GN=NCDN PE=1 SV=1	NCDN
P30273	4029223	1960747	3212684	3877696	2202517	3000563	9202654	5.02941	86	High affinity immunoglobulin epsilon receptor subunit gamma OS=Homo sapiens OX=9606 GN=FCER1G PE=1 SV=1	FCER1G
Q9UBB4	701509	615474	912981	675127	691365	852700	2229964	3.6716	475	Ataxin-10 OS=Homo sapiens OX=9606 GN=ATXN10 PE=1 SV=1	ATXN10
P22676	1298761	1303266	2072469	1249918	1463965	1935632	4674496	4.23677	271	Calretinin OS=Homo sapiens OX=9606 GN=CALB2 PE=2 SV=2	CALB2
P42229	867966	641814	867160	835324	720952	809905	2376940	3.4762	794	Signal transducer and activator of transcription 5A OS=Homo sapiens OX=9606 GN=STAT5A PE=1 SV=1	STAT5A
P42226	2361802	1901806	2615608	2272981	2136308	2442910	6879216	3.90966	847	Signal transducer and activator of transcription 6 OS=Homo sapiens OX=9606 GN=STAT6 PE=1 SV=1	STAT6
Q96DD7	73903	73163	87240	71123	82184	81479	234306	3.07532	197	Protein shisa-4 OS=Homo sapiens OX=9606 GN=SHISA4 PE=1 SV=3	SHISA4
P42224	2220631	1958288	1998362	2137119	2199754	1866418	6177281	3.91574	750	Signal transducer and activator of transcription 1-alpha/beta OS=Homo sapiens OX=9606 GN=STAT1 PE=1 SV=2	STAT1
Q8ND94	2689296	1558902	1811859	2588159	1751122	1692229	6060057	4.4059	238	LRRN4 C-terminal-like protein OS=Homo sapiens OX=9606 GN=LRRN4CL PE=2 SV=1	LRRN4CL
Q9UNZ2	1322547	924967	1308956	1272810	1039020	1222531	3556470	3.98282	370	NSFL1 cofactor p47 OS=Homo sapiens OX=9606 GN=NSFL1C PE=1 SV=2	NSFL1C
Q8NCX0	744587	780103	871892	716585	876293	814324	2396582	3.3378	1101	Coiled-coil domain-containing protein 150 OS=Homo sapiens OX=9606 GN=CCDC150 PE=1 SV=2	CCDC150
Q6ZT07	131332	44384	129809	126393	49856	121238	305525	2.38261	1266	TBC1 domain family member 9 OS=Homo sapiens OX=9606 GN=TBC1D9 PE=2 SV=2	TBC1D9
Q2MV58	116039	112149	159208	111675	125977	148696	387396	2.81952	587	Tectonic-1 OS=Homo sapiens OX=9606 GN=TCTN1 PE=2 SV=2	TCTN1
P24844	10297659	11478861	13621011	9910395	12894262	12721672	35397531	5.31344	172	Myosin regulatory light polypeptide 9 OS=Homo sapiens OX=9606 GN=MYL9 PE=1 SV=4	MYL9
P30260	109611	129366	165295	105488	145317	154381	404272	2.69075	824	Cell division cycle protein 27 homolog OS=Homo sapiens OX=9606 GN=CDC27 PE=1 SV=2	CDC27
P67936	9922057	9202209	9497882	9548918	10336888	8870776	28622148	5.06225	248	Tropomyosin alpha-4 chain OS=Homo sapiens OX=9606 GN=TPM4 PE=1 SV=3	TPM4
Q8NCW6	718789	686790	915120	691757	771474	854698	2320699	3.58172	608	Polypeptide N-acetylgalactosaminyltransferase 11 OS=Homo sapiens OX=9606 GN=GALNT11 PE=1 SV=2	GALNT11
Q8NCW5	916723	702147	759161	882247	788725	709036	2378031	3.91683	288	NAD(P)H-hydrate epimerase OS=Homo sapiens OX=9606 GN=NAXE PE=1 SV=2	NAXE
Q8ND82	75421	68981	70042	72584	77486	65417	214444	2.46385	737	Zinc finger protein 280C OS=Homo sapiens OX=9606 GN=ZNF280C PE=1 SV=1	ZNF280C
O76039	3496651	1803066	4432758	3365152	2025393	4140081	9732475	4.00595	960	Cyclin-dependent kinase-like 5 OS=Homo sapiens OX=9606 GN=CDKL5 PE=1 SV=2	CDKL5
Q15493	1892097	2164610	1952867	1820940	2431517	1823927	6009574	4.30317	299	Regucalcin OS=Homo sapiens OX=9606 GN=RGN PE=1 SV=1	RGN
P53794	236857	151763	167979	227949	170476	156888	556599	2.88942	718	Sodium/myo-inositol cotransporter OS=Homo sapiens OX=9606 GN=SLC5A3 PE=1 SV=3	SLC5A3
Q8ND76	1052268	764461	1034734	1012695	858722	966414	2851463	3.92231	341	Cyclin-Y OS=Homo sapiens OX=9606 GN=CCNY PE=1 SV=2	CCNY
Q96DB5	164589	235088	245788	158399	264075	229559	645465	3.31294	314	Regulator of microtubule dynamics protein 1 OS=Homo sapiens OX=9606 GN=RMDN1 PE=1 SV=1	RMDN1
Q99497	6785335	5275643	6289524	6530159	5926156	5874253	18350502	4.98719	189	Parkinson disease protein 7 OS=Homo sapiens OX=9606 GN=PARK7 PE=1 SV=2	PARK7
Q96DB2	271736	276817	232022	261516	310949	216702	780575	3.35209	347	Histone deacetylase 11 OS=Homo sapiens OX=9606 GN=HDAC11 PE=1 SV=1	HDAC11
Q8ND71	192449	114075	260327	185211	128141	243138	566851	2.93065	665	GTPase IMAP family member 8 OS=Homo sapiens OX=9606 GN=GIMAP8 PE=2 SV=2	GIMAP8
Q9GZZ9	270930	511724	282041	260741	574822	263419	1064695	3.42084	404	Ubiquitin-like modifier-activating enzyme 5 OS=Homo sapiens OX=9606 GN=UBA5 PE=1 SV=1	UBA5
P10696	997683	1227586	1957018	960163	1378953	1827804	4182287	3.8955	532	Alkaline phosphatase, germ cell type OS=Homo sapiens OX=9606 GN=ALPG PE=1 SV=4	ALPG
Q15485	4296033	1771282	3243235	4134472	1989690	3029097	9310550	4.47343	313	Ficolin-2 OS=Homo sapiens OX=9606 GN=FCN2 PE=1 SV=2	FCN2
Q07889	3718126	4233848	3727159	3578298	4755902	3481070	11679133	3.94258	1333	Son of sevenless homolog 1 OS=Homo sapiens OX=9606 GN=SOS1 PE=1 SV=1	SOS1
Q9GZZ1	197287	232936	192778	189867	261658	180049	623001	3.5666	169	N-alpha-acetyltransferase 50 OS=Homo sapiens OX=9606 GN=NAA50 PE=1 SV=1	NAA50
O76027	39086	22217	0	37616	24956	0	61303	2.24966	345	Annexin A9 OS=Homo sapiens OX=9606 GN=ANXA9 PE=1 SV=3	ANXA9
Q96PZ0	139416	103084	100658	134172	115794	94011	343158	2.71529	661	Pseudouridylate synthase 7 homolog OS=Homo sapiens OX=9606 GN=PUS7 PE=1 SV=2	PUS7
O76024	2889842	2470678	3946905	2781163	2775325	3686307	9307425	4.01944	890	Wolframin OS=Homo sapiens OX=9606 GN=WFS1 PE=1 SV=2	WFS1
P83111	420247	317985	535570	404442	357194	500208	1273802	3.36711	547	Serine beta-lactamase-like protein LACTB, mitochondrial OS=Homo sapiens OX=9606 GN=LACTB PE=1 SV=2	LACTB
P24821	1892413	795393	1247651	1821245	893468	1165273	3935457	3.25238	2201	Tenascin OS=Homo sapiens OX=9606 GN=TNC PE=1 SV=3	TNC
O76021	86934	40227	149738	83664	45187	139851	276899	2.75213	490	Ribosomal L1 domain-containing protein 1 OS=Homo sapiens OX=9606 GN=RSL1D1 PE=1 SV=3	RSL1D1
O15554	2441340	2226547	2998367	2349528	2501091	2800397	7666254	4.25416	427	Intermediate conductance calcium-activated potassium channel protein 4 OS=Homo sapiens OX=9606 GN=KCNN4 PE=1 SV=1	KCNN4
O15551	356087	513182	394809	342695	576459	368741	1264078	3.75935	220	Claudin-3 OS=Homo sapiens OX=9606 GN=CLDN3 PE=1 SV=1	CLDN3
Q99487	0	0	29844	0	0	27873	29844	1.88157	392	Platelet-activating factor acetylhydrolase 2, cytoplasmic OS=Homo sapiens OX=9606 GN=PAFAH2 PE=1 SV=1	PAFAH2
O60941	651728	834810	797538	627218	937746	744879	2284076	3.56144	627	Dystrobrevin beta OS=Homo sapiens OX=9606 GN=DTNB PE=1 SV=1	DTNB
Q96DA2	4258835	2617324	3987024	4098673	2940053	3723777	10863183	4.70758	213	Ras-related protein Rab-39B OS=Homo sapiens OX=9606 GN=RAB39B PE=1 SV=1	RAB39B
Q9UNW1	412476	513915	677017	396964	577283	632316	1603408	3.51752	487	Multiple inositol polyphosphate phosphatase 1 OS=Homo sapiens OX=9606 GN=MINPP1 PE=1 SV=1	MINPP1
A4D1P6	250079	221159	478480	240674	248429	446887	949718	3.10427	747	WD repeat-containing protein 91 OS=Homo sapiens OX=9606 GN=WDR91 PE=1 SV=2	WDR91
Q9GZY8	366186	381652	438362	352414	428711	409418	1186200	3.54013	342	Mitochondrial fission factor OS=Homo sapiens OX=9606 GN=MFF PE=1 SV=1	MFF
P32418	981089	794535	1107309	944193	892505	1034198	2882933	3.47172	973	Sodium/calcium exchanger 1 OS=Homo sapiens OX=9606 GN=SLC8A1 PE=1 SV=3	SLC8A1
Q9GZY6	181588	154175	186383	174759	173185	174076	522146	3.33219	243	Linker for activation of T-cells family member 2 OS=Homo sapiens OX=9606 GN=LAT2 PE=1 SV=1	LAT2
Q15477	1904150	1524076	2331333	1832540	1712002	2177404	5759559	3.66487	1246	Helicase SKI2W OS=Homo sapiens OX=9606 GN=SKIV2L PE=1 SV=3	SKIV2L
P55957	270040	168628	198851	259884	189420	185721	637519	3.51446	195	BH3-interacting domain death agonist OS=Homo sapiens OX=9606 GN=BID PE=1 SV=1	BID
Q96PY5	3156957	2486833	2850813	3038233	2793472	2662585	8494603	3.89331	1086	Formin-like protein 2 OS=Homo sapiens OX=9606 GN=FMNL2 PE=1 SV=3	FMNL2
P53779	3398097	6241868	2112872	3270304	7011521	1973367	11752837	4.40362	464	Mitogen-activated protein kinase 10 OS=Homo sapiens OX=9606 GN=MAPK10 PE=1 SV=2	MAPK10
O76015	3762971	2562787	1750352	3621457	2878791	1634783	8076110	4.24824	456	Keratin, type I cuticular Ha8 OS=Homo sapiens OX=9606 GN=KRT38 PE=1 SV=3	KRT38
Q6PIW4	700066	530963	1178613	673738	596433	1100794	2409642	3.55329	674	Fidgetin-like protein 1 OS=Homo sapiens OX=9606 GN=FIGNL1 PE=1 SV=2	FIGNL1
O76014	3568094	2155638	2968954	3433908	2421439	2772926	8692686	4.28691	449	Keratin, type I cuticular Ha7 OS=Homo sapiens OX=9606 GN=KRT37 PE=1 SV=3	KRT37
Q6XQN6	761061	779910	487273	732439	876076	455100	2028244	3.57634	538	Nicotinate phosphoribosyltransferase OS=Homo sapiens OX=9606 GN=NAPRT PE=1 SV=2	NAPRT
O95199	193097	256440	303512	185835	288060	283472	753049	3.13567	551	RCC1 and BTB domain-containing protein 2 OS=Homo sapiens OX=9606 GN=RCBTB2 PE=1 SV=1	RCBTB2
Q8ND56	118851	179557	313208	114381	201697	292528	611616	3.1209	463	Protein LSM14 homolog A OS=Homo sapiens OX=9606 GN=LSM14A PE=1 SV=3	LSM14A
O95197	5821061	3217798	7422839	5602148	3614568	6932740	16461698	4.20279	1032	Reticulon-3 OS=Homo sapiens OX=9606 GN=RTN3 PE=1 SV=2	RTN3
Q9GZX9	145689	189251	374802	140210	212586	350055	709742	3.5028	223	Twisted gastrulation protein homolog 1 OS=Homo sapiens OX=9606 GN=TWSG1 PE=1 SV=1	TWSG1
Q99471	526204	338032	608103	506415	379713	567952	1472339	3.98049	154	Prefoldin subunit 5 OS=Homo sapiens OX=9606 GN=PFDN5 PE=1 SV=2	PFDN5
Q99470	1071078	592949	1520812	1030798	666062	1420399	3184839	4.17881	211	Stromal cell-derived factor 2 OS=Homo sapiens OX=9606 GN=SDF2 PE=1 SV=2	SDF2
Q15465	100397	186196	156798	96621	209154	146445	443391	2.98214	462	Sonic hedgehog protein OS=Homo sapiens OX=9606 GN=SHH PE=1 SV=1	SHH
Q9GZX3	469867	354728	145126	452196	398467	135543	969721	3.39005	395	Carbohydrate sulfotransferase 6 OS=Homo sapiens OX=9606 GN=CHST6 PE=1 SV=1	CHST6
Q07866	954496	1181332	1228625	918600	1326996	1147504	3364453	3.76876	573	Kinesin light chain 1 OS=Homo sapiens OX=9606 GN=KLC1 PE=1 SV=2	KLC1
Q96PX1	205935	162169	206594	198190	182165	192953	574698	2.92757	679	E3 ubiquitin ligase RNF157 OS=Homo sapiens OX=9606 GN=RNF157 PE=1 SV=3	RNF157
Q13287	309529	774135	518071	297888	869589	483864	1601735	3.71745	307	N-myc-interactor OS=Homo sapiens OX=9606 GN=NMI PE=1 SV=2	NMI
Q13286	120374	85477	150584	115847	96016	140641	356435	2.91051	438	Battenin OS=Homo sapiens OX=9606 GN=CLN3 PE=1 SV=1	CLN3
Q3SYG4	1172692	1578211	1520200	1128590	1772812	1419827	4271103	3.68262	887	Protein PTHB1 OS=Homo sapiens OX=9606 GN=BBS9 PE=1 SV=1	BBS9
O76003	3899628	4745275	3456551	3752974	5330391	3228329	12101454	4.55779	335	Glutaredoxin-3 OS=Homo sapiens OX=9606 GN=GLRX3 PE=1 SV=2	GLRX3
Q13283	550595	543942	598897	529888	611012	559354	1693434	3.56038	466	Ras GTPase-activating protein-binding protein 1 OS=Homo sapiens OX=9606 GN=G3BP1 PE=1 SV=1	G3BP1
P22626	6091399	5714331	5632715	5862320	6418936	5260810	17438445	4.69373	353	Heterogeneous nuclear ribonucleoproteins A2/B1 OS=Homo sapiens OX=9606 GN=HNRNPA2B1 PE=1 SV=2	HNRNPA2B1
Q05682	7484027	5987767	6516121	7202575	6726089	6085888	19987915	4.40149	793	Caldesmon OS=Homo sapiens OX=9606 GN=CALD1 PE=1 SV=3	CALD1
O15533	4554819	4303243	6432125	4383526	4833854	6007438	15290187	4.53313	448	Tapasin OS=Homo sapiens OX=9606 GN=TAPBP PE=1 SV=2	TAPBP
[truncated: 4,632 more rows]

## Sheet: Sheet2
H	CREATED_DATE	Fri Jul 28 01:23:08 GMT 2023
H	GROUP_SAMPLE	1	1_Slot2_10_1_4474
H	GROUP_SAMPLE	2	2_Slot2_11_1_4475
H	GROUP_SAMPLE	3	3_Slot2_12_1_4476
H	NOTE	ratio p value will be calculated only when number of replicates are same between samples.

## Sheet: Sheet1
1000000000000	ACCESSION	EACH_EXP_INTENSITY_SUM_1	EACH_EXP_INTENSITY_SUM_2	EACH_EXP_INTENSITY_SUM_3	NORM_INTENSITY_1	NORM_INTENSITY_2	NORM_INTENSITY_3	TOTOL_PEPTIDE_INTENSITY	TOTAL_PEPTIDE_INTENSITY_DIVIDEDBY_PROTEIN_LENGTH_LOG10	PROTEIN_LENGTH	DESCRIPTION	Gene Symbol
9.37164e+08	P02768	864787457	997052765	919974514	832265431	1119994427	859232465	2781814736	6.65971	609	Albumin OS=Homo sapiens OX=9606 GN=ALB PE=1 SV=2	ALB
3.05851e+08	P01871	229395620	327968941	351587924	220768748	368409174	328374051	908952485	6.30244	453	Immunoglobulin heavy constant mu OS=Homo sapiens OX=9606 GN=IGHM PE=1 SV=4	IGHM
284856151	P01024	260597752	280067270	309612412	250797463	314600984	289170006	850277434	5.70867	1663	Complement C3 OS=Homo sapiens OX=9606 GN=C3 PE=1 SV=2	C3
2.45959e+08	P68871	271407446	230664334	232949663	261200637	259106416	217568976	735021443	6.69898	147	Hemoglobin subunit beta OS=Homo sapiens OX=9606 GN=HBB PE=1 SV=2	HBB
2.43319e+08	P02751	221734215	225487605	281881859	213395465	253291370	263270385	729103679	5.46886	2477	Fibronectin OS=Homo sapiens OX=9606 GN=FN1 PE=1 SV=5	FN1
233424458	P0DOX6	167603315	249609402	276865894	161300264	280387507	258585603	694078611	6.08099	576	Immunoglobulin mu heavy chain OS=Homo sapiens OX=9606 PE=1 SV=2
2.27771e+08	P01023	234273786	192461745	258739271	225463461	216193254	241655804	685474802	5.66749	1474	Alpha-2-macroglobulin OS=Homo sapiens OX=9606 GN=A2M PE=1 SV=3	A2M
2.2777e+08	P63261	233269115	227431334	217711760	224496573	255474770	203337167	678412209	6.25746	375	Actin, cytoplasmic 2 OS=Homo sapiens OX=9606 GN=ACTG1 PE=1 SV=1	ACTG1
224404566	P60709	231174168	220890433	216928845	222480410	248127343	202605945	668993446	6.25139	375	Actin, cytoplasmic 1 OS=Homo sapiens OX=9606 GN=ACTB PE=1 SV=1	ACTB
2.15163e+08	P02787	193831926	237948234	205207067	186542497	267288458	191658107	636987227	5.96028	698	Serotransferrin OS=Homo sapiens OX=9606 GN=TF PE=1 SV=3	TF
198788673	P07355	221723686	160164654	217422407	213385332	179913768	203066919	599310747	6.24745	339	Annexin A2 OS=Homo sapiens OX=9606 GN=ANXA2 PE=1 SV=2	ANXA2
1.94809e+08	P68032	219676942	180046662	182836819	211415560	202247328	170764872	582560423	6.189	377	Actin, alpha cardiac muscle 1 OS=Homo sapiens OX=9606 GN=ACTC1 PE=1 SV=1	ACTC1
1.91618e+08	P62736	221683472	174229141	177516277	213346631	195712477	165795623	573428890	6.18214	377	Actin, aortic smooth muscle OS=Homo sapiens OX=9606 GN=ACTA2 PE=1 SV=1	ACTA2
1.88138e+08	P63267	218987801	168878034	175549500	210752336	189701552	163958704	563415335	6.17564	376	Actin, gamma-enteric smooth muscle OS=Homo sapiens OX=9606 GN=ACTG2 PE=1 SV=1	ACTG2
1.87114e+08	P08133	207823189	141995002	216099534	200007591	159503705	201831390	565917725	5.92474	673	Annexin A6 OS=Homo sapiens OX=9606 GN=ANXA6 PE=1 SV=3	ANXA6
1.85373e+08	P68133	206673241	173112737	174267035	198900889	194458415	162760915	554053013	6.16721	377	Actin, alpha skeletal muscle OS=Homo sapiens OX=9606 GN=ACTA1 PE=1 SV=1	ACTA1
1.77593e+08	P00747	192955714	132962720	211700357	185699236	149357697	197722672	537618791	5.82199	810	Plasminogen OS=Homo sapiens OX=9606 GN=PLG PE=1 SV=2	PLG
176877396	P69905	188413428	201298809	131892768	181327772	226119973	123184443	521605005	6.56505	142	Hemoglobin subunit alpha OS=Homo sapiens OX=9606 GN=HBA2 PE=1 SV=2	HBA2
1.73986e+08	Q09666	200151104	133654769	191866629	192624029	150135079	179198482	525672502	4.9506	5890	Neuroblast differentiation-associated protein AHNAK OS=Homo sapiens OX=9606 GN=AHNAK PE=1 SV=2	AHNAK
158910752	A6NMY6	177152791	127914354	174046350	170490613	143686842	162554801	479113495	6.15024	339	Putative annexin A2-like protein OS=Homo sapiens OX=9606 GN=ANXA2P2 PE=5 SV=2	ANXA2P2
1.5265e+08	P0DOX5	141333080	168528160	142000122	136017972	189308536	132624451	451861362	6.00276	449	Immunoglobulin gamma-1 heavy chain OS=Homo sapiens OX=9606 PE=1 SV=2
1.5013e+08	P02730	187348017	105037431	162851400	180302428	117989078	152099006	455236848	5.69872	911	Band 3 anion transport protein OS=Homo sapiens OX=9606 GN=SLC4A1 PE=1 SV=3	SLC4A1
1.40588e+08	P02042	164128643	136473963	118318663	157956264	153301894	110506579	418921269	6.45482	147	Hemoglobin subunit delta OS=Homo sapiens OX=9606 GN=HBD PE=1 SV=2	HBD
138866438	P0C0L5	112451250	128474619	175658838	108222300	144316191	164060823	416584707	5.37816	1744	Complement C4-B OS=Homo sapiens OX=9606 GN=C4B_2 PE=1 SV=2	C4B_2
1.36128e+08	P0C0L4	109838100	126027368	172498627	105707423	141567181	161109268	408364095	5.3695	1744	Complement C4-A OS=Homo sapiens OX=9606 GN=C4A PE=1 SV=2	C4A
1.34255e+08	P08758	141560781	116959826	144701541	136237110	131381565	135147506	403222148	6.10039	320	Annexin A5 OS=Homo sapiens OX=9606 GN=ANXA5 PE=1 SV=2	ANXA5
1.33446e+08	P21333	156560751	103364268	142996274	150672977	116109606	133554831	402921293	5.18247	2647	Filamin-A OS=Homo sapiens OX=9606 GN=FLNA PE=1 SV=4	FLNA
1.25801e+08	P11021	119012491	116338462	141525460	114536793	130683584	132181128	376876413	5.76062	654	Endoplasmic reticulum chaperone BiP OS=Homo sapiens OX=9606 GN=HSPA5 PE=1 SV=2	HSPA5
1.24579e+08	P01009	118917155	150561115	96541458	114445042	169126064	90167231	366019728	5.94233	418	Alpha-1-antitrypsin OS=Homo sapiens OX=9606 GN=SERPINA1 PE=1 SV=3	SERPINA1
1.21731e+08	P02675	146695268	97074534	123096981	141178505	109044316	114969404	366866783	5.87343	491	Fibrinogen beta chain OS=Homo sapiens OX=9606 GN=FGB PE=1 SV=2	FGB
1.12837e+08	P30101	96787965	104549306	136965183	93148064	117440765	127921947	338302454	5.82601	505	Protein disulfide-isomerase A3 OS=Homo sapiens OX=9606 GN=PDIA3 PE=1 SV=4	PDIA3
1.12661e+08	P01834	127551840	114308182	92962577	122755003	128402960	86824648	334822599	6.49543	107	Immunoglobulin kappa constant OS=Homo sapiens OX=9606 GN=IGKC PE=1 SV=2	IGKC
112602132	P14625	100897233	102322271	134655193	97102795	114939125	125764476	337874697	5.62404	803	Endoplasmin OS=Homo sapiens OX=9606 GN=HSP90B1 PE=1 SV=1	HSP90B1
112074826	P02647	124931703	107225657	102298279	120233401	120447124	95543953	334455639	6.09783	267	Apolipoprotein A-I OS=Homo sapiens OX=9606 GN=APOA1 PE=1 SV=1	APOA1
1.11367e+08	P04004	102886891	108844401	120792818	99017628	122265467	112817376	332524110	5.8424	478	Vitronectin OS=Homo sapiens OX=9606 GN=VTN PE=1 SV=1	VTN
1.07705e+08	P02679	135848170	81143196	108383065	130739333	91148563	101226986	325374431	5.85629	453	Fibrinogen gamma chain OS=Homo sapiens OX=9606 GN=FGG PE=1 SV=3	FGG
1.06852e+08	P04083	115766029	82828231	124309435	111412420	93041371	116101805	322903695	5.97	346	Annexin A1 OS=Homo sapiens OX=9606 GN=ANXA1 PE=1 SV=2	ANXA1
9.93344e+07	Q9NZM1	109655185	81318846	108274813	105531387	91345872	101125882	299248844	5.16195	2061	Myoferlin OS=Homo sapiens OX=9606 GN=MYOF PE=1 SV=1	MYOF
92574349	P01859	89695328	99920685	84755528	86322159	112241412	79159476	274371541	5.92512	326	Immunoglobulin heavy constant gamma 2 OS=Homo sapiens OX=9606 GN=IGHG2 PE=1 SV=2	IGHG2
9.06693e+07	P68363	111418842	82110463	77672318	107228718	92235099	72543941	271201623	5.77912	451	Tubulin alpha-1B chain OS=Homo sapiens OX=9606 GN=TUBA1B PE=1 SV=1	TUBA1B
9.01795e+07	Q71U36	110893778	81370159	77530565	106723400	91403512	72411547	269794502	5.77686	451	Tubulin alpha-1A chain OS=Homo sapiens OX=9606 GN=TUBA1A PE=1 SV=1	TUBA1A
8.70303e+07	P00738	102937517	66516890	93477706	99066350	74718759	87305766	262932113	5.81132	406	Haptoglobin OS=Homo sapiens OX=9606 GN=HP PE=1 SV=1	HP
8.63483e+07	P35579	72608469	83338495	102307328	69877885	93614554	95552405	258254292	5.11979	1960	Myosin-9 OS=Homo sapiens OX=9606 GN=MYH9 PE=1 SV=4	MYH9
8.42459e+07	P04003	70925275	69769483	113608538	68257991	78372414	106107443	254303296	5.62938	597	C4b-binding protein alpha chain OS=Homo sapiens OX=9606 GN=C4BPA PE=1 SV=2	C4BPA
8.38257e+07	P04264	143797292	63608447	44579368	138389513	71451691	41635979	251985107	5.59249	644	Keratin, type II cytoskeletal 1 OS=Homo sapiens OX=9606 GN=KRT1 PE=1 SV=6	KRT1
8.35998e+07	P07437	102758965	78810814	67856451	98894512	88528587	63376174	249426230	5.74956	444	Tubulin beta chain OS=Homo sapiens OX=9606 GN=TUBB PE=1 SV=2	TUBB
8.35263e+07	P27824	89935819	62069782	100968628	86553606	69723300	94302094	252974229	5.63075	592	Calnexin OS=Homo sapiens OX=9606 GN=CANX PE=1 SV=2	CANX
8.32761e+07	Q6S8J3	88059833	80755125	79624780	84748170	90712641	74367490	248439738	5.36381	1075	POTE ankyrin domain family member E OS=Homo sapiens OX=9606 GN=POTEE PE=2 SV=3	POTEE
8.2167e+07	P0DOX7	91703208	75502824	78624989	88254529	84812705	73433711	245831021	6.06022	214	Immunoglobulin kappa light chain OS=Homo sapiens OX=9606 PE=1 SV=1
81808369	Q05707	59284728	125983315	50164343	57055209	141517696	46852202	235432386	5.11756	1796	Collagen alpha-1(XIV) chain OS=Homo sapiens OX=9606 GN=COL14A1 PE=1 SV=3	COL14A1
8.1774e+07	Q9BQE3	97995559	74483330	72105120	94310244	83667502	67344322	244584009	5.73618	449	Tubulin alpha-1C chain OS=Homo sapiens OX=9606 GN=TUBA1C PE=1 SV=1	TUBA1C
8.06167e+07	P68371	95223005	80158773	64418787	91641957	90042756	60165485	239800565	5.73149	445	Tubulin beta-4B chain OS=Homo sapiens OX=9606 GN=TUBB4B PE=1 SV=1	TUBB4B
7.91873e+07	P07237	74099305	64376841	100575066	71312655	72314831	93934517	239051212	5.67263	508	Protein disulfide-isomerase OS=Homo sapiens OX=9606 GN=P4HB PE=1 SV=3	P4HB
7.82841e+07	P04114	82121619	85681873	63783342	79033274	96246882	59571996	231586834	4.70546	4563	Apolipoprotein B-100 OS=Homo sapiens OX=9606 GN=APOB PE=1 SV=2	APOB
7.78928e+07	P68366	96746071	68353747	68298101	93107745	76782110	63788664	233397919	5.71682	448	Tubulin alpha-4A chain OS=Homo sapiens OX=9606 GN=TUBA4A PE=1 SV=1	TUBA4A
7.24005e+07	P02671	74919542	71360391	69530775	72102045	80159489	64939950	215810708	5.39656	866	Fibrinogen alpha chain OS=Homo sapiens OX=9606 GN=FGA PE=1 SV=2	FGA
7.181e+07	A5A3E0	72025829	73157778	68454077	69317156	82178503	63934342	213637684	5.29827	1075	POTE ankyrin domain family member F OS=Homo sapiens OX=9606 GN=POTEF PE=1 SV=2	POTEF
7.09722e+07	P01860	71702245	76153493	62493496	69005741	85543604	58367313	210349234	5.7466	377	Immunoglobulin heavy constant gamma 3 OS=Homo sapiens OX=9606 GN=IGHG3 PE=1 SV=2	IGHG3
7.08486e+07	Q6PEY2	88642362	64242249	58966672	85308792	72163644	55073350	211851283	5.67282	450	Tubulin alpha-3E chain OS=Homo sapiens OX=9606 GN=TUBA3E PE=1 SV=2	TUBA3E
68387552	Q13885	83637195	63694386	56877991	80491854	71548226	53122576	204209572	5.66172	445	Tubulin beta-2A chain OS=Homo sapiens OX=9606 GN=TUBB2A PE=1 SV=1	TUBB2A
68227767	Q9BVA1	83386362	63599629	56737180	80250454	71441785	52991062	203723171	5.66068	445	Tubulin beta-2B chain OS=Homo sapiens OX=9606 GN=TUBB2B PE=1 SV=1	TUBB2B
6.74227e+07	Q562R1	76196902	61120079	64541671	73331368	68656494	60280255	201858652	5.72986	376	Beta-actin-like protein 2 OS=Homo sapiens OX=9606 GN=ACTBL2 PE=1 SV=2	ACTBL2
6.72774e+07	P09525	63884875	63559274	73827970	61482359	71396454	68953419	201272119	5.79999	319	Annexin A4 OS=Homo sapiens OX=9606 GN=ANXA4 PE=1 SV=4	ANXA4
6.48129e+07	P27797	64385083	47688750	84484180	61963755	53569014	78906044	196558013	5.67335	417	Calreticulin OS=Homo sapiens OX=9606 GN=CALR PE=1 SV=1	CALR
64513010	P04406	58194972	76757951	54937277	56006436	86222595	51309999	189890200	5.75346	335	Glyceraldehyde-3-phosphate dehydrogenase OS=Homo sapiens OX=9606 GN=GAPDH PE=1 SV=3	GAPDH
6.43821e+07	P04350	78593425	63154115	49859240	75637765	70941337	46567244	191606780	5.63503	444	Tubulin beta-4A chain OS=Homo sapiens OX=9606 GN=TUBB4A PE=1 SV=2	TUBB4A
64058381	P0DOY3	54074806	62522014	74844285	52041217	70231295	69902631	191441105	6.25673	106	Immunoglobulin lambda constant 3 OS=Homo sapiens OX=9606 GN=IGLC3 PE=1 SV=1	IGLC3
63424726	P00734	66562675	50348697	74582121	64059455	56556946	69657777	191493493	5.48836	622	Prothrombin OS=Homo sapiens OX=9606 GN=F2 PE=1 SV=2	F2
63332115	Q07065	50951093	60809940	77789359	49034977	68308114	72653254	189550392	5.49813	602	Cytoskeleton-associated protein 4 OS=Homo sapiens OX=9606 GN=CKAP4 PE=1 SV=2	CKAP4
62820925	Q07954	66922458	47606518	75569995	64405707	53476643	70580425	190098971	4.62154	4544	Prolow-density lipoprotein receptor-related protein 1 OS=Homo sapiens OX=9606 GN=LRP1 PE=1 SV=2	LRP1
62773861	P04899	73577505	46845210	69476913	70810478	52621461	64889644	189899628	5.7283	355	Guanine nucleotide-binding protein G(i) subunit alpha-2 OS=Homo sapiens OX=9606 GN=GNAI2 PE=1 SV=3	GNAI2
6.2145e+07	P23284	58464339	50633445	78473688	56265673	56876805	73292400	187571472	5.93871	216	Peptidyl-prolyl cis-trans isomerase B OS=Homo sapiens OX=9606 GN=PPIB PE=1 SV=2	PPIB
61942605	Q9Y490	72490511	44943736	70213852	69764363	50485526	65577926	187648099	4.86834	2541	Talin-1 OS=Homo sapiens OX=9606 GN=TLN1 PE=1 SV=3	TLN1
6.12729e+07	P13645	106700638	42832215	35351163	102687951	48113644	33017074	184884016	5.50049	584	Keratin, type I cytoskeletal 10 OS=Homo sapiens OX=9606 GN=KRT10 PE=1 SV=6	KRT10
6.10035e+07	P08514	81483668	35659634	69096624	78419315	40056647	64534464	186239926	5.25346	1039	Integrin alpha-IIb OS=Homo sapiens OX=9606 GN=ITGA2B PE=1 SV=3	ITGA2B
6.06092e+07	Q14764	62995982	40003329	81656141	60626894	44935942	76264729	184655452	5.31551	893	Major vault protein OS=Homo sapiens OX=9606 GN=MVP PE=1 SV=4	MVP
60604608	P0DOX8	50420673	58919761	71848295	48524504	66184866	67104454	181188729	5.92368	216	Immunoglobulin lambda-1 light chain OS=Homo sapiens OX=9606 PE=1 SV=1
5.7952e+07	Q14697	55851409	41937903	78156256	53751007	47109059	72995927	175945568	5.27041	944	Neutral alpha-glucosidase AB OS=Homo sapiens OX=9606 GN=GANAB PE=1 SV=3	GANAB
5.72007e+07	P05106	76254584	36961761	60703864	73386881	41519333	56695843	173920209	5.34382	788	Integrin beta-3 OS=Homo sapiens OX=9606 GN=ITGB3 PE=1 SV=2	ITGB3
56795277	P08670	54100501	62467124	51554154	52065945	70169637	48150249	168121779	5.55724	466	Vimentin OS=Homo sapiens OX=9606 GN=VIM PE=1 SV=4	VIM
56540412	P35749	45364434	58072897	65022398	43658415	65233579	60729242	168459729	4.93159	1972	Myosin-11 OS=Homo sapiens OX=9606 GN=MYH11 PE=1 SV=3	MYH11
5.58499e+07	P26038	49661527	56078074	60775727	47793908	62992784	56762961	166515328	5.46028	577	Moesin OS=Homo sapiens OX=9606 GN=MSN PE=1 SV=3	MSN
54814480	P50454	51752434	40404755	74145937	49806182	45386866	69250392	166303126	5.59972	418	Serpin H1 OS=Homo sapiens OX=9606 GN=SERPINH1 PE=1 SV=2	SERPINH1
5.47685e+07	P04843	50429696	45200939	69592699	48533188	50774444	64997785	165223334	5.43488	607	Dolichyl-diphosphooligosaccharide--protein glycosyltransferase subunit 1 OS=Homo sapiens OX=9606 GN=RPN1 PE=1 SV=1	RPN1
5.45942e+07	P01861	60576749	57558696	43714094	58298641	64655975	40827836	161849539	5.69456	327	Immunoglobulin heavy constant gamma 4 OS=Homo sapiens OX=9606 GN=IGHG4 PE=1 SV=1	IGHG4
5.44985e+07	Q00610	48224114	43348276	73226534	46410551	48693338	68391693	164798924	4.99294	1675	Clathrin heavy chain 1 OS=Homo sapiens OX=9606 GN=CLTC PE=1 SV=5	CLTC
5.38729e+07	Q13509	66105761	52492907	41792910	63619724	58965548	39033499	160391578	5.55197	450	Tubulin beta-3 chain OS=Homo sapiens OX=9606 GN=TUBB3 PE=1 SV=2	TUBB3
5.3263e+07	P11142	54796949	46826753	58301457	52736202	52600729	54452056	159925159	5.39368	646	Heat shock cognate 71 kDa protein OS=Homo sapiens OX=9606 GN=HSPA8 PE=1 SV=1	HSPA8
5.23766e+07	P62879	63262897	41989106	52548907	60883771	47166575	49079323	157800910	5.66663	340	Guanine nucleotide-binding protein G(I)/G(S)/G(T) subunit beta-2 OS=Homo sapiens OX=9606 GN=GNB2 PE=1 SV=3	GNB2
52094821	P0CG38	49280672	52620133	53265525	47427375	59108462	49748626	155166330	5.15939	1075	POTE ankyrin domain family member I OS=Homo sapiens OX=9606 GN=POTEI PE=3 SV=1	POTEI
51298383	P01876	45415239	51200650	56397586	43707310	57513949	52673890	153013475	5.63695	353	Immunoglobulin heavy constant alpha 1 OS=Homo sapiens OX=9606 GN=IGHA1 PE=1 SV=2	IGHA1
5.12852e+07	P13667	45337098	46792474	61737507	43632107	52562223	57661239	153867079	5.37759	645	Protein disulfide-isomerase A4 OS=Homo sapiens OX=9606 GN=PDIA4 PE=1 SV=2	PDIA4
50364630	P16157	67594125	29357200	56816006	65052115	32977091	53064684	153767331	4.91248	1881	Ankyrin-1 OS=Homo sapiens OX=9606 GN=ANK1 PE=1 SV=3	ANK1
49571053	P35580	41440888	49024101	57562314	39882422	55069021	53761716	148027303	4.87455	1976	Myosin-10 OS=Homo sapiens OX=9606 GN=MYH10 PE=1 SV=3	MYH10
4.95276e+07	P62873	61076629	38981761	49267648	58779722	43788409	46014712	149326038	5.64266	340	Guanine nucleotide-binding protein G(I)/G(S)/G(T) subunit beta-1 OS=Homo sapiens OX=9606 GN=GNB1 PE=1 SV=3	GNB1
4.95132e+07	Q16853	69982096	34264766	45718039	67350282	38489785	42699469	149964901	5.29347	763	Membrane primary amine oxidase OS=Homo sapiens OX=9606 GN=AOC3 PE=1 SV=3	AOC3
4.95008e+07	P05023	57269324	38797814	53325828	55115598	43581781	49804947	149392966	5.16445	1023	Sodium/potassium-transporting ATPase subunit alpha-1 OS=Homo sapiens OX=9606 GN=ATP1A1 PE=1 SV=1	ATP1A1
4.91169e+07	Q14204	57900315	40638261	49229012	55722860	45649164	45978627	147767588	4.5025	4646	Cytoplasmic dynein 1 heavy chain 1 OS=Homo sapiens OX=9606 GN=DYNC1H1 PE=1 SV=5	DYNC1H1
48892213	Q9NY65	62136931	42689408	41674879	59800150	47953228	38923261	146501218	5.51359	449	Tubulin alpha-8 chain OS=Homo sapiens OX=9606 GN=TUBA8 PE=1 SV=1	TUBA8
4.82543e+07	P05556	54568786	36844359	54454110	52516619	41387455	50858734	145867255	5.26195	798	Integrin beta-1 OS=Homo sapiens OX=9606 GN=ITGB1 PE=1 SV=2	ITGB1
4.78323e+07	P15311	41346400	53790277	46342211	39791487	60422890	43282429	141478888	5.38279	586	Ezrin OS=Homo sapiens OX=9606 GN=EZR PE=1 SV=4	EZR
4.54211e+07	P27105	56661627	31947059	49087285	54530755	35886293	45846257	137695971	5.67953	288	Stomatin OS=Homo sapiens OX=9606 GN=STOM PE=1 SV=3	STOM
4.49695e+07	P08238	44124159	46719482	42788610	42464783	52480231	39963458	133632251	5.26617	724	Heat shock protein HSP 90-beta OS=Homo sapiens OX=9606 GN=HSP90AB1 PE=1 SV=4	HSP90AB1
4.46937e+07	Q12889	34394146	67521152	26910193	33100686	75846852	25133426	128825491	5.27877	678	Oviduct-specific glycoprotein OS=Homo sapiens OX=9606 GN=OVGP1 PE=2 SV=1	OVGP1
4.44256e+07	P00739	49870937	35900861	48131818	47995442	40327619	44953876	133903616	5.58521	348	Haptoglobin-related protein OS=Homo sapiens OX=9606 GN=HPR PE=2 SV=2	HPR
44398366	Q96S59	45102209	48899070	37324878	43406052	54928573	34860473	131326157	5.25562	729	Ran-binding protein 9 OS=Homo sapiens OX=9606 GN=RANBP9 PE=1 SV=1	RANBP9
44347345	O43866	34127075	41611647	57234774	32843659	46742574	53455802	132973496	5.58344	347	CD5 antigen-like OS=Homo sapiens OX=9606 GN=CD5L PE=1 SV=1	CD5L
4.40703e+07	P16615	43187922	35733287	54078445	41563755	40139382	50507872	132999654	5.10598	1042	Sarcoplasmic/endoplasmic reticulum calcium ATPase 2 OS=Homo sapiens OX=9606 GN=ATP2A2 PE=1 SV=1	ATP2A2
4.3995e+07	P35908	73757812	31108405	27898751	70984005	34944229	26056713	132764968	5.31758	639	Keratin, type II cytoskeletal 2 epidermal OS=Homo sapiens OX=9606 GN=KRT2 PE=1 SV=2	KRT2
4.25276e+07	P14618	39438855	50335260	35424059	37955679	56541852	33085157	125198174	5.3725	531	Pyruvate kinase PKM OS=Homo sapiens OX=9606 GN=PKM PE=1 SV=4	PKM
42296226	Q9H3F6	26281451	50002637	48638794	25293085	56168215	45427378	124922882	5.6011	313	BTB/POZ domain-containing adapter for CUL3-mediated RhoA degradation protein 3 OS=Homo sapiens OX=9606 GN=KCTD10 PE=1 SV=1	KCTD10
4.21899e+07	P23634	50444447	31504961	45646577	48547384	35389682	42632725	127595985	5.01207	1241	Plasma membrane calcium-transporting ATPase 4 OS=Homo sapiens OX=9606 GN=ATP2B4 PE=1 SV=2	ATP2B4
4.17027e+07	P50995	44980993	32990677	47924454	43289394	37058594	44760203	125896124	5.39672	505	Annexin A11 OS=Homo sapiens OX=9606 GN=ANXA11 PE=1 SV=1	ANXA11
4.06067e+07	P07099	38192189	31660977	52998604	36755896	35564936	49499329	122851770	5.43137	455	Epoxide hydrolase 1 OS=Homo sapiens OX=9606 GN=EPHX1 PE=1 SV=1	EPHX1
4.01473e+07	P06396	38939462	39281215	41587852	37475067	44124788	38841981	119808529	5.18528	782	Gelsolin OS=Homo sapiens OX=9606 GN=GSN PE=1 SV=1	GSN
40100713	P10909	41548203	38550702	39628760	39985701	43304199	37012239	119727665	5.42595	449	Clusterin OS=Homo sapiens OX=9606 GN=CLU PE=1 SV=1	CLU
3.94403e+07	P02790	39510615	39536887	38421032	38024740	44411985	35884252	117468534	5.40528	462	Hemopexin OS=Homo sapiens OX=9606 GN=HPX PE=1 SV=2	HPX
3.88247e+07	Q9BUF5	49082788	36373076	30385367	47236933	40858060	28379148	115841231	5.41453	446	Tubulin beta-6 chain OS=Homo sapiens OX=9606 GN=TUBB6 PE=1 SV=1	TUBB6
3.8578e+07	P11277	46914109	24188711	46481768	45149812	27171301	43412772	117584588	4.74055	2137	Spectrin beta chain, erythrocytic OS=Homo sapiens OX=9606 GN=SPTB PE=1 SV=5	SPTB
3.84903e+07	P49257	31388513	33836106	50595131	30208086	38008269	47254547	115819750	5.35621	510	Protein ERGIC-53 OS=Homo sapiens OX=9606 GN=LMAN1 PE=1 SV=2	LMAN1
3.74065e+07	P63104	42969767	30647087	39015621	41353804	34426028	36439583	112632475	5.6625	245	14-3-3 protein zeta/delta OS=Homo sapiens OX=9606 GN=YWHAZ PE=1 SV=1	YWHAZ
3.73542e+07	P21980	35744916	27810448	49704040	34400658	31239617	46422291	113259404	5.21712	687	Protein-glutamine gamma-glutamyltransferase 2 OS=Homo sapiens OX=9606 GN=TGM2 PE=1 SV=2	TGM2
36085889	P20073	40206835	26574311	42519195	38694778	29851058	39711831	109300341	5.3502	488	Annexin A7 OS=Homo sapiens OX=9606 GN=ANXA7 PE=1 SV=3	ANXA7
36027614	P0DMV9	39653846	30795453	37824995	38162585	34592688	35327569	108274294	5.22767	641	Heat shock 70 kDa protein 1B OS=Homo sapiens OX=9606 GN=HSPA1B PE=1 SV=1	HSPA1B
3.54143e+07	P00387	38055124	27104009	41942252	36623986	30446070	39172981	107101385	5.55123	301	NADH-cytochrome b5 reductase 3 OS=Homo sapiens OX=9606 GN=CYB5R3 PE=1 SV=3	CYB5R3
3.53242e+07	Q9P2B2	40134882	27982552	38453113	38625531	31432942	35914215	106570547	5.08365	879	Prostaglandin F2 receptor negative regulator OS=Homo sapiens OX=9606 GN=PTGFRN PE=1 SV=2	PTGFRN
34929313	P00450	35950017	31534281	37225093	34598046	35422617	34767276	104709391	4.99264	1065	Ceruloplasmin OS=Homo sapiens OX=9606 GN=CP PE=1 SV=1	CP
34828188	P05164	52147879	15070392	40010915	50186755	16928647	37369162	107229186	5.15816	745	Myeloperoxidase OS=Homo sapiens OX=9606 GN=MPO PE=1 SV=1	MPO
3.45988e+07	P35241	29165119	37819105	35595977	28068307	42482392	33245724	102580201	5.24539	583	Radixin OS=Homo sapiens OX=9606 GN=RDX PE=1 SV=1	RDX
34296531	P35527	60519447	25172452	17526991	58243494	28276342	16369757	103218890	5.21927	623	Keratin, type I cytoskeletal 9 OS=Homo sapiens OX=9606 GN=KRT9 PE=1 SV=3	KRT9
3.42779e+07	Q92896	33411590	26038364	44358329	32155081	29249026	41429535	103808283	4.94472	1179	Golgi apparatus protein 1 OS=Homo sapiens OX=9606 GN=GLG1 PE=1 SV=2	GLG1
34089130	P02549	40588940	23001640	40008621	39062513	25837858	37367019	103599201	4.63172	2419	Spectrin alpha chain, erythrocytic 1 OS=Homo sapiens OX=9606 GN=SPTA1 PE=1 SV=5	SPTA1
33830921	Q9BYX7	33999184	34995371	31544456	32720578	39310477	29461708	100539011	5.4283	375	Putative beta-actin-like protein 3 OS=Homo sapiens OX=9606 GN=POTEKP PE=5 SV=1	POTEKP
3.3789e+07	P02749	41649538	23777071	37019037	40083225	26708904	34574825	102445646	5.47267	345	Beta-2-glycoprotein 1 OS=Homo sapiens OX=9606 GN=APOH PE=1 SV=3	APOH
3.3669e+07	Q01995	41867959	22714258	37686749	40293432	25515041	35198451	102268966	5.70655	201	Transgelin OS=Homo sapiens OX=9606 GN=TAGLN PE=1 SV=4	TAGLN
3.36634e+07	P00325	36677699	28544598	36004907	35298362	32064291	33627654	101227204	5.43127	375	All-trans-retinol dehydrogenase [NAD(+)] ADH1B OS=Homo sapiens OX=9606 GN=ADH1B PE=1 SV=3	ADH1B
33606711	P16452	46784004	18590789	37380484	45024599	20883127	34912407	102755277	5.17233	691	Protein 4.2 OS=Homo sapiens OX=9606 GN=EPB42 PE=1 SV=3	EPB42
33128308	P21589	44176811	22615600	33689637	42515455	25404218	31465251	100482048	5.24318	574	5'-nucleotidase OS=Homo sapiens OX=9606 GN=NT5E PE=1 SV=1	NT5E
3.24151e+07	P02774	29338788	39654678	26195050	28235445	44544300	24465500	95188516	5.30281	474	Vitamin D-binding protein OS=Homo sapiens OX=9606 GN=GC PE=1 SV=2	GC
32051073	P07900	33636731	28983712	33431239	32371755	32557550	31223914	96051682	5.11799	732	Heat shock protein HSP 90-alpha OS=Homo sapiens OX=9606 GN=HSP90AA1 PE=1 SV=5	HSP90AA1
3.19897e+07	P60903	38767231	21266947	37228447	37309313	23889269	34770409	97262625	6.00117	97	Protein S100-A10 OS=Homo sapiens OX=9606 GN=S100A10 PE=1 SV=2	S100A10
31327931	Q99536	41404519	19721035	34244666	39847421	22152738	31983634	95370220	5.38502	393	Synaptic vesicle membrane protein VAT-1 homolog OS=Homo sapiens OX=9606 GN=VAT1 PE=1 SV=2	VAT1
31243758	Q03135	34453620	22715539	37535159	33157924	25516480	35056870	94704318	5.72595	178	Caveolin-1 OS=Homo sapiens OX=9606 GN=CAV1 PE=1 SV=4	CAV1
3.11578e+07	P04439	30193897	27422451	35987195	29058396	30803778	33611111	93603543	5.409	365	HLA class I histocompatibility antigen, A alpha chain OS=Homo sapiens OX=9606 GN=HLA-A PE=1 SV=2	HLA-A
3.09267e+07	P02748	29466131	29283111	33757047	28357999	32893867	31528211	92506289	5.21876	559	Complement component C9 OS=Homo sapiens OX=9606 GN=C9 PE=1 SV=2	C9
3.07241e+07	P01889	33729990	22943294	36337628	32461507	25772318	33938407	93010912	5.40983	362	HLA class I histocompatibility antigen, B alpha chain OS=Homo sapiens OX=9606 GN=HLA-B PE=1 SV=3	HLA-B
3.04578e+07	P05107	35922014	21510423	34947054	34571096	24162767	32639646	92379491	5.07965	769	Integrin beta-2 OS=Homo sapiens OX=9606 GN=ITGB2 PE=1 SV=2	ITGB2
3.04266e+07	P04792	27640799	29470637	33806171	26601312	33104516	31574091	90917607	5.64689	205	Heat shock protein beta-1 OS=Homo sapiens OX=9606 GN=HSPB1 PE=1 SV=2	HSPB1
2.99154e+07	Q5VTE0	31614863	25973717	32274964	30425924	29176408	30143983	89863544	5.28894	462	Putative elongation factor 1-alpha-like 3 OS=Homo sapiens OX=9606 GN=EEF1A1P5 PE=5 SV=1	EEF1A1P5
2.99034e+07	P06702	34087337	20952193	35727909	32805415	23535704	33368945	90767439	5.90103	114	Protein S100-A9 OS=Homo sapiens OX=9606 GN=S100A9 PE=1 SV=1	S100A9
2.98238e+07	Q14766	29037597	28601056	31476448	27945581	32127711	29398190	89115101	4.71417	1721	Latent-transforming growth factor beta-binding protein 1 OS=Homo sapiens OX=9606 GN=LTBP1 PE=1 SV=4	LTBP1
2.97577e+07	Q9HAV0	36881579	23492271	29325754	35494575	26388987	27389497	89699604	5.42131	340	Guanine nucleotide-binding protein subunit beta-4 OS=Homo sapiens OX=9606 GN=GNB4 PE=1 SV=3	GNB4
2.96583e+07	P68104	31465423	25401846	32290786	30282104	28534022	30158761	89158055	5.28552	462	Elongation factor 1-alpha 1 OS=Homo sapiens OX=9606 GN=EEF1A1 PE=1 SV=1	EEF1A1
29645034	P08754	33789917	22746186	33046968	32519181	25550906	30865015	89583071	5.40322	354	Guanine nucleotide-binding protein G(i) subunit alpha-3 OS=Homo sapiens OX=9606 GN=GNAI3 PE=1 SV=3	GNAI3
2.95223e+07	P07585	23713536	38852176	23664682	22821742	43642846	22102202	86230394	5.38057	359	Decorin OS=Homo sapiens OX=9606 GN=DCN PE=1 SV=1	DCN
29420690	P18206	32245718	24009590	32398028	31033054	26970094	30258922	88653336	4.89308	1134	Vinculin OS=Homo sapiens OX=9606 GN=VCL PE=1 SV=4	VCL
2.93246e+07	P0CG39	26696461	29814626	30825772	25692488	33490920	28790475	87336859	4.925	1038	POTE ankyrin domain family member J OS=Homo sapiens OX=9606 GN=POTEJ PE=3 SV=1	POTEJ
29028249	P54652	30829589	26395059	29727656	29670181	29649703	27764863	86952304	5.13378	639	Heat shock-related 70 kDa protein 2 OS=Homo sapiens OX=9606 GN=HSPA2 PE=1 SV=1	HSPA2
2.90068e+07	P04259	41794180	25076396	19946378	40222428	28168442	18629402	86816954	5.18733	564	Keratin, type II cytoskeletal 6B OS=Homo sapiens OX=9606 GN=KRT6B PE=1 SV=5	KRT6B
28746937	P63096	32854911	22003889	32018437	31619337	24717080	29904394	86877237	5.3899	354	Guanine nucleotide-binding protein G(i) subunit alpha-1 OS=Homo sapiens OX=9606 GN=GNAI1 PE=1 SV=2	GNAI1
28466578	P11166	37108240	18364963	31111745	35712711	20629456	29057567	86584948	5.24548	492	Solute carrier family 2, facilitated glucose transporter member 1 OS=Homo sapiens OX=9606 GN=SLC2A1 PE=1 SV=2	SLC2A1
28342475	P04216	34545488	20650928	30604482	33246337	23197292	28583796	85800898	5.72667	161	Thy-1 membrane glycoprotein OS=Homo sapiens OX=9606 GN=THY1 PE=1 SV=2	THY1
28240890	P12259	25859951	25398022	33518601	24887436	28529726	31305508	84776574	4.58114	2224	Coagulation factor V OS=Homo sapiens OX=9606 GN=F5 PE=1 SV=4	F5
2.8193e+07	O00264	26258585	27057257	30958439	25271079	30393554	28914383	84274281	5.63566	195	Membrane-associated progesterone receptor component 1 OS=Homo sapiens OX=9606 GN=PGRMC1 PE=1 SV=3	PGRMC1
2.80134e+07	P48668	38680936	24869952	20211997	37226263	27936543	18877483	83762885	5.17177	564	Keratin, type II cytoskeletal 6C OS=Homo sapiens OX=9606 GN=KRT6C PE=1 SV=3	KRT6C
27864115	P12429	32176841	20012832	32276120	30966767	22480515	30145063	84465793	5.41748	323	Annexin A3 OS=Homo sapiens OX=9606 GN=ANXA3 PE=1 SV=3	ANXA3
2.7783e+07	P02538	38518683	24560910	20010666	37070112	27589394	18689445	83090259	5.16827	564	Keratin, type II cytoskeletal 6A OS=Homo sapiens OX=9606 GN=KRT6A PE=1 SV=3	KRT6A
27582063	P20774	24631403	31507715	25320103	23705090	35392776	23648323	81459221	5.43672	298	Mimecan OS=Homo sapiens OX=9606 GN=OGN PE=1 SV=1	OGN
27567972	Q93084	29278862	20188515	34099745	28177773	22677861	31848282	83567122	4.92247	999	Sarcoplasmic/endoplasmic reticulum calcium ATPase 3 OS=Homo sapiens OX=9606 GN=ATP2A3 PE=1 SV=3	ATP2A3
27518682	P11215	32942308	18926751	31684048	31703448	21260515	29592083	83553107	4.86051	1152	Integrin alpha-M OS=Homo sapiens OX=9606 GN=ITGAM PE=1 SV=2	ITGAM
27505630	P57729	30625300	25863409	25686809	29473575	29052498	23990817	82175518	5.59046	211	Ras-related protein Rab-38 OS=Homo sapiens OX=9606 GN=RAB38 PE=1 SV=1	RAB38
2.72219e+07	P06733	29380346	22564315	30026276	28275440	25346609	28043767	81970937	5.27617	434	Alpha-enolase OS=Homo sapiens OX=9606 GN=ENO1 PE=1 SV=2	ENO1
27221305	P02788	28012811	16664151	38529604	26959334	18718925	35985656	83206566	5.0689	710	Lactotransferrin OS=Homo sapiens OX=9606 GN=LTF PE=1 SV=6	LTF
26915125	P04844	22288996	23776956	34889429	21450774	26708775	32585826	80955381	5.10822	631	Dolichyl-diphosphooligosaccharide--protein glycosyltransferase subunit 2 OS=Homo sapiens OX=9606 GN=RPN2 PE=1 SV=3	RPN2
2.67514e+07	Q13813	29461580	22133135	28949831	28353619	24862262	27038395	80544546	4.51299	2472	Spectrin alpha chain, non-erythrocytic 1 OS=Homo sapiens OX=9606 GN=SPTAN1 PE=1 SV=3	SPTAN1
2.63857e+07	P62937	27953764	23753403	27380122	26902507	26682318	25572327	79087289	5.68062	165	Peptidyl-prolyl cis-trans isomerase A OS=Homo sapiens OX=9606 GN=PPIA PE=1 SV=2	PPIA
2.63708e+07	P09382	32387688	20357836	26847196	31169685	22868060	25074588	79592720	5.77054	135	Galectin-1 OS=Homo sapiens OX=9606 GN=LGALS1 PE=1 SV=2	LGALS1
2.6344e+07	Q15084	22261384	23903903	32930794	21424201	26851375	30756512	79096081	5.2547	440	Protein disulfide-isomerase A6 OS=Homo sapiens OX=9606 GN=PDIA6 PE=1 SV=1	PDIA6
2.63256e+07	P01008	30267655	26314230	21722682	29129380	29558908	20288424	78304567	5.22727	464	Antithrombin-III OS=Homo sapiens OX=9606 GN=SERPINC1 PE=1 SV=1	SERPINC1
2.62363e+07	Q12907	23051919	21081260	35164914	22185006	23680686	32843122	79298093	5.34781	356	Vesicular integral-membrane protein VIP36 OS=Homo sapiens OX=9606 GN=LMAN2 PE=1 SV=1	LMAN2
25447141	P12814	26176296	20860346	29676415	25191885	23432532	27717006	76713057	4.9345	892	Alpha-actinin-1 OS=Homo sapiens OX=9606 GN=ACTN1 PE=1 SV=2	ACTN1
25432025	P08575	28817500	16987914	31563726	27733761	19082609	29479705	77369140	4.77262	1306	Receptor-type tyrosine-protein phosphatase C OS=Homo sapiens OX=9606 GN=PTPRC PE=1 SV=3	PTPRC
2.54271e+07	P69892	30074347	25127081	20463857	28943342	28225377	19112714	75665285	5.71158	147	Hemoglobin subunit gamma-2 OS=Homo sapiens OX=9606 GN=HBG2 PE=1 SV=2	HBG2
2.53435e+07	P69891	29961706	24995610	20469299	28834937	28077695	19117797	75426615	5.71021	147	Hemoglobin subunit gamma-1 OS=Homo sapiens OX=9606 GN=HBG1 PE=1 SV=2	HBG1
25215240	O43707	25766611	22651641	27199263	24797607	25444703	25403410	75617515	4.9191	911	Alpha-actinin-4 OS=Homo sapiens OX=9606 GN=ACTN4 PE=1 SV=2	ACTN4
25070697	P55072	26037404	19822991	29858008	25058216	22267266	27886609	75718403	4.97287	806	Transitional endoplasmic reticulum ATPase OS=Homo sapiens OX=9606 GN=VCP PE=1 SV=4	VCP
2.43405e+07	P11717	25200078	19367137	28923484	24252379	21755203	27013787	73490699	4.46986	2491	Cation-independent mannose-6-phosphate receptor OS=Homo sapiens OX=9606 GN=IGF2R PE=1 SV=3	IGF2R
2.42773e+07	P63092	28268784	20703565	23951248	27205681	23256419	22369847	72923597	5.26737	394	Guanine nucleotide-binding protein G(s) subunit alpha isoforms short OS=Homo sapiens OX=9606 GN=GNAS PE=1 SV=1	GNAS
2.40207e+07	A0M8Q6	19769166	23838243	28115193	19025707	26777619	26258865	71722602	5.83035	106	Immunoglobulin lambda constant 7 OS=Homo sapiens OX=9606 GN=IGLC7 PE=1 SV=3	IGLC7
23807314	P02100	27334893	23722312	19773179	26306910	26647393	18467639	70830384	5.6829	147	Hemoglobin subunit epsilon OS=Homo sapiens OX=9606 GN=HBE1 PE=1 SV=2	HBE1
2.37412e+07	P34931	26086788	21349610	23700571	25105743	23982125	22135721	71136969	5.04524	641	Heat shock 70 kDa protein 1-like OS=Homo sapiens OX=9606 GN=HSPA1L PE=1 SV=2	HSPA1L
2.341e+07	P13647	37860596	18548053	13874097	36436774	20835122	12958048	70282746	5.076	590	Keratin, type II cytoskeletal 5 OS=Homo sapiens OX=9606 GN=KRT5 PE=1 SV=3	KRT5
23369634	P12111	27404105	18564082	24499881	26373519	20853127	22882256	70468068	4.34598	3177	Collagen alpha-3(VI) chain OS=Homo sapiens OX=9606 GN=COL6A3 PE=1 SV=5	COL6A3
2.3326e+07	P61224	28348513	16371384	26023848	27282411	18390058	24305602	70743745	5.58487	184	Ras-related protein Rap-1b OS=Homo sapiens OX=9606 GN=RAP1B PE=1 SV=1	RAP1B
2.32706e+07	O75955	28217003	16762031	25511494	27155847	18828874	23827077	70490528	5.2177	427	Flotillin-1 OS=Homo sapiens OX=9606 GN=FLOT1 PE=1 SV=3	FLOT1
2.31766e+07	P51884	21489479	23055879	24572036	20681325	25898785	22949647	69117394	5.31067	338	Lumican OS=Homo sapiens OX=9606 GN=LUM PE=1 SV=2	LUM
23165516	P06576	23215919	18303782	28472927	22342838	20560731	26592979	69992628	5.1216	529	ATP synthase subunit beta, mitochondrial OS=Homo sapiens OX=9606 GN=ATP5F1B PE=1 SV=3	ATP5F1B
23026917	Q5JWF2	27159269	18905534	23240662	26137891	21236682	21706178	69305465	4.82499	1037	Guanine nucleotide-binding protein G(s) subunit alpha isoforms XLas OS=Homo sapiens OX=9606 GN=GNAS PE=1 SV=2	GNAS
2.29905e+07	Q9NZN4	27496748	17507067	24457957	26462678	19665777	22843100	69461772	5.10695	543	EH domain-containing protein 2 OS=Homo sapiens OX=9606 GN=EHD2 PE=1 SV=2	EHD2
2.28917e+07	P13987	26246708	18524715	24204597	25259649	20808906	22606469	68976020	5.73149	128	CD59 glycoprotein OS=Homo sapiens OX=9606 GN=CD59 PE=1 SV=1	CD59
2.28199e+07	Q9Y4L1	21348304	19756592	27539935	20545459	22192679	25721588	68644831	4.83704	999	Hypoxia up-regulated protein 1 OS=Homo sapiens OX=9606 GN=HYOU1 PE=1 SV=1	HYOU1
2.2804e+07	P98160	19711184	32328273	14055490	18969906	36314513	13127465	66094947	4.1776	4391	Basement membrane-specific heparan sulfate proteoglycan core protein OS=Homo sapiens OX=9606 GN=HSPG2 PE=1 SV=4	HSPG2
2.27865e+07	Q14669	21219420	27125850	18702186	20421422	30470604	17467359	67047456	4.52709	1992	E3 ubiquitin-protein ligase TRIP12 OS=Homo sapiens OX=9606 GN=TRIP12 PE=1 SV=1	TRIP12
2.25817e+07	P01031	23038307	20975084	23567993	22171906	23561418	22011897	67581384	4.60555	1676	Complement C5 OS=Homo sapiens OX=9606 GN=C5 PE=1 SV=4	C5
2.25471e+07	P06756	27724038	17431636	22890178	26681421	19581045	21378835	68045852	4.81244	1048	Integrin alpha-V OS=Homo sapiens OX=9606 GN=ITGAV PE=1 SV=2	ITGAV
22422377	P14314	20878644	18368378	28416608	20093461	20633292	26540378	67663630	5.10772	528	Glucosidase 2 subunit beta OS=Homo sapiens OX=9606 GN=PRKCSH PE=1 SV=2	PRKCSH
22333970	P13637	23703875	22992107	19660411	22812444	25827150	18362316	66356393	4.81627	1013	Sodium/potassium-transporting ATPase subunit alpha-3 OS=Homo sapiens OX=9606 GN=ATP1A3 PE=1 SV=3	ATP1A3
22243361	P05787	24213384	24372480	17184159	23302792	27377730	16049561	65770023	5.13408	483	Keratin, type II cytoskeletal 8 OS=Homo sapiens OX=9606 GN=KRT8 PE=1 SV=7	KRT8
2.21574e+07	Q9UHG3	21628871	17602847	27713214	20815474	19773367	25883427	66944932	5.12243	505	Prenylcysteine oxidase 1 OS=Homo sapiens OX=9606 GN=PCYOX1 PE=1 SV=3	PCYOX1
2.20717e+07	Q9UBG0	25105620	16478205	25208091	24161474	18510051	23543706	66791916	4.65476	1479	C-type mannose receptor 2 OS=Homo sapiens OX=9606 GN=MRC2 PE=1 SV=2	MRC2
2.19727e+07	Q16647	19920021	18284431	28061088	19170889	20538994	26208332	66265540	5.12232	500	Prostacyclin synthase OS=Homo sapiens OX=9606 GN=PTGIS PE=1 SV=1	PTGIS
21896441	P20020	25360255	17412924	23258422	24406532	19560025	21722766	66031601	4.73339	1220	Plasma membrane calcium-transporting ATPase 1 OS=Homo sapiens OX=9606 GN=ATP2B1 PE=1 SV=4	ATP2B1
21882964	P20742	23385567	19313273	22964328	22506106	21694697	21448089	65663168	4.64647	1482	Pregnancy zone protein OS=Homo sapiens OX=9606 GN=PZP PE=1 SV=4	PZP
2.18282e+07	P10643	18906396	22768160	23248576	18195383	25575589	21713570	64923132	4.88657	843	Complement component C7 OS=Homo sapiens OX=9606 GN=C7 PE=1 SV=2	C7
2.17235e+07	P07327	21929146	18163195	25335917	21104457	20402809	23663092	65428258	5.24173	375	Alcohol dehydrogenase 1A OS=Homo sapiens OX=9606 GN=ADH1A PE=1 SV=2	ADH1A
2.17102e+07	P53621	25508295	17314830	22625534	24549005	19449836	21131665	65448659	4.72812	1224	Coatomer subunit alpha OS=Homo sapiens OX=9606 GN=COPA PE=1 SV=2	COPA
2.17096e+07	P22897	27406372	13408231	25366527	26375701	15061533	23691681	66181130	4.65757	1456	Macrophage mannose receptor 1 OS=Homo sapiens OX=9606 GN=MRC1 PE=1 SV=1	MRC1
2.16413e+07	Q9HD45	15509387	22522558	26444057	14926126	25299703	24698067	64476002	5.03928	589	Transmembrane 9 superfamily member 3 OS=Homo sapiens OX=9606 GN=TM9SF3 PE=1 SV=2	TM9SF3
2.16378e+07	P32455	28321447	17988299	18684248	27256363	20206347	17450605	64993994	5.04055	592	Guanylate-binding protein 1 OS=Homo sapiens OX=9606 GN=GBP1 PE=1 SV=2	GBP1
21572936	P0DOX2	17287932	19934060	27505035	16637785	22392030	25688993	64727027	5.15307	455	Immunoglobulin alpha-2 heavy chain OS=Homo sapiens OX=9606 PE=1 SV=2
2.15697e+07	P49755	18573011	19249609	26993538	17874536	21623183	25211268	64816158	5.47124	219	Transmembrane emp24 domain-containing protein 10 OS=Homo sapiens OX=9606 GN=TMED10 PE=1 SV=2	TMED10
2.15617e+07	P51572	21079892	18756326	24978080	20287141	21069076	23328882	64814298	5.42074	246	B-cell receptor-associated protein 31 OS=Homo sapiens OX=9606 GN=BCAP31 PE=1 SV=3	BCAP31
2.15437e+07	Q9H4B7	26636253	20098748	17580294	25634544	22577025	16419541	64315295	5.15414	451	Tubulin beta-1 chain OS=Homo sapiens OX=9606 GN=TUBB1 PE=1 SV=1	TUBB1
2.14866e+07	O43491	22610528	18023515	24040910	21760214	20245905	22453589	64674953	4.80857	1005	Band 4.1-like protein 2 OS=Homo sapiens OX=9606 GN=EPB41L2 PE=1 SV=1	EPB41L2
2.14831e+07	P02649	21729723	19038299	23716803	20912534	21385817	22150882	64484825	5.3084	317	Apolipoprotein E OS=Homo sapiens OX=9606 GN=APOE PE=1 SV=1	APOE
21333102	P62258	23506560	18119567	22509140	22622549	20353801	21022956	64135267	5.40056	255	14-3-3 protein epsilon OS=Homo sapiens OX=9606 GN=YWHAE PE=1 SV=1	YWHAE
21279309	Q9BTV4	20580182	16444675	27366193	19806223	18472386	25559318	64391050	5.20677	400	Transmembrane protein 43 OS=Homo sapiens OX=9606 GN=TMEM43 PE=1 SV=1	TMEM43
2.12732e+07	P02533	36938807	16164125	10827616	35549650	18157243	10112714	63930548	5.13177	472	Keratin, type I cytoskeletal 14 OS=Homo sapiens OX=9606 GN=KRT14 PE=1 SV=4	KRT14
2.12569e+07	P80723	25377908	16083368	22784940	24423522	18066528	21280546	64246216	5.45182	227	Brain acid soluble protein 1 OS=Homo sapiens OX=9606 GN=BASP1 PE=1 SV=2	BASP1
21234368	P50993	24289157	17732943	21850588	23375715	19919504	20407885	63872688	4.79672	1020	Sodium/potassium-transporting ATPase subunit alpha-2 OS=Homo sapiens OX=9606 GN=ATP1A2 PE=1 SV=1	ATP1A2
2.11954e+07	P31946	24181442	17182109	22498861	23272051	19300750	21013355	63862412	5.41431	246	14-3-3 protein beta/alpha OS=Homo sapiens OX=9606 GN=YWHAB PE=1 SV=3	YWHAB
21036991	Q14624	21620243	20155902	21052590	20807171	22641226	19662576	62828735	4.82968	930	Inter-alpha-trypsin inhibitor heavy chain H4 OS=Homo sapiens OX=9606 GN=ITIH4 PE=1 SV=4	ITIH4
2.09969e+07	P00558	22962384	17667739	22533302	22098838	19846260	21045522	63163425	5.18033	417	Phosphoglycerate kinase 1 OS=Homo sapiens OX=9606 GN=PGK1 PE=1 SV=3	PGK1
2.0775e+07	O75116	20647423	18208174	23556050	19870936	20453334	22000743	62411647	4.65288	1388	Rho-associated protein kinase 2 OS=Homo sapiens OX=9606 GN=ROCK2 PE=1 SV=4	ROCK2
2.07682e+07	P61586	22344109	17223328	22970247	21503815	19347051	21453618	62537684	5.51058	193	Transforming protein RhoA OS=Homo sapiens OX=9606 GN=RHOA PE=1 SV=1	RHOA
2.06104e+07	P01877	16921442	17978181	27143435	16285078	20194981	25351268	62043058	5.26121	340	Immunoglobulin heavy constant alpha 2 OS=Homo sapiens OX=9606 GN=IGHA2 PE=1 SV=4	IGHA2
20540324	Q01082	23051899	15507114	23573206	22184987	17419219	22016766	62132219	4.41967	2364	Spectrin beta chain, non-erythrocytic 1 OS=Homo sapiens OX=9606 GN=SPTBN1 PE=1 SV=2	SPTBN1
2.05296e+07	P50395	21937771	14482612	25918835	21112758	16268391	24207523	62339218	5.1464	445	Rab GDP dissociation inhibitor beta OS=Homo sapiens OX=9606 GN=GDI2 PE=1 SV=2	GDI2
2.05059e+07	P00352	24847342	14609540	22692079	23912909	16410970	21193816	62148961	5.0936	501	Aldehyde dehydrogenase 1A1 OS=Homo sapiens OX=9606 GN=ALDH1A1 PE=1 SV=2	ALDH1A1
20363981	P60660	16972816	22202361	21218358	16334520	24940024	19817399	60393535	5.60201	151	Myosin light polypeptide 6 OS=Homo sapiens OX=9606 GN=MYL6 PE=1 SV=2	MYL6
20361185	P13639	20251071	17265902	23768527	19489489	19394875	22199191	61285500	4.85387	858	Elongation factor 2 OS=Homo sapiens OX=9606 GN=EEF2 PE=1 SV=4	EEF2
2.03026e+07	P15144	25796644	14440028	21264827	24826510	16220556	19860799	61501499	4.80346	967	Aminopeptidase N OS=Homo sapiens OX=9606 GN=ANPEP PE=1 SV=4	ANPEP
2.02358e+07	P04075	19328218	17873307	23586151	18601342	20077176	22028856	60787676	5.22271	364	Fructose-bisphosphate aldolase A OS=Homo sapiens OX=9606 GN=ALDOA PE=1 SV=2	ALDOA
2.0132e+07	P00751	19515526	20171162	20295945	18781606	22658368	18955889	59982633	4.89493	764	Complement factor B OS=Homo sapiens OX=9606 GN=CFB PE=1 SV=2	CFB
2.00147e+07	P14384	12595462	26286045	19695526	12121784	29527247	18395113	58577033	5.12132	443	Carboxypeptidase M OS=Homo sapiens OX=9606 GN=CPM PE=1 SV=2	CPM
20002932	P46940	20404145	18535051	20933633	19636807	20820516	19551473	59872829	4.55791	1657	Ras GTPase-activating-like protein IQGAP1 OS=Homo sapiens OX=9606 GN=IQGAP1 PE=1 SV=1	IQGAP1
1.98993e+07	Q02952	24028478	14678286	21504727	23124840	16488193	20084860	60211491	4.52877	1782	A-kinase anchor protein 12 OS=Homo sapiens OX=9606 GN=AKAP12 PE=1 SV=4	AKAP12
1.98405e+07	P08779	34126974	15975271	9350138	32843562	17945102	8732787	59452383	5.09931	473	Keratin, type I cytoskeletal 16 OS=Homo sapiens OX=9606 GN=KRT16 PE=1 SV=4	KRT16
19814793	P12956	17684555	14116765	28445598	17019492	15857433	26567454	60246918	4.99532	609	X-ray repair cross-complementing protein 6 OS=Homo sapiens OX=9606 GN=XRCC6 PE=1 SV=2	XRCC6
1.98007e+07	P27348	22681033	15791088	21238102	21828068	17738209	19835839	59710223	5.38688	245	14-3-3 protein theta OS=Homo sapiens OX=9606 GN=YWHAQ PE=1 SV=1	YWHAQ
1.97233e+07	P60174	20533630	17194303	21514513	19761422	19314447	20094000	59242446	5.37643	249	Triosephosphate isomerase OS=Homo sapiens OX=9606 GN=TPI1 PE=1 SV=4	TPI1
19629267	P00326	19983913	17938619	20883749	19232378	20150541	19504882	58806281	5.19539	375	Alcohol dehydrogenase 1C OS=Homo sapiens OX=9606 GN=ADH1C PE=1 SV=2	ADH1C
1.96131e+07	P39656	16842950	16283093	26059474	16209537	18290880	24338876	59185517	5.11325	456	Dolichyl-diphosphooligosaccharide--protein glycosyltransferase 48 kDa subunit OS=Homo sapiens OX=9606 GN=DDOST PE=1 SV=4	DDOST
1.93473e+07	P17661	15369144	24859270	16409780	14791157	27924544	15326311	56638194	5.08101	470	Desmin OS=Homo sapiens OX=9606 GN=DES PE=1 SV=3	DES
1.93403e+07	P02452	16212364	22007533	18948253	15602666	24721173	17697179	57168150	4.59161	1464	Collagen alpha-1(I) chain OS=Homo sapiens OX=9606 GN=COL1A1 PE=1 SV=6	COL1A1
1.93369e+07	Q7Z406	16642286	20140616	20739476	16016420	22624056	19370135	57522378	4.45989	1995	Myosin-14 OS=Homo sapiens OX=9606 GN=MYH14 PE=1 SV=2	MYH14
1.88607e+07	P17066	20741658	16847228	18946769	19961627	18924576	17695793	56535655	4.94411	643	Heat shock 70 kDa protein 6 OS=Homo sapiens OX=9606 GN=HSPA6 PE=1 SV=2	HSPA6
1.87621e+07	Q13724	15401990	14061682	27482407	14822768	15795558	25667859	56946079	4.83274	837	Mannosyl-oligosaccharide glucosidase OS=Homo sapiens OX=9606 GN=MOGS PE=1 SV=5	MOGS
18657038	P01903	21991044	13592193	20920180	21164027	15268179	19538908	56503417	5.34724	254	HLA class II histocompatibility antigen, DR alpha chain OS=Homo sapiens OX=9606 GN=HLA-DRA PE=1 SV=2	HLA-DRA
1.85992e+07	O75369	21617912	15882225	18364615	20804928	17840583	17152076	55864752	4.33183	2602	Filamin-B OS=Homo sapiens OX=9606 GN=FLNB PE=1 SV=2	FLNB
1.85826e+07	P62805	25665149	11339247	19604974	24699960	12737433	18310540	56609370	5.74005	103	Histone H4 OS=Homo sapiens OX=9606 GN=H4C16 PE=1 SV=2	H4C16
1.85222e+07	P78527	18075087	16035393	21583635	17395337	18012638	20158558	55694115	4.13007	4128	DNA-dependent protein kinase catalytic subunit OS=Homo sapiens OX=9606 GN=PRKDC PE=1 SV=3	PRKDC
1.85024e+07	P00915	25295591	11964776	18975660	24344300	13440093	17722776	56236027	5.33337	261	Carbonic anhydrase 1 OS=Homo sapiens OX=9606 GN=CA1 PE=1 SV=2	CA1
18292589	P02654	20889740	12085753	22696173	20104140	13575987	21197640	55671666	5.82656	83	Apolipoprotein C-I OS=Homo sapiens OX=9606 GN=APOC1 PE=1 SV=1	APOC1
1.82718e+07	P84077	20850391	13606617	20840815	20066271	15284381	19464783	55297823	5.48503	181	ADP-ribosylation factor 1 OS=Homo sapiens OX=9606 GN=ARF1 PE=1 SV=2	ARF1
1.80202e+07	P62979	17001086	15711458	21467536	16361726	17648760	20050124	54180080	5.54072	156	Ubiquitin-40S ribosomal protein S27a OS=Homo sapiens OX=9606 GN=RPS27A PE=1 SV=2	RPS27A
18014688	P23229	19463598	13880865	21114060	18731631	15592446	19719987	54458523	4.68299	1130	Integrin alpha-6 OS=Homo sapiens OX=9606 GN=ITGA6 PE=1 SV=5	ITGA6
17959700	P08603	17812396	16628339	19334451	17142525	18678697	18057878	53775186	4.64032	1231	Complement factor H OS=Homo sapiens OX=9606 GN=CFH PE=1 SV=4	CFH
1.7862e+07	Q05639	16491816	15729847	21462026	15871608	17669416	20044978	53683689	5.06426	463	Elongation factor 1-alpha 2 OS=Homo sapiens OX=9606 GN=EEF1A2 PE=1 SV=1	EEF1A2
1.77754e+07	P62424	9263510	10952213	34378281	8915137	12302676	32108427	54594004	5.31226	266	60S ribosomal protein L7a OS=Homo sapiens OX=9606 GN=RPL7A PE=1 SV=2	RPL7A
1.77635e+07	P62834	21440634	13101427	19207450	20634316	14716899	17939262	53749511	5.46556	184	Ras-related protein Rap-1A OS=Homo sapiens OX=9606 GN=RAP1A PE=1 SV=1	RAP1A
1.7639e+07	O14672	20762276	13874168	18577030	19981469	15584923	17350466	53213474	4.85212	748	Disintegrin and metalloproteinase domain-containing protein 10 OS=Homo sapiens OX=9606 GN=ADAM10 PE=1 SV=1	ADAM10
1.75712e+07	P51888	18270532	18517401	15342337	17583432	20800690	14329347	52130270	5.13503	382	Prolargin OS=Homo sapiens OX=9606 GN=PRELP PE=1 SV=1	PRELP
1.74778e+07	Q8NBS9	16753854	14310947	21664531	16123792	16075559	20234113	52729332	5.08657	432	Thioredoxin domain-containing protein 5 OS=Homo sapiens OX=9606 GN=TXNDC5 PE=1 SV=2	TXNDC5
17321914	Q86VB7	25243579	9527397	18168944	24294244	10702173	16969325	52939920	4.66083	1156	Scavenger receptor cysteine-rich type 1 protein M130 OS=Homo sapiens OX=9606 GN=CD163 PE=1 SV=2	CD163
1.7248e+07	P05109	19733509	12362926	20198917	18991391	13887337	18865267	52295352	5.74998	93	Protein S100-A8 OS=Homo sapiens OX=9606 GN=S100A8 PE=1 SV=1	S100A8
1.71349e+07	P19823	16333851	18659924	15765381	15719584	20960787	14724459	50759156	4.72962	946	Inter-alpha-trypsin inhibitor heavy chain H2 OS=Homo sapiens OX=9606 GN=ITIH2 PE=1 SV=2	ITIH2
17121146	O00159	19649490	13483899	18529821	18910532	15146532	17306374	51663210	4.68665	1063	Unconventional myosin-Ic OS=Homo sapiens OX=9606 GN=MYO1C PE=1 SV=4	MYO1C
16963147	P62987	16333321	14737844	19931250	15719074	16555094	18615273	51002415	5.60038	128	Ubiquitin-60S ribosomal protein L40 OS=Homo sapiens OX=9606 GN=UBA52 PE=1 SV=2	UBA52
1.69482e+07	O60716	15539117	16246689	18886761	14954738	18249988	17639747	50672567	4.7189	968	Catenin delta-1 OS=Homo sapiens OX=9606 GN=CTNND1 PE=1 SV=1	CTNND1
1.68951e+07	P27338	17265260	12666783	21243212	16615966	14228661	19840612	51175255	4.99306	520	Amine oxidase [flavin-containing] B OS=Homo sapiens OX=9606 GN=MAOB PE=1 SV=3	MAOB
1.68187e+07	P25705	15885247	13573023	21329941	15287851	15246645	19921614	50788211	4.96304	553	ATP synthase subunit alpha, mitochondrial OS=Homo sapiens OX=9606 GN=ATP5F1A PE=1 SV=1	ATP5F1A
16799114	Q14152	16082229	19276604	14204258	15477425	21653507	13266410	49563091	4.55465	1382	Eukaryotic translation initiation factor 3 subunit A OS=Homo sapiens OX=9606 GN=EIF3A PE=1 SV=1	EIF3A
1.67866e+07	Q9BVL4	20275791	19391130	9705272	19513280	21782154	9064473	49372193	4.86806	669	Protein adenylyltransferase SelO, mitochondrial OS=Homo sapiens OX=9606 GN=SELENOO PE=1 SV=3	SELENOO
16757539	P30626	18481457	12787556	19402962	17786425	14364326	18121866	50671975	5.4081	198	Sorcin OS=Homo sapiens OX=9606 GN=SRI PE=1 SV=1	SRI
16304695	Q9BS26	15033747	13912261	20148307	14468373	15627713	18817999	49094315	5.08251	406	Endoplasmic reticulum resident protein 44 OS=Homo sapiens OX=9606 GN=ERP44 PE=1 SV=1	ERP44
16259052	Q9Y3B3	12795815	14477437	21627980	12314603	16262578	20199975	48901232	5.33907	224	Transmembrane emp24 domain-containing protein 7 OS=Homo sapiens OX=9606 GN=TMED7 PE=1 SV=2	TMED7
1.62557e+07	Q9NYU2	14601062	12992746	21542807	14051960	14594817	20120426	49136615	4.49967	1555	UDP-glucose:glycoprotein glucosyltransferase 1 OS=Homo sapiens OX=9606 GN=UGGT1 PE=1 SV=3	UGGT1
16255155	Q9HDC9	17789527	12218589	19186554	17120517	13725202	17919746	49194670	5.07282	416	Adipocyte plasma membrane-associated protein OS=Homo sapiens OX=9606 GN=APMAP PE=1 SV=2	APMAP
1.62163e+07	Q02818	12805508	14689283	21225900	12323931	16500546	19824443	48720691	5.02401	461	Nucleobindin-1 OS=Homo sapiens OX=9606 GN=NUCB1 PE=1 SV=4	NUCB1
1.61994e+07	Q15363	13604233	14471676	20610141	13092619	16256107	19249340	48686050	5.38421	201	Transmembrane emp24 domain-containing protein 2 OS=Homo sapiens OX=9606 GN=TMED2 PE=1 SV=1	TMED2
16135017	P53367	15286041	20049745	11961671	14711179	22521980	11171892	47297457	5.10313	373	Arfaptin-1 OS=Homo sapiens OX=9606 GN=ARFIP1 PE=1 SV=2	ARFIP1
16130955	Q9NQC3	17913852	12041567	18872413	17240166	13526353	17626346	48827832	4.61239	1192	Reticulon-4 OS=Homo sapiens OX=9606 GN=RTN4 PE=1 SV=2	RTN4
1.60724e+07	P00338	16211148	15886466	15814419	15601496	17845347	14770259	47912033	5.15931	332	L-lactate dehydrogenase A chain OS=Homo sapiens OX=9606 GN=LDHA PE=1 SV=2	LDHA
1.60095e+07	Q14315	17805095	12708176	17792601	17135499	14275158	16617830	48305872	4.24863	2725	Filamin-C OS=Homo sapiens OX=9606 GN=FLNC PE=1 SV=3	FLNC
1.5991e+07	P53675	13352970	12440192	22643000	12850805	13974130	21147977	48436162	4.47033	1640	Clathrin heavy chain 2 OS=Homo sapiens OX=9606 GN=CLTCL1 PE=1 SV=2	CLTCL1
1.58757e+07	Q08380	14561014	10922390	22853405	14013418	12269176	21344490	48336809	4.91712	585	Galectin-3-binding protein OS=Homo sapiens OX=9606 GN=LGALS3BP PE=1 SV=1	LGALS3BP
1.58208e+07	P10321	21635618	10773596	15566093	20821968	12102035	14538329	47975307	5.11754	366	HLA class I histocompatibility antigen, C alpha chain OS=Homo sapiens OX=9606 GN=HLA-C PE=1 SV=3	HLA-C
15819576	O94905	14530726	14575692	18310475	13984269	16372948	17101511	47416893	5.14573	339	Erlin-2 OS=Homo sapiens OX=9606 GN=ERLIN2 PE=1 SV=1	ERLIN2
1.58132e+07	Q00325	15959735	12275927	19583435	15359537	13789611	18290423	47819097	5.12089	362	Phosphate carrier protein, mitochondrial OS=Homo sapiens OX=9606 GN=SLC25A3 PE=1 SV=2	SLC25A3
1.58083e+07	P02786	12843518	13937293	20780773	12360512	15655831	19408705	47561584	4.79644	760	Transferrin receptor protein 1 OS=Homo sapiens OX=9606 GN=TFRC PE=1 SV=2	TFRC
15776359	P04196	12323001	20523246	13293345	11859570	23053866	12415641	46139592	4.94391	525	Histidine-rich glycoprotein OS=Homo sapiens OX=9606 GN=HRG PE=1 SV=1	HRG
1.54649e+07	P08134	16677959	13294995	16499105	16050751	14934335	15409738	46472059	5.38163	193	Rho-related GTP-binding protein RhoC OS=Homo sapiens OX=9606 GN=RHOC PE=1 SV=1	RHOC
15442958	P21291	17788490	14821092	13448710	17119519	16648607	12560748	46058292	5.37775	193	Cysteine and glycine-rich protein 1 OS=Homo sapiens OX=9606 GN=CSRP1 PE=1 SV=3	CSRP1
15419885	P46977	13395333	13243376	19798972	12891575	14876351	18491729	46437681	4.81868	705	Dolichyl-diphosphooligosaccharide--protein glycosyltransferase subunit STT3A OS=Homo sapiens OX=9606 GN=STT3A PE=1 SV=2	STT3A
1.53864e+07	P04040	14056085	12823262	19515735	13527478	14404435	18227193	46395082	4.94466	527	Catalase OS=Homo sapiens OX=9606 GN=CAT PE=1 SV=3	CAT
1.53536e+07	O95825	16776427	13248205	16096203	16145516	14881775	15033438	46120835	5.12107	349	Quinone oxidoreductase-like protein 1 OS=Homo sapiens OX=9606 GN=CRYZL1 PE=1 SV=2	CRYZL1
1.534e+07	P35555	19296774	12342618	14544584	18571081	13864525	13584266	46183976	4.20646	2871	Fibrillin-1 OS=Homo sapiens OX=9606 GN=FBN1 PE=1 SV=4	FBN1
15334698	Q12955	17113766	15657836	12789860	16470169	17588526	11945399	45561462	4.01742	4377	Ankyrin-3 OS=Homo sapiens OX=9606 GN=ANK3 PE=1 SV=3	ANK3
15327835	P12277	18009854	11875646	16393359	17332558	13339973	15310974	46278859	5.08446	381	Creatine kinase B-type OS=Homo sapiens OX=9606 GN=CKB PE=1 SV=1	CKB
15309546	P0DP24	16799269	14215329	14768061	16167499	15968151	13792988	45782659	5.48751	149	Calmodulin-2 OS=Homo sapiens OX=9606 GN=CALM2 PE=1 SV=1	CALM2
1.52941e+07	Q13308	14756297	12041423	19438288	14201357	13526191	18154859	46236008	4.6356	1070	Inactive tyrosine-protein kinase 7 OS=Homo sapiens OX=9606 GN=PTK7 PE=1 SV=2	PTK7
15197458	Q01831	15993640	12101789	17780156	15392167	13594000	16606207	45875585	4.68845	940	DNA repair protein complementing XP-C cells OS=Homo sapiens OX=9606 GN=XPC PE=1 SV=4	XPC
1.5159e+07	O14983	14884436	12929180	17804392	14324677	14523413	16628842	45618008	4.6587	1001	Sarcoplasmic/endoplasmic reticulum calcium ATPase 1 OS=Homo sapiens OX=9606 GN=ATP2A1 PE=1 SV=1	ATP2A1
1.51272e+07	Q99805	15836273	11525096	18410339	15240718	12946198	17194781	45771708	4.83908	663	Transmembrane 9 superfamily member 2 OS=Homo sapiens OX=9606 GN=TM9SF2 PE=1 SV=1	TM9SF2
1.49913e+07	O75083	15789698	14191050	14815203	15195895	15940878	13837017	44795951	4.86877	606	WD repeat-containing protein 1 OS=Homo sapiens OX=9606 GN=WDR1 PE=1 SV=4	WDR1
14976458	P13010	14390531	10509842	20636834	13849346	11805758	19274270	45537207	4.79386	732	X-ray repair cross-complementing protein 5 OS=Homo sapiens OX=9606 GN=XRCC5 PE=1 SV=3	XRCC5
14908070	P60953	14736266	9926504	20762500	14182079	11150492	19391639	45425270	5.37626	191	Cell division control protein 42 homolog OS=Homo sapiens OX=9606 GN=CDC42 PE=1 SV=2	CDC42
14905361	P08727	16529499	16456184	11052656	15907874	18485314	10322895	44038339	5.04177	400	Keratin, type I cytoskeletal 19 OS=Homo sapiens OX=9606 GN=KRT19 PE=1 SV=4	KRT19
14821250	P08697	14300482	12384502	17976400	13762684	13911573	16789493	44661384	4.95885	491	Alpha-2-antiplasmin OS=Homo sapiens OX=9606 GN=SERPINF2 PE=1 SV=3	SERPINF2
1.47977e+07	P61769	14874996	13290680	16218751	14315592	14929488	15147895	44384427	5.57168	119	Beta-2-microglobulin OS=Homo sapiens OX=9606 GN=B2M PE=1 SV=1	B2M
14786657	P46939	18297288	11160166	15219391	17609182	12536271	14214518	44676845	4.11441	3433	Utrophin OS=Homo sapiens OX=9606 GN=UTRN PE=1 SV=2	UTRN
14707208	O15031	16679896	12048143	15562817	16052615	13533740	14535269	44290856	4.38197	1838	Plexin-B2 OS=Homo sapiens OX=9606 GN=PLXNB2 PE=1 SV=3	PLXNB2
1.46155e+07	Q86UX7	16462500	9696464	18320626	15843395	10892087	17110992	44479590	4.82403	667	Fermitin family homolog 3 OS=Homo sapiens OX=9606 GN=FERMT3 PE=1 SV=1	FERMT3
1.45375e+07	P18085	16664908	11270644	15968125	16038191	12660371	14913816	43903677	5.38723	180	ADP-ribosylation factor 4 OS=Homo sapiens OX=9606 GN=ARF4 PE=1 SV=3	ARF4
1.44053e+07	P05141	16913175	10116751	16675521	16277121	11364197	15574506	43705447	5.16632	298	ADP/ATP translocase 2 OS=Homo sapiens OX=9606 GN=SLC25A5 PE=1 SV=7	SLC25A5
1.44005e+07	Q96JB1	4439697	17412084	20738996	4272733	19559082	19369687	42590777	3.97707	4490	Dynein axonemal heavy chain 8 OS=Homo sapiens OX=9606 GN=DNAH8 PE=1 SV=2	DNAH8
1.43967e+07	Q8WUJ3	16355197	10569364	16678570	15740127	11872620	15577354	43603131	4.50566	1361	Cell migration-inducing and hyaluronan-binding protein OS=Homo sapiens OX=9606 GN=CEMIP PE=1 SV=2	CEMIP
14360825	P61981	16363697	11415319	15537134	15748308	12822885	14511282	43316150	5.24395	247	14-3-3 protein gamma OS=Homo sapiens OX=9606 GN=YWHAG PE=1 SV=2	YWHAG
14320531	O95831	12540688	14787720	15291004	12069070	16611120	14281403	42619412	4.84215	613	Apoptosis-inducing factor 1, mitochondrial OS=Homo sapiens OX=9606 GN=AIFM1 PE=1 SV=1	AIFM1
1.42985e+07	P01893	12884208	13558774	16344416	12399672	15230639	15265262	42787398	5.07261	362	Putative HLA class I histocompatibility antigen, alpha chain H OS=Homo sapiens OX=9606 GN=HLA-H PE=5 SV=3	HLA-H
1.42553e+07	O75131	15525485	11590098	15851581	14941618	13019215	14804967	42967164	4.90316	537	Copine-3 OS=Homo sapiens OX=9606 GN=CPNE3 PE=1 SV=1	CPNE3
1.41892e+07	P80303	12777506	13491205	16184581	12296982	15154738	15115981	42453292	5.00466	420	Nucleobindin-2 OS=Homo sapiens OX=9606 GN=NUCB2 PE=1 SV=3	NUCB2
1.41576e+07	P30040	13220936	13804242	15249565	12723736	15506375	14242700	42274743	5.20944	261	Endoplasmic reticulum resident protein 29 OS=Homo sapiens OX=9606 GN=ERP29 PE=1 SV=4	ERP29
1.41492e+07	Q14254	17180818	10776509	14783660	16534699	12105307	13807557	42740987	4.9994	428	Flotillin-2 OS=Homo sapiens OX=9606 GN=FLOT2 PE=1 SV=2	FLOT2
1.41412e+07	Q5JPE7	12835090	11542113	18315196	12352401	12965314	17105920	42692399	4.52757	1267	Nodal modulator 2 OS=Homo sapiens OX=9606 GN=NOMO2 PE=1 SV=1	NOMO2
14062016	P35221	11878729	12883142	17433399	11432006	14471698	16282344	42195270	4.66814	906	Catenin alpha-1 OS=Homo sapiens OX=9606 GN=CTNNA1 PE=1 SV=1	CTNNA1
1.40272e+07	P01011	14740310	14079864	12933629	14185971	15815982	12079675	41753803	4.99436	423	Alpha-1-antichymotrypsin OS=Homo sapiens OX=9606 GN=SERPINA3 PE=1 SV=2	SERPINA3
1.40116e+07	Q15293	13308867	10973827	18094132	12808361	12326955	16899452	42376826	5.1073	331	Reticulocalbin-1 OS=Homo sapiens OX=9606 GN=RCN1 PE=1 SV=1	RCN1
13956273	P07195	15351218	12689115	13748953	14773905	14253747	12841167	41789286	5.09732	334	L-lactate dehydrogenase B chain OS=Homo sapiens OX=9606 GN=LDHB PE=1 SV=2	LDHB
1.38715e+07	P84085	15782108	9723154	16599726	15188590	10922068	15503715	42104988	5.36906	180	ADP-ribosylation factor 5 OS=Homo sapiens OX=9606 GN=ARF5 PE=1 SV=2	ARF5
1.38474e+07	P35613	17205179	10455834	14175015	16558144	11745091	13239098	41836028	5.03609	385	Basigin OS=Homo sapiens OX=9606 GN=BSG PE=1 SV=2	BSG
1.37901e+07	Q8IWV8	12945291	14351056	13695375	12458457	16120613	12791126	40991722	4.36842	1755	E3 ubiquitin-protein ligase UBR2 OS=Homo sapiens OX=9606 GN=UBR2 PE=1 SV=1	UBR2
13736349	P02652	13100337	13710504	14133470	12607673	15401078	13200296	40944311	5.61219	100	Apolipoprotein A-II OS=Homo sapiens OX=9606 GN=APOA2 PE=1 SV=1	APOA2
1.37311e+07	P60033	17685505	12504248	10842601	17020406	14046085	10126709	41032354	5.24021	236	CD81 antigen OS=Homo sapiens OX=9606 GN=CD81 PE=1 SV=1	CD81
1.37292e+07	P09619	16364756	10111217	15075770	15749327	11357981	14080380	41551743	4.57483	1106	Platelet-derived growth factor receptor beta OS=Homo sapiens OX=9606 GN=PDGFRB PE=1 SV=1	PDGFRB
1.36912e+07	P29966	16241895	11119435	13867604	15631086	12490517	12951984	41228934	5.09406	332	Myristoylated alanine-rich C-kinase substrate OS=Homo sapiens OX=9606 GN=MARCKS PE=1 SV=4	MARCKS
13684692	P01042	11191791	14669589	14780657	10770901	16478423	13804752	40642037	4.80009	644	Kininogen-1 OS=Homo sapiens OX=9606 GN=KNG1 PE=1 SV=2	KNG1
1.36749e+07	P10301	17563900	9636168	14236840	16903375	10824356	13296841	41436908	5.27893	218	Ras-related protein R-Ras OS=Homo sapiens OX=9606 GN=RRAS PE=1 SV=1	RRAS
13669423	Q8WZ42	11931944	14619889	14028712	11483219	16422595	13102455	40580545	3.07239	34350	Titin OS=Homo sapiens OX=9606 GN=TTN PE=1 SV=4	TTN
13669282	Q04917	15989745	10478880	14827442	15388419	11770979	13848448	41296067	5.22497	246	14-3-3 protein eta OS=Homo sapiens OX=9606 GN=YWHAH PE=1 SV=4	YWHAH
1.36549e+07	P07225	13082316	10836799	17346561	12590329	12173031	16201240	41265676	4.78564	676	Vitamin K-dependent protein S OS=Homo sapiens OX=9606 GN=PROS1 PE=1 SV=1	PROS1
13650908	Q02878	5830864	7104046	29295383	5611582	7980010	27361132	42230293	5.16623	288	60S ribosomal protein L6 OS=Homo sapiens OX=9606 GN=RPL6 PE=1 SV=3	RPL6
13598350	P23528	14570588	10944408	15502044	14022632	12293909	14478509	41017040	5.39286	166	Cofilin-1 OS=Homo sapiens OX=9606 GN=CFL1 PE=1 SV=3	CFL1
1.35939e+07	Q14344	15841407	11128499	13956811	15245659	12500699	13035301	40926717	5.03567	377	Guanine nucleotide-binding protein subunit alpha-13 OS=Homo sapiens OX=9606 GN=GNA13 PE=1 SV=2	GNA13
13581981	Q92673	13654574	11158173	16136253	13141067	12534032	15070844	40949000	4.26707	2214	Sortilin-related receptor OS=Homo sapiens OX=9606 GN=SORL1 PE=1 SV=2	SORL1
1.35544e+07	Q96NW7	12769520	14739012	12652991	12289297	16556406	11817567	40161523	4.41714	1537	Leucine-rich repeat-containing protein 7 OS=Homo sapiens OX=9606 GN=LRRC7 PE=1 SV=1	LRRC7
13500711	Q15155	12219115	10758818	17834656	11759591	12085434	16657108	40812589	4.52372	1222	Nodal modulator 1 OS=Homo sapiens OX=9606 GN=NOMO1 PE=1 SV=5	NOMO1
1.34987e+07	P12821	13015564	12626890	14760599	12526088	14183849	13786018	40403053	4.49047	1306	Angiotensin-converting enzyme OS=Homo sapiens OX=9606 GN=ACE PE=1 SV=1	ACE
1.34578e+07	O43852	12984560	9953895	17876306	12496250	11181260	16696008	40814761	5.11251	315	Calumenin OS=Homo sapiens OX=9606 GN=CALU PE=1 SV=2	CALU
1.34185e+07	P05155	14240839	11864566	14157441	13705284	13327527	13222684	40262846	4.90593	500	Plasma protease C1 inhibitor OS=Homo sapiens OX=9606 GN=SERPING1 PE=1 SV=2	SERPING1
1.34084e+07	Q14195	15700106	10963980	13704350	15109672	12315894	12799509	40368436	4.85017	570	Dihydropyrimidinase-related protein 3 OS=Homo sapiens OX=9606 GN=DPYSL3 PE=1 SV=1	DPYSL3
1.33146e+07	P18124	7324018	7259652	26489280	7048583	8154803	24740304	41072950	5.2191	248	60S ribosomal protein L7 OS=Homo sapiens OX=9606 GN=RPL7 PE=1 SV=1	RPL7
1.32765e+07	P12236	15672322	9570560	14985458	15082933	10750658	13996031	40228340	5.13032	298	ADP/ATP translocase 3 OS=Homo sapiens OX=9606 GN=SLC25A6 PE=1 SV=4	SLC25A6
1.32671e+07	Q01814	14520363	11688497	13595026	13974296	13129747	12697403	39803886	4.50545	1243	Plasma membrane calcium-transporting ATPase 2 OS=Homo sapiens OX=9606 GN=ATP2B2 PE=1 SV=2	ATP2B2
1.32156e+07	P21810	11907713	15997494	10939208	11459900	17970066	10216938	38844415	5.02348	368	Biglycan OS=Homo sapiens OX=9606 GN=BGN PE=1 SV=2	BGN
13202242	Q8WUM4	11043438	10806815	18029673	10628127	12139350	16839249	39879926	4.66223	868	Programmed cell death 6-interacting protein OS=Homo sapiens OX=9606 GN=PDCD6IP PE=1 SV=1	PDCD6IP
1.31382e+07	Q15700	15774944	9667936	14318144	15181696	10860041	13372777	39761024	4.65994	870	Disks large homolog 2 OS=Homo sapiens OX=9606 GN=DLG2 PE=1 SV=3	DLG2
1.30699e+07	O14745	9789213	20321521	7453421	9421070	22827267	6961302	37564155	5.02089	358	Na(+)/H(+) exchange regulatory cofactor NHE-RF1 OS=Homo sapiens OX=9606 GN=SLC9A3R1 PE=1 SV=4	SLC9A3R1
13042664	Q06830	13758381	10613196	14952411	13240970	11921856	13965166	39323988	5.2958	199	Peroxiredoxin-1 OS=Homo sapiens OX=9606 GN=PRDX1 PE=1 SV=1	PRDX1
12996535	P63000	14823317	9673312	14837314	14265857	10866080	13857668	39333943	5.31147	192	Ras-related C3 botulinum toxin substrate 1 OS=Homo sapiens OX=9606 GN=RAC1 PE=1 SV=1	RAC1
12948658	Q9H4M9	15824471	9845966	13444259	15229360	11060023	12556591	39114696	4.8648	534	EH domain-containing protein 1 OS=Homo sapiens OX=9606 GN=EHD1 PE=1 SV=2	EHD1
1.29454e+07	P02765	11915803	15321967	10875214	11467685	17211243	10157169	38112984	5.01641	367	Alpha-2-HS-glycoprotein OS=Homo sapiens OX=9606 GN=AHSG PE=1 SV=2	AHSG
1.2864e+07	P16070	16745070	8974774	13271573	16115338	10081409	12395306	38991417	4.72057	742	CD44 antigen OS=Homo sapiens OX=9606 GN=CD44 PE=1 SV=3	CD44
1.28214e+07	Q969X5	11812036	10762074	16068288	11367821	12089092	15007366	38642398	5.12467	290	Endoplasmic reticulum-Golgi intermediate compartment protein 1 OS=Homo sapiens OX=9606 GN=ERGIC1 PE=1 SV=1	ERGIC1
1.27688e+07	Q58FF3	11808483	11901803	14532145	11364401	13369355	13572648	38242431	4.98157	399	Putative endoplasmin-like protein OS=Homo sapiens OX=9606 GN=HSP90B2P PE=5 SV=1	HSP90B2P
1.27157e+07	Q8NF91	12848977	12870820	12123980	12365766	14457857	11323484	37843777	3.63366	8797	Nesprin-1 OS=Homo sapiens OX=9606 GN=SYNE1 PE=1 SV=4	SYNE1
12710705	P27487	13325744	12067783	12582480	12824603	13555801	11751711	37976007	4.69528	766	Dipeptidyl peptidase 4 OS=Homo sapiens OX=9606 GN=DPP4 PE=1 SV=2	DPP4
1.26689e+07	P07737	13976873	12381991	11399375	13451245	13908753	10646722	37758239	5.43088	140	Profilin-1 OS=Homo sapiens OX=9606 GN=PFN1 PE=1 SV=2	PFN1
1.26472e+07	Q9H0U4	15796619	9916651	12419632	15202556	11139424	11599615	38132902	5.2781	201	Ras-related protein Rab-1B OS=Homo sapiens OX=9606 GN=RAB1B PE=1 SV=1	RAB1B
1.26207e+07	P21926	13231964	10845391	13860088	12734350	12182682	12944964	37937443	5.22113	228	CD9 antigen OS=Homo sapiens OX=9606 GN=CD9 PE=1 SV=4	CD9
1.26099e+07	Q9BVK6	10489992	11574207	15774469	10095495	13001365	14732947	37838668	5.20687	235	Transmembrane emp24 domain-containing protein 9 OS=Homo sapiens OX=9606 GN=TMED9 PE=1 SV=2	TMED9
1.254e+07	P17931	13891017	10194311	13704891	13368618	11451321	12800014	37790219	5.17944	250	Galectin-3 OS=Homo sapiens OX=9606 GN=LGALS3 PE=1 SV=5	LGALS3
1.2492e+07	Q16555	14851209	10177308	12581688	14292700	11432221	11750972	37610205	4.81791	572	Dihydropyrimidinase-related protein 2 OS=Homo sapiens OX=9606 GN=DPYSL2 PE=1 SV=1	DPYSL2
1.24851e+07	P22314	13153285	11296451	12963322	12658629	12689360	12107408	37413058	4.54854	1058	Ubiquitin-like modifier-activating enzyme 1 OS=Homo sapiens OX=9606 GN=UBA1 PE=1 SV=3	UBA1
12412065	P53396	10017148	10767701	16596122	9640433	12095413	15500349	37380971	4.53086	1101	ATP-citrate synthase OS=Homo sapiens OX=9606 GN=ACLY PE=1 SV=3	ACLY
1.23844e+07	P05546	13933894	11634415	11428955	13409882	13068997	10674349	36997264	4.87007	499	Heparin cofactor 2 OS=Homo sapiens OX=9606 GN=SERPIND1 PE=1 SV=3	SERPIND1
1.23726e+07	Q15149	11922346	13244148	11527745	11473982	14877218	10766616	36694239	3.89398	4684	Plectin OS=Homo sapiens OX=9606 GN=PLEC PE=1 SV=3	PLEC
12330601	P09211	14158002	10821160	12003306	13625562	12155463	11210778	36982468	5.24578	210	Glutathione S-transferase P OS=Homo sapiens OX=9606 GN=GSTP1 PE=1 SV=2	GSTP1
1.23141e+07	Q8IZJ1	12368663	17360991	5928483	11903515	19501689	5537050	35658137	4.57673	945	Netrin receptor UNC5B OS=Homo sapiens OX=9606 GN=UNC5B PE=1 SV=2	UNC5B
12114031	Q86WI1	10439416	12149794	13541431	10046821	13647925	12647347	36130641	3.9302	4243	Fibrocystin-L OS=Homo sapiens OX=9606 GN=PKHD1L1 PE=2 SV=2	PKHD1L1
12059138	Q9H8H3	11204296	9689067	15536511	10782936	10883778	14510700	36429874	5.17407	244	Putative methyltransferase-like protein 7A OS=Homo sapiens OX=9606 GN=METTL7A PE=1 SV=1	METTL7A
1.20347e+07	Q96S97	14368757	9544609	12370940	13828391	10721507	11554138	36284306	5.05186	322	Myeloid-associated differentiation marker OS=Homo sapiens OX=9606 GN=MYADM PE=1 SV=2	MYADM
1.19353e+07	P21796	13492502	8149113	14633124	12985090	9153939	13666960	36274739	5.10782	283	Voltage-dependent anion-selective channel protein 1 OS=Homo sapiens OX=9606 GN=VDAC1 PE=1 SV=2	VDAC1
11909991	P35222	11035382	9773520	15129920	10620374	10978644	14130955	35938822	4.66291	781	Catenin beta-1 OS=Homo sapiens OX=9606 GN=CTNNB1 PE=1 SV=1	CTNNB1
1.18669e+07	O75923	12142921	9213362	14524133	11686262	10349416	13565165	35880416	4.23679	2080	Dysferlin OS=Homo sapiens OX=9606 GN=DYSF PE=1 SV=1	DYSF
1.18529e+07	P46781	9369283	11122544	15040917	9016932	12494010	14047828	35532744	5.26283	194	40S ribosomal protein S9 OS=Homo sapiens OX=9606 GN=RPS9 PE=1 SV=3	RPS9
11852596	Q12797	11063503	10003178	14640373	10647438	11236620	13673730	35707054	4.67308	758	Aspartyl/asparaginyl beta-hydroxylase OS=Homo sapiens OX=9606 GN=ASPH PE=1 SV=3	ASPH
1.18502e+07	P15880	10564516	9717651	15490282	10167216	10915886	14467523	35772449	5.08668	293	40S ribosomal protein S2 OS=Homo sapiens OX=9606 GN=RPS2 PE=1 SV=2	RPS2
11846351	P36578	6663892	8143682	21390239	6413283	9147839	19977931	36197813	4.92825	427	60S ribosomal protein L4 OS=Homo sapiens OX=9606 GN=RPL4 PE=1 SV=5	RPL4
1.18421e+07	P24844	10297659	11478861	13621011	9910395	12894262	12721672	35397531	5.31344	172	Myosin regulatory light polypeptide 9 OS=Homo sapiens OX=9606 GN=MYL9 PE=1 SV=4	MYL9
1.1813e+07	Q99715	11151524	12077113	11928014	10732149	13566282	11140457	35156651	4.05986	3063	Collagen alpha-1(XII) chain OS=Homo sapiens OX=9606 GN=COL12A1 PE=1 SV=2	COL12A1
1.17729e+07	O15173	11414757	9696950	14390774	10985482	10892633	13440611	35502481	5.20195	223	Membrane-associated progesterone receptor component 2 OS=Homo sapiens OX=9606 GN=PGRMC2 PE=1 SV=1	PGRMC2
1.1767e+07	Q6DD88	12203203	8896520	14522149	11744277	9993506	13563312	35621872	4.81852	541	Atlastin-3 OS=Homo sapiens OX=9606 GN=ATL3 PE=1 SV=1	ATL3
1.17278e+07	Q9H4G4	15022493	8818512	11584918	14457542	9905879	10820014	35425923	5.3618	154	Golgi-associated plant pathogenesis-related protein 1 OS=Homo sapiens OX=9606 GN=GLIPR2 PE=1 SV=3	GLIPR2
1.16866e+07	P38405	13481819	10154244	11433683	12974808	11406313	10678764	35069746	4.96401	381	Guanine nucleotide-binding protein G(olf) subunit alpha OS=Homo sapiens OX=9606 GN=GNAL PE=1 SV=1	GNAL
1.1685e+07	Q9UBI6	14923411	9299947	10970518	14362186	10446677	10246180	35193876	5.68913	72	Guanine nucleotide-binding protein G(I)/G(S)/G(O) subunit gamma-12 OS=Homo sapiens OX=9606 GN=GNG12 PE=1 SV=3	GNG12
11629675	Q5VU43	10792317	13926587	9485027	10386450	15643805	8858770	34203931	4.16375	2346	Myomegalin OS=Homo sapiens OX=9606 GN=PDE4DIP PE=1 SV=3	PDE4DIP
11589318	Q13162	11435609	9586233	13912740	11005550	10768264	12994140	34934582	5.11029	271	Peroxiredoxin-4 OS=Homo sapiens OX=9606 GN=PRDX4 PE=1 SV=1	PRDX4
1.15684e+07	P06737	11885464	9071316	14001259	11438487	10189855	13076814	34958039	4.61566	847	Glycogen phosphorylase, liver form OS=Homo sapiens OX=9606 GN=PYGL PE=1 SV=4	PYGL
11562102	P19105	10288016	11724367	12436266	9901115	13170040	11615151	34448649	5.30418	171	Myosin regulatory light chain 12A OS=Homo sapiens OX=9606 GN=MYL12A PE=1 SV=2	MYL12A
1.15545e+07	P08123	8477325	12809548	12972312	8158518	14389030	12115804	34259185	4.39933	1366	Collagen alpha-2(I) chain OS=Homo sapiens OX=9606 GN=COL1A2 PE=1 SV=7	COL1A2
1.15322e+07	Q16720	13350671	9200732	12219541	12848592	10335228	11412736	34770944	4.45486	1220	Plasma membrane calcium-transporting ATPase 3 OS=Homo sapiens OX=9606 GN=ATP2B3 PE=1 SV=3	ATP2B3
1.15213e+07	Q9ULC5	13225947	9116941	12413883	12728559	10241106	11594246	34756771	4.70662	683	Long-chain-fatty-acid--CoA ligase 5 OS=Homo sapiens OX=9606 GN=ACSL5 PE=1 SV=1	ACSL5
11511037	P19087	12505124	10328683	11666282	12034844	11602261	10896006	34500089	4.98882	354	Guanine nucleotide-binding protein G(t) subunit alpha-2 OS=Homo sapiens OX=9606 GN=GNAT2 PE=1 SV=4	GNAT2
1.15082e+07	P50148	13721048	8393296	12731950	13205041	9428231	11891312	34846294	4.98706	359	Guanine nucleotide-binding protein G(q) subunit alpha OS=Homo sapiens OX=9606 GN=GNAQ PE=1 SV=4	GNAQ
1.14931e+07	P00533	9999004	9860213	14754510	9622971	11076027	13780331	34613727	4.45646	1210	Epidermal growth factor receptor OS=Homo sapiens OX=9606 GN=EGFR PE=1 SV=2	EGFR
1.14286e+07	P13591	13211505	9444208	11737502	12714660	10608726	10962524	34393215	4.60299	858	Neural cell adhesion molecule 1 OS=Homo sapiens OX=9606 GN=NCAM1 PE=1 SV=3	NCAM1
1.13907e+07	Q6NZI2	12693662	9435091	12160150	12216291	10598485	11357266	34288903	4.94409	390	Caveolae-associated protein 1 OS=Homo sapiens OX=9606 GN=CAVIN1 PE=1 SV=1	CAVIN1
1.13289e+07	P30041	12731497	8261858	13333798	12252704	9280586	12453423	34327153	5.18539	224	Peroxiredoxin-6 OS=Homo sapiens OX=9606 GN=PRDX6 PE=1 SV=3	PRDX6
1.13249e+07	P13646	13394873	9309875	11376759	12891132	10457829	10625599	34081507	4.87165	458	Keratin, type I cytoskeletal 13 OS=Homo sapiens OX=9606 GN=KRT13 PE=1 SV=4	KRT13
1.12789e+07	P02763	13790377	7588848	12891577	13271762	8524591	12040400	34270802	5.23173	201	Alpha-1-acid glycoprotein 1 OS=Homo sapiens OX=9606 GN=ORM1 PE=1 SV=2	ORM1
1.12651e+07	P62820	14514198	8516365	10985844	13968363	9566475	10260494	34016407	5.21993	205	Ras-related protein Rab-1A OS=Homo sapiens OX=9606 GN=RAB1A PE=1 SV=3	RAB1A
11253952	O95865	12375148	8259514	13463056	11909756	9277953	12574147	34097718	5.07788	285	N(G),N(G)-dimethylarginine dimethylaminohydrolase 2 OS=Homo sapiens OX=9606 GN=DDAH2 PE=1 SV=1	DDAH2
1.12478e+07	Q9NY15	11859851	8329236	13890419	11413838	9356273	12973293	34079506	4.12256	2570	Stabilin-1 OS=Homo sapiens OX=9606 GN=STAB1 PE=1 SV=3	STAB1
1.12053e+07	P04275	12246743	9186393	12324440	11786180	10319121	11510709	33757576	4.0792	2813	von Willebrand factor OS=Homo sapiens OX=9606 GN=VWF PE=1 SV=4	VWF
1.11789e+07	A8MTJ3	12028772	10037646	11440234	11576406	11275338	10684883	33506652	4.97613	354	Guanine nucleotide-binding protein G(t) subunit alpha-3 OS=Homo sapiens OX=9606 GN=GNAT3 PE=2 SV=2	GNAT3
11148960	Q9BZZ5	10228445	11427503	11527646	9843784	12836572	10766524	33183594	4.80159	524	Apoptosis inhibitor 5 OS=Homo sapiens OX=9606 GN=API5 PE=1 SV=3	API5
1.11138e+07	Q10588	14581206	7183701	12033614	14032851	8069487	11239085	33798521	5.02647	318	ADP-ribosyl cyclase/cyclic ADP-ribose hydrolase 2 OS=Homo sapiens OX=9606 GN=BST1 PE=1 SV=2	BST1
1.11131e+07	P78357	10885838	11678964	10432766	10476454	13119039	9743934	32997568	4.37735	1384	Contactin-associated protein 1 OS=Homo sapiens OX=9606 GN=CNTNAP1 PE=1 SV=1	CNTNAP1
1.11071e+07	Q13642	13437004	9545753	10350328	12931679	10722792	9666939	33333085	5.01367	323	Four and a half LIM domains protein 1 OS=Homo sapiens OX=9606 GN=FHL1 PE=1 SV=4	FHL1
11101379	P09493	11429446	10824005	10863105	10999619	12158659	10145859	33116556	5.06673	284	Tropomyosin alpha-1 chain OS=Homo sapiens OX=9606 GN=TPM1 PE=1 SV=2	TPM1
1.10943e+07	P61106	13599804	8026644	11968477	13088356	9016369	11178248	33594925	5.19384	215	Ras-related protein Rab-14 OS=Homo sapiens OX=9606 GN=RAB14 PE=1 SV=4	RAB14
1.10695e+07	P09471	12104414	9830316	11260486	11649203	11042443	10517003	33195216	4.97207	354	Guanine nucleotide-binding protein G(o) subunit alpha OS=Homo sapiens OX=9606 GN=GNAO1 PE=1 SV=4	GNAO1
1.10686e+07	Q58FF7	10563758	10585225	11937073	10166487	11890436	11148918	33086056	4.74367	597	Putative heat shock protein HSP 90-beta-3 OS=Homo sapiens OX=9606 GN=HSP90AB3P PE=5 SV=1	HSP90AB3P
11051524	P31949	11209350	8044132	14273155	10787800	9036014	13330758	33526637	5.5042	105	Protein S100-A11 OS=Homo sapiens OX=9606 GN=S100A11 PE=1 SV=2	S100A11
1.10491e+07	P11488	11822654	10042859	11229616	11378039	11281194	10488171	33095129	4.9757	350	Guanine nucleotide-binding protein G(t) subunit alpha-1 OS=Homo sapiens OX=9606 GN=GNAT1 PE=1 SV=5	GNAT1
1.10445e+07	P17858	13161271	9894767	10013499	12666315	11114841	9352349	33069537	4.62733	780	ATP-dependent 6-phosphofructokinase, liver type OS=Homo sapiens OX=9606 GN=PFKL PE=1 SV=6	PFKL
1.10126e+07	P07951	11019776	10892755	10917291	10605355	12235886	10196468	32829822	5.06295	284	Tropomyosin beta chain OS=Homo sapiens OX=9606 GN=TPM2 PE=1 SV=1	TPM2
1.09709e+07	O95479	10924602	8357650	13930403	10513760	9388190	13010637	33212655	4.62313	791	GDH/6PGL endoplasmic bifunctional protein OS=Homo sapiens OX=9606 GN=H6PD PE=1 SV=2	H6PD
10893277	P16435	8568746	9454174	14789926	8246501	10619921	13813409	32812846	4.68546	677	NADPH--cytochrome P450 reductase OS=Homo sapiens OX=9606 GN=POR PE=1 SV=2	POR
10893092	P30086	13595987	7599336	11839965	13084683	8536372	11058221	33035288	5.24714	187	Phosphatidylethanolamine-binding protein 1 OS=Homo sapiens OX=9606 GN=PEBP1 PE=1 SV=3	PEBP1
1.08179e+07	Q14571	9952529	10434752	11942646	9578244	11721409	11154123	32329927	4.07808	2701	Inositol 1,4,5-trisphosphate receptor type 2 OS=Homo sapiens OX=9606 GN=ITPR2 PE=1 SV=2	ITPR2
1.07793e+07	P59665	14141171	6634089	12073454	13609364	7452105	11276294	32848714	5.54339	94	Neutrophil defensin 1 OS=Homo sapiens OX=9606 GN=DEFA1B PE=1 SV=1	DEFA1B
1.07523e+07	P59666	14102339	6615273	12049597	13571992	7430969	11254012	32767209	5.54231	94	Neutrophil defensin 3 OS=Homo sapiens OX=9606 GN=DEFA3 PE=1 SV=1	DEFA3
1.06906e+07	P51149	13028010	8172152	11085741	12538066	9179819	10353796	32285903	5.19304	207	Ras-related protein Rab-7a OS=Homo sapiens OX=9606 GN=RAB7A PE=1 SV=1	RAB7A
1.06628e+07	Q9Y639	12574860	8312681	11294601	12101957	9337676	10548865	32182142	4.90773	398	Neuroplastin OS=Homo sapiens OX=9606 GN=NPTN PE=1 SV=2	NPTN
10660121	Q5TEC6	13166593	6747229	12558945	12671437	7579196	11729730	32472767	5.37798	136	Histone H3-7 OS=Homo sapiens OX=9606 GN=H3-7 PE=1 SV=1	H3-7
10636631	P16284	12976338	7568944	11691247	12488337	8502233	10919323	32236529	4.64029	738	Platelet endothelial cell adhesion molecule OS=Homo sapiens OX=9606 GN=PECAM1 PE=1 SV=2	PECAM1
10590460	Q6UXG2	7106049	10716851	13805815	6838812	12038293	12894275	31628715	4.49447	1013	Endosome/lysosome-associated apoptosis and autophagy regulator 1 OS=Homo sapiens OX=9606 GN=ELAPOR1 PE=1 SV=2	ELAPOR1
1.05568e+07	Q16181	10470853	8472080	12930234	10077076	9516730	12076505	31873167	4.86294	437	Septin-7 OS=Homo sapiens OX=9606 GN=SEPTIN7 PE=1 SV=2	SEPTIN7
10515578	P36969	10662315	10891583	9690661	10261337	12234570	9050827	31244559	5.20031	197	Phospholipid hydroperoxide glutathione peroxidase OS=Homo sapiens OX=9606 GN=GPX4 PE=1 SV=3	GPX4
1.04884e+07	Q14568	11003809	9160216	11333930	10589989	10289717	10585598	31497955	4.96299	343	Heat shock protein HSP 90-alpha A2 OS=Homo sapiens OX=9606 GN=HSP90AA2P PE=1 SV=2	HSP90AA2P
1.04839e+07	Q9UKK3	9956323	7432589	14476442	9581895	8349064	13520623	31865354	4.26678	1724	Protein mono-ADP-ribosyltransferase PARP4 OS=Homo sapiens OX=9606 GN=PARP4 PE=1 SV=3	PARP4
1.04504e+07	P31150	10490217	7241329	14048960	10095711	8134221	13121366	31780506	4.85185	447	Rab GDP dissociation inhibitor alpha OS=Homo sapiens OX=9606 GN=GDI1 PE=1 SV=2	GDI1
10444703	P51659	7363376	9220830	14871763	7086461	10357805	13889843	31455969	4.63083	736	Peroxisomal multifunctional enzyme type 2 OS=Homo sapiens OX=9606 GN=HSD17B4 PE=1 SV=3	HSD17B4
1.04181e+07	P07947	10601300	9374779	11264867	10202617	10530736	10521095	31240946	4.75992	543	Tyrosine-protein kinase Yes OS=Homo sapiens OX=9606 GN=YES1 PE=1 SV=3	YES1
10412245	Q9UDR5	11786775	8002003	11675414	11343510	8988690	10904535	31464192	4.53121	926	Alpha-aminoadipic semialdehyde synthase, mitochondrial OS=Homo sapiens OX=9606 GN=AASS PE=1 SV=1	AASS
10384426	P29144	4779467	5165703	22217844	4599725	5802660	20750893	32163014	4.41079	1249	Tripeptidyl-peptidase 2 OS=Homo sapiens OX=9606 GN=TPP2 PE=1 SV=4	TPP2
1.03719e+07	Q13228	10940193	10073296	9927139	10528765	11315384	9271691	30940628	4.81659	472	Methanethiol oxidase OS=Homo sapiens OX=9606 GN=SELENBP1 PE=1 SV=2	SELENBP1
1.03674e+07	Q9Y2J2	10503058	8493653	12262831	10108069	9540963	11453167	31259542	4.45875	1087	Band 4.1-like protein 3 OS=Homo sapiens OX=9606 GN=EPB41L3 PE=1 SV=2	EPB41L3
1.03637e+07	P57053	13758885	7075450	10601879	13241455	7947888	9901881	31436214	5.39706	126	Histone H2B type F-S OS=Homo sapiens OX=9606 GN=H2BC12L PE=1 SV=2	H2BC12L
10361711	P11169	12812972	6418278	12360443	12331115	7209684	11544334	31591693	4.80409	496	Solute carrier family 2, facilitated glucose transporter member 3 OS=Homo sapiens OX=9606 GN=SLC2A3 PE=1 SV=1	SLC2A3
1.03519e+07	P61313	5246625	5968036	20667153	5049315	6703925	19302587	31881814	5.19391	204	60S ribosomal protein L15 OS=Homo sapiens OX=9606 GN=RPL15 PE=1 SV=2	RPL15
1.03331e+07	P02794	13446189	5944122	12186232	12940518	6677062	11381626	31576543	5.23691	183	Ferritin heavy chain OS=Homo sapiens OX=9606 GN=FTH1 PE=1 SV=2	FTH1
1.03259e+07	P05388	7627644	5193186	19062118	7340791	5833532	17803526	31882948	5.0025	317	60S acidic ribosomal protein P0 OS=Homo sapiens OX=9606 GN=RPLP0 PE=1 SV=1	RPLP0
1.03223e+07	P01591	9135732	8538361	13473013	8792164	9591184	12583446	31147106	5.29202	159	Immunoglobulin J chain OS=Homo sapiens OX=9606 GN=JCHAIN PE=1 SV=4	JCHAIN
1.03172e+07	P45880	12144532	7292697	11854576	11687813	8191923	11071868	31291805	5.02708	294	Voltage-dependent anion-selective channel protein 2 OS=Homo sapiens OX=9606 GN=VDAC2 PE=1 SV=2	VDAC2
1.03083e+07	O15484	12967837	6807363	11561349	12480156	7646745	10798001	31336549	4.68987	640	Calpain-5 OS=Homo sapiens OX=9606 GN=CAPN5 PE=1 SV=2	CAPN5
10292739	P50225	11501182	9226226	10113443	11068657	10363866	9445694	30840851	5.0193	295	Sulfotransferase 1A1 OS=Homo sapiens OX=9606 GN=SULT1A1 PE=1 SV=3	SULT1A1
1.02754e+07	Q02543	6588116	6377001	18547085	6340357	7163317	17322498	31512202	5.25297	176	60S ribosomal protein L18a OS=Homo sapiens OX=9606 GN=RPL18A PE=1 SV=2	RPL18A
1.02753e+07	P62701	8102401	11147232	11249339	7797694	12521742	10506592	30498972	5.06433	263	40S ribosomal protein S4, X isoform OS=Homo sapiens OX=9606 GN=RPS4X PE=1 SV=2	RPS4X
1.02674e+07	O14936	9356486	10600792	10588745	9004617	11907923	9889614	30546023	4.51834	926	Peripheral plasma membrane protein CASK OS=Homo sapiens OX=9606 GN=CASK PE=1 SV=3	CASK
1.02648e+07	P0DMN0	10856639	9994882	9763360	10448353	11227301	9118726	30614881	5.01611	295	Sulfotransferase 1A4 OS=Homo sapiens OX=9606 GN=SULT1A4 PE=1 SV=1	SULT1A4
10228780	Q13733	11835775	8310777	10664252	11390667	9335537	9960136	30810804	4.47629	1029	Sodium/potassium-transporting ATPase subunit alpha-4 OS=Homo sapiens OX=9606 GN=ATP1A4 PE=1 SV=3	ATP1A4
10225565	P16520	12113085	9686637	8713409	11657548	10881048	8138099	30513131	4.95301	340	Guanine nucleotide-binding protein G(I)/G(S)/G(T) subunit beta-3 OS=Homo sapiens OX=9606 GN=GNB3 PE=1 SV=1	GNB3
1.01844e+07	Q58FF8	10891321	9200886	10424214	10481731	10335401	9735946	30516421	4.90361	381	Putative heat shock protein HSP 90-beta 2 OS=Homo sapiens OX=9606 GN=HSP90AB2P PE=1 SV=2	HSP90AB2P
10178955	P31947	11532360	7998221	11192772	11098663	8984442	10453760	30723353	5.09302	248	14-3-3 protein sigma OS=Homo sapiens OX=9606 GN=SFN PE=1 SV=1	SFN
10160889	Q9H223	11880286	7231185	11698757	11433504	8122826	10926337	30810228	4.7555	541	EH domain-containing protein 4 OS=Homo sapiens OX=9606 GN=EHD4 PE=1 SV=1	EHD4
10146875	P29992	11717750	7819035	11114208	11277081	8783161	10380383	30650993	4.93135	359	Guanine nucleotide-binding protein subunit alpha-11 OS=Homo sapiens OX=9606 GN=GNA11 PE=1 SV=2	GNA11
1.01333e+07	Q7Z794	15907841	8181503	6317007	15309595	9190323	5899921	30406351	4.72104	578	Keratin, type II cytoskeletal 1b OS=Homo sapiens OX=9606 GN=KRT77 PE=1 SV=3	KRT77
1.01263e+07	P13747	11215784	7096909	12433726	10793992	7971993	11612779	30746419	4.93391	358	HLA class I histocompatibility antigen, alpha chain E OS=Homo sapiens OX=9606 GN=HLA-E PE=1 SV=4	HLA-E
1.00858e+07	P31751	9489446	9775791	10860782	9132576	10981195	10143690	30126019	4.7968	481	RAC-beta serine/threonine-protein kinase OS=Homo sapiens OX=9606 GN=AKT2 PE=1 SV=2	AKT2
10080903	P18084	12528803	6446882	11716879	12057632	7241815	10943262	30692564	4.58449	799	Integrin beta-5 OS=Homo sapiens OX=9606 GN=ITGB5 PE=1 SV=1	ITGB5
10058318	P50990	9290925	7847530	13296153	8941521	8815170	12418263	30434608	4.74459	548	T-complex protein 1 subunit theta OS=Homo sapiens OX=9606 GN=CCT8 PE=1 SV=4	CCT8
10052441	Q96Q05	12118584	7565114	10703244	11662840	8497930	9996553	30386942	4.42275	1148	Trafficking protein particle complex subunit 9 OS=Homo sapiens OX=9606 GN=TRAPPC9 PE=1 SV=2	TRAPPC9
10049423	Q15746	9899680	11200241	8607946	9527383	12581287	8039599	29707867	4.19093	1914	Myosin light chain kinase, smooth muscle OS=Homo sapiens OX=9606 GN=MYLK PE=1 SV=4	MYLK
1.00324e+07	P11171	12309310	7972923	9951929	11846394	8956024	9294844	30234162	4.54398	864	Protein 4.1 OS=Homo sapiens OX=9606 GN=EPB41 PE=1 SV=4	EPB41
1.00233e+07	Q86WR0	10013764	11006617	8639404	9637176	12363788	8068980	29659785	5.1541	208	Coiled-coil domain-containing protein 25 OS=Homo sapiens OX=9606 GN=CCDC25 PE=1 SV=2	CCDC25
1.00098e+07	P79483	12438515	7560718	10242002	11970740	8492992	9565765	30241235	5.05572	266	HLA class II histocompatibility antigen, DR beta 3 chain OS=Homo sapiens OX=9606 GN=HLA-DRB3 PE=1 SV=1	HLA-DRB3
9.93795e+06	P14207	13643769	6273887	10316887	13130668	7047489	9635706	30234543	5.07396	255	Folate receptor beta OS=Homo sapiens OX=9606 GN=FOLR2 PE=1 SV=4	FOLR2
9931699	Q99623	10006000	7404201	12685808	9629704	8317176	11848217	30096009	5.00284	299	Prohibitin-2 OS=Homo sapiens OX=9606 GN=PHB2 PE=1 SV=2	PHB2
9.92503e+06	P23527	13155849	6702268	10262925	12661097	7528691	9585307	30121042	5.3785	126	Histone H2B type 1-O OS=Homo sapiens OX=9606 GN=H2BC17 PE=1 SV=3	H2BC17
9887326	P06899	13104799	6665192	10239007	12611967	7487043	9562968	30008998	5.37688	126	Histone H2B type 1-J OS=Homo sapiens OX=9606 GN=H2BC11 PE=1 SV=3	H2BC11
9887153	O94915	7155016	10864038	11319258	6885937	12203628	10571894	29338312	3.98844	3013	Protein furry homolog-like OS=Homo sapiens OX=9606 GN=FRYL PE=1 SV=2	FRYL
9.86265e+06	O00560	9914593	6874891	13194806	9541735	7722599	12323608	29984290	5.00268	298	Syntenin-1 OS=Homo sapiens OX=9606 GN=SDCBP PE=1 SV=1	SDCBP
9768307	P50226	10703782	8804421	9757900	10301245	9890050	9113626	29266103	4.99654	295	Sulfotransferase 1A2 OS=Homo sapiens OX=9606 GN=SULT1A2 PE=1 SV=2	SULT1A2
9.76782e+06	Q04695	15221446	8410462	5575017	14649013	9447514	5206922	29206925	4.83	432	Keratin, type I cytoskeletal 17 OS=Homo sapiens OX=9606 GN=KRT17 PE=1 SV=2	KRT17
9731010	Q03001	10165585	9700953	9114399	9783288	10897129	8512613	28980937	3.58302	7570	Dystonin OS=Homo sapiens OX=9606 GN=DST PE=1 SV=4	DST
9.72442e+06	Q01813	11110004	9870265	7916440	10692190	11087318	7393750	28896709	4.56653	784	ATP-dependent 6-phosphofructokinase, platelet type OS=Homo sapiens OX=9606 GN=PFKP PE=1 SV=2	PFKP
9.67174e+06	Q6SZW1	5941662	8832853	14320539	5718214	9921988	13375014	29095054	4.60408	724	NAD(+) hydrolase SARM1 OS=Homo sapiens OX=9606 GN=SARM1 PE=1 SV=1	SARM1
9.67169e+06	Q16706	8816250	8100706	12238880	8484697	9099564	11430798	29155836	4.4063	1144	Alpha-mannosidase 2 OS=Homo sapiens OX=9606 GN=MAN2A1 PE=1 SV=2	MAN2A1
[truncated: 6,129 more rows]
