# Supplementary material for: Extracellular Vesicles From Human Fallopian Tubes Enhance IVF Embryo Development and Contain Functional Proteins Including YWHAZ
Source: J Extracell Vesicles. 2026 Jul 17;15(7):e70337. doi: 10.1002/jev2.70337 (PMC13378102; doi:10.1002/jev2.70337)
Supplement: Supplementary file 5 — Supporting Information: jev270337‐supp‐0012‐TableS4.xlsx [file JEV2-15-e70337-s012.xlsx]

## Sheet: Sheet1
Primer
mmu-YWHAZ-F	CGTTGTAGGAGCCCGTAG
mmu-YWHAZ-R	TGCTTTCTGGTTGCGAAG
mmu-FOXO3-F	CTGTCCTATGCCGACCTGA
mmu-FOXO3-R	TGTGCCGGATGGAGTTCTT
mmu-GPX2-F	GAATGTGGCGTCACTCTG
mmu-GPX2-R	GACTAAAGGTGGGCTGGT
mmu-PCNA-F	AGAATGGGGTGAAGTTTT
mmu-PCNA-R	CAGTGGAGTGGCTTTTGT
mmu-BAG1-F	CAGAAGCTCATATTTAAGGGAA
mmu-BAG1-R	TGACTCGGCAACCATTTT
mmu-SOD2-F	GGAGGCTATCAAGCGTGACTTT
mmu-SOD2-R	AATCCCCAGCAGCGGAATA
mmu-GPX1-F	CAGAATGGCAAGAATGAAGAG
mmu-GPX1-R	GAAGGTAAAGAGCGGGTGA
mmu-BCL2-F	TTTGCTACAGGGTTTCAT
mmu-BCL2-R	GACACTCGCTCAGCTTCT
mmu-BAX-F	GCTACAGGGTTTCATCCA
mmu-BAX-R	GTCCAGTTCATCTCCAATT
mmu-CCND1-F	CGCCCTCCGTATCTTACT
mmu-CCND1-R	CGCACTTCTGCTCCTCAC
