# Supplementary material for: Extracellular Vesicles From Human Fallopian Tubes Enhance IVF Embryo Development and Contain Functional Proteins Including YWHAZ
Source: J Extracell Vesicles. 2026 Jul 17;15(7):e70337. doi: 10.1002/jev2.70337 (PMC13378102; doi:10.1002/jev2.70337)
Supplement: Supplementary file 6 — Supporting Information: jev270337‐supp‐0013‐TableS5.xls [file JEV2-15-e70337-s007.xls]

## Sheet: Ctrl-vs-si.all.annot.xls
id	Control_1_fpkm	Control_2_fpkm	si_Ywhaz_1_fpkm	si_Ywhaz_2_fpkm	Ctrl_mean	si_mean	log2(fc)	PValue	FDR	Symbol	Description	KEGG_A_class	KEGG_B_class	Pathway	K_ID	GO Component	GO Function	GO Process	TF_family
ENSMUSG00000046180	84.965	88.51	12.407	20.615	86.7375	16.511	-2.39323	8.68442e-21	1.48599e-16	Magea13	MAGE family member A13 [Source:MGI Symbol;Acc:MGI:1922602]	-	-	-	-	GO:0005634//nucleus	GO:0003674//molecular_function	GO:0000122//negative regulation of transcription by RNA polymerase II	--
ENSMUSG00000069117	1904.76	1704.41	501.699	639.401	1804.59	570.55	-1.66124	6.12783e-16	5.24267e-12	Rps18-ps6	ribosomal protein S18, pseudogene 6 [Source:MGI Symbol;Acc:MGI:3642298]	-	-	-	-	GO:0005829//cytosol;GO:0005840//ribosome;GO:0015935//small ribosomal subunit;GO:0022626//cytosolic ribosome;GO:1990904//ribonucleoprotein complex	GO:0003676//nucleic acid binding;GO:0003723//RNA binding;GO:0003735//structural constituent of ribosome	GO:0006412//translation	--
ENSMUSG00000067399	7.329	8.609	28.957	26.111	7.969	27.534	1.78874	1.23346e-11	5.33144e-08	Trim43c	tripartite motif-containing 43C [Source:MGI Symbol;Acc:MGI:3647365]	-	-	-	-	GO:0005737//cytoplasm	GO:0005515//protein binding;GO:0008270//zinc ion binding;GO:0046872//metal ion binding;GO:0061630//ubiquitin protein ligase activity	GO:0010468//regulation of gene expression;GO:0016567//protein ubiquitination;GO:0045087//innate immune response	--
ENSMUSG00000029304	166.053	119.97	45.333	52.506	143.012	48.9195	-1.54765	1.24632e-11	5.33144e-08	Spp1	secreted phosphoprotein 1 [Source:MGI Symbol;Acc:MGI:98389]	Environmental Information Processing;Human Diseases;Cellular Processes;Environmental Information Processing;Organismal Systems;Environmental Information Processing;Organismal Systems	Signal transduction;Infectious disease: viral;Cellular community - eukaryotes;Signal transduction;Immune system;Signaling molecules and interaction;Endocrine system	ko04151//PI3K-Akt signaling pathway;ko05165//Human papillomavirus infection;ko04510//Focal adhesion;ko04371//Apelin signaling pathway;ko04620//Toll-like receptor signaling pathway;ko04512//ECM-receptor interaction;ko04929//GnRH secretion	K06250;K06250;K06250;K06250;K06250;K06250;K06250	GO:0005576//extracellular region;GO:0005615//extracellular space;GO:0005737//cytoplasm;GO:0005794//Golgi apparatus;GO:0031982//vesicle;GO:0042995//cell projection;GO:0045177//apical part of cell;GO:0048471//perinuclear region of cytoplasm	GO:0005125//cytokine activity;GO:0005178//integrin binding;GO:0050840//extracellular matrix binding	GO:0001503//ossification;GO:0001649//osteoblast differentiation;GO:0006710//androgen catabolic process;GO:0006874//intracellular calcium ion homeostasis;GO:0006883//intracellular sodium ion homeostasis;GO:0007155//cell adhesion;GO:0007165//signal transduction;GO:0010811//positive regulation of cell-substrate adhesion;GO:0030282//bone mineralization;GO:0030593//neutrophil chemotaxis;GO:0030643//in…	--
ENSMUSG00000026811	7.542	2.829	1.322	0.377	5.1855	0.8495	-2.6098	2.32813e-09	7.96734e-06	St6galnac6	ST6 (alpha-N-acetyl-neuraminyl-2,3-beta-galactosyl-1,3)-N-acetylgalactosaminide alpha-2,6-sialyltransferase 6 [Source:MGI Symbol;Acc:MGI:1355316]	Metabolism;Metabolism	Global and overview maps;Glycan biosynthesis and metabolism	ko01100//Metabolic pathways;ko00604//Glycosphingolipid biosynthesis - ganglio series	K03376;K03376	GO:0000139//Golgi membrane;GO:0005737//cytoplasm;GO:0005794//Golgi apparatus;GO:0016020//membrane	GO:0001665//alpha-N-acetylgalactosaminide alpha-2,6-sialyltransferase activity;GO:0008373//sialyltransferase activity;GO:0016740//transferase activity;GO:0016757//glycosyltransferase activity	GO:0001574//ganglioside biosynthetic process;GO:0006486//protein glycosylation;GO:0006629//lipid metabolic process;GO:0006677//glycosylceramide metabolic process;GO:0006687//glycosphingolipid metabolic process;GO:0009100//glycoprotein metabolic process;GO:0009311//oligosaccharide metabolic process;GO:0009312//oligosaccharide biosynthetic process;GO:0009988//cell-cell recognition	--
ENSMUSG00000033200	19.798	16.011	3.849	4.839	17.9045	4.344	-2.04323	2.7947e-09	7.97002e-06	Tpsg1	tryptase gamma 1 [Source:MGI Symbol;Acc:MGI:1349391]	-	-	-	-	GO:0016020//membrane	GO:0004252//serine-type endopeptidase activity	GO:0006508//proteolysis	--
ENSMUSG00000062867	54.508	53.613	116.512	137.88	54.0605	127.196	1.23441	6.5079e-09	1.59081e-05	Impdh2	inosine monophosphate dehydrogenase 2 [Source:MGI Symbol;Acc:MGI:109367]	Metabolism;Metabolism;Metabolism;Metabolism	Global and overview maps;Nucleotide metabolism;Xenobiotics biodegradation and metabolism;Global and overview maps	ko01100//Metabolic pathways;ko00230//Purine metabolism;ko00983//Drug metabolism - other enzymes;ko01232//Nucleotide metabolism	K00088;K00088;K00088;K00088	GO:0005634//nucleus;GO:0005737//cytoplasm;GO:0005829//cytosol	GO:0000166//nucleotide binding;GO:0003677//DNA binding;GO:0003723//RNA binding;GO:0003824//catalytic activity;GO:0003938//IMP dehydrogenase activity;GO:0016491//oxidoreductase activity;GO:0042802//identical protein binding;GO:0046872//metal ion binding	GO:0006164//purine nucleotide biosynthetic process;GO:0006177//GMP biosynthetic process;GO:0006183//GTP biosynthetic process;GO:0007623//circadian rhythm;GO:0032263//GMP salvage;GO:0046651//lymphocyte proliferation;GO:0071353//cellular response to interleukin-4;GO:0097294//'de novo' XMP biosynthetic process	--
ENSMUSG00000079162	98.328	93.955	202.111	320.613	96.1415	261.362	1.44282	1.30503e-08	2.7913e-05	Trim43b	tripartite motif-containing 43B [Source:MGI Symbol;Acc:MGI:3648996]	-	-	-	-	GO:0005737//cytoplasm	GO:0005515//protein binding;GO:0008270//zinc ion binding;GO:0046872//metal ion binding;GO:0061630//ubiquitin protein ligase activity	GO:0010468//regulation of gene expression;GO:0016567//protein ubiquitination;GO:0045087//innate immune response	--
ENSMUSG00000042487	3.733	3.119	10.856	12.066	3.426	11.461	1.74214	1.94573e-08	3.69927e-05	Leo1	Leo1, Paf1/RNA polymerase II complex component [Source:MGI Symbol;Acc:MGI:2685031]	-	-	-	-	GO:0001650//fibrillar center;GO:0005634//nucleus;GO:0005654//nucleoplasm;GO:0005813//centrosome;GO:0016593//Cdc73/Paf1 complex	GO:0005515//protein binding;GO:1990269//RNA polymerase II C-terminal domain phosphoserine binding	GO:0001711//endodermal cell fate commitment;GO:0006368//transcription elongation by RNA polymerase II;GO:0016055//Wnt signaling pathway;GO:0019827//stem cell population maintenance;GO:0031124//mRNA 3'-end processing;GO:0032968//positive regulation of transcription elongation by RNA polymerase II;GO:0045638//negative regulation of myeloid cell differentiation;GO:0045944//positive regulation of tra…	--
ENSMUSG00000078249	32.493	12.681	4.709	16.617	22.587	10.663	-1.08288	2.34448e-08	4.01164e-05	Hmga1b	high mobility group AT-hook 1B [Source:MGI Symbol;Acc:MGI:96161]	-	-	-	-	GO:0000785//chromatin;GO:0001673//male germ cell nucleus;GO:0005634//nucleus;GO:0005694//chromosome;GO:0005737//cytoplasm;GO:0005739//mitochondrion;GO:0035985//senescence-associated heterochromatin focus;GO:0090575//RNA polymerase II transcription regulator complex;GO:0106068//SUMO ligase complex	GO:0000978//RNA polymerase II cis-regulatory region sequence-specific DNA binding;GO:0000979//RNA polymerase II core promoter sequence-specific DNA binding;GO:0001221//transcription coregulator binding;GO:0003677//DNA binding;GO:0003680//minor groove of adenine-thymine-rich DNA binding;GO:0003682//chromatin binding;GO:0003712//transcription coregulator activity;GO:0003713//transcription coactivat…	GO:0000122//negative regulation of transcription by RNA polymerase II;GO:0002320//lymphoid progenitor cell differentiation;GO:0003016//respiratory system process;GO:0006325//chromatin organization;GO:0006355//regulation of DNA-templated transcription;GO:0006914//autophagy;GO:0006925//inflammatory cell apoptotic process;GO:0006954//inflammatory response;GO:0007283//spermatogenesis;GO:0007507//hear…	HMGA
ENSMUSG00000031179	1.609	4.906	0.169	0.038	3.2575	0.1035	-4.97606	6.29813e-08	9.79703e-05	Magea9	MAGE family member A9 [Source:MGI Symbol;Acc:MGI:1917946]	-	-	-	-	GO:0005634//nucleus	GO:0003674//molecular_function	GO:0000122//negative regulation of transcription by RNA polymerase II	--
ENSMUSG00000035726	4.282	4.933	12.358	11.483	4.6075	11.9205	1.37139	1.0246e-07	0.000146099	Supt16	SPT16, facilitates chromatin remodeling subunit [Source:MGI Symbol;Acc:MGI:1890948]	-	-	-	-	GO:0005634//nucleus;GO:0005654//nucleoplasm;GO:0005694//chromosome;GO:0035101//FACT complex	-	GO:0006260//DNA replication;GO:0006281//DNA repair;GO:0006337//nucleosome disassembly	--
ENSMUSG00000113489	0	0	6.548	4.332	0.001	5.44	12.4094	1.37626e-07	0.000181148	Ubl5b	ubiquitin-like 5B [Source:MGI Symbol;Acc:MGI:3648256]	-	-	-	-	GO:0005575//cellular_component;GO:0005634//nucleus;GO:0005737//cytoplasm	GO:0003674//molecular_function;GO:0005515//protein binding;GO:0031386//protein tag activity	GO:0000398//mRNA splicing, via spliceosome;GO:0008150//biological_process;GO:0036211//protein modification process	--
ENSMUSG00000039041	48.422	38.628	90.174	103.599	43.525	96.8865	1.15445	1.09383e-06	0.00133689	Adrm1	adhesion regulating molecule 1 26S proteasome ubiquitin receptor [Source:MGI Symbol;Acc:MGI:1929289]	Human Diseases;Human Diseases;Human Diseases;Human Diseases;Human Diseases;Human Diseases;Human Diseases;Human Diseases;Genetic Information Processing	Neurodegenerative disease;Neurodegenerative disease;Neurodegenerative disease;Neurodegenerative disease;Neurodegenerative disease;Neurodegenerative disease;Infectious disease: viral;Neurodegenerative disease;Folding, sorting and degradation	ko05022//Pathways of neurodegeneration - multiple diseases;ko05010//Alzheimer disease;ko05014//Amyotrophic lateral sclerosis;ko05016//Huntington disease;ko05020//Prion disease;ko05012//Parkinson disease;ko05169//Epstein-Barr virus infection;ko05017//Spinocerebellar ataxia;ko03050//Proteasome	K06691;K06691;K06691;K06691;K06691;K06691;K06691;K06691;K06691	GO:0000502//proteasome complex;GO:0005634//nucleus;GO:0005737//cytoplasm;GO:0008541//proteasome regulatory particle, lid subcomplex	GO:0005515//protein binding;GO:0061133//endopeptidase activator activity;GO:0070628//proteasome binding	GO:0001541//ovarian follicle development;GO:0007286//spermatid development;GO:0033081//regulation of T cell differentiation in thymus;GO:0042699//follicle-stimulating hormone signaling pathway;GO:0048477//oogenesis;GO:0048538//thymus development;GO:0060009//Sertoli cell development;GO:0060399//positive regulation of growth hormone receptor signaling pathway;GO:0060612//adipose tissue development;…	--
ENSMUSG00000067561	6.045	0.942	0.291	0.069	3.4935	0.18	-4.2786	1.82607e-06	0.00200358	Dmrtc1c2	DMRT-like family C1c2 [Source:MGI Symbol;Acc:MGI:3802967]	-	-	-	-	GO:0005575//cellular_component;GO:0005634//nucleus	GO:0003674//molecular_function	GO:0008150//biological_process	--
ENSMUSG00000028132	3.035	4.03	7.397	15.986	3.5325	11.6915	1.7267	1.94585e-06	0.00200358	Tlcd4	TLC domain containing 4 [Source:MGI Symbol;Acc:MGI:1923195]	-	-	-	-	GO:0005783//endoplasmic reticulum;GO:0016020//membrane	GO:0003674//molecular_function	GO:0055088//lipid homeostasis	--
ENSMUSG00000079808	8.476	9.407	20.138	23.174	8.9415	21.656	1.27618	2.08384e-06	0.00200358	-	-	-	-	-	-	GO:0005634//nucleus	GO:0003677//DNA binding	-	SAND
ENSMUSG00000096066	2.079	0.734	0	0	1.4065	0.001	-10.4579	2.22637e-06	0.00200358	Pramel46	PRAME like 46 [Source:MGI Symbol;Acc:MGI:3704250]	-	-	-	-	GO:0005737//cytoplasm	GO:0003674//molecular_function	GO:0008150//biological_process;GO:0008284//positive regulation of cell population proliferation;GO:0043066//negative regulation of apoptotic process;GO:0045596//negative regulation of cell differentiation;GO:0045892//negative regulation of DNA-templated transcription	--
ENSMUSG00000039756	21.731	23.097	47.934	47.029	22.414	47.4815	1.08297	2.23693e-06	0.00200358	Dnttip2	deoxynucleotidyltransferase, terminal, interacting protein 2 [Source:MGI Symbol;Acc:MGI:1923173]	-	-	-	-	GO:0005634//nucleus;GO:0005654//nucleoplasm;GO:0005694//chromosome;GO:0005730//nucleolus;GO:0032040//small-subunit processome	-	GO:0006396//RNA processing;GO:0042274//ribosomal small subunit biogenesis	--
ENSMUSG00000028954	31.189	37.14	68.814	74.137	34.1645	71.4755	1.06495	2.34186e-06	0.00200358	Nub1	negative regulator of ubiquitin-like proteins 1 [Source:MGI Symbol;Acc:MGI:1889001]	-	-	-	-	GO:0005634//nucleus;GO:0005654//nucleoplasm;GO:0005730//nucleolus;GO:0005829//cytosol;GO:0097413//Lewy body	GO:0003674//molecular_function;GO:0005515//protein binding	GO:0006511//ubiquitin-dependent protein catabolic process;GO:0010498//proteasomal protein catabolic process;GO:0016567//protein ubiquitination;GO:0032436//positive regulation of proteasomal ubiquitin-dependent protein catabolic process;GO:0034341//response to type II interferon;GO:0034612//response to tumor necrosis factor;GO:2000058//regulation of ubiquitin-dependent protein catabolic process	--
ENSMUSG00000037335	1.11	1.136	4.329	5.187	1.123	4.758	2.083	2.69727e-06	0.00219776	Hand1	heart and neural crest derivatives expressed 1 [Source:MGI Symbol;Acc:MGI:103577]	Cellular Processes	Cellular community - eukaryotes	ko04550//Signaling pathways regulating pluripotency of stem cells	K09071	GO:0005634//nucleus;GO:0005654//nucleoplasm;GO:0005730//nucleolus;GO:0005737//cytoplasm;GO:0090575//RNA polymerase II transcription regulator complex	GO:0000976//transcription cis-regulatory region binding;GO:0000977//RNA polymerase II transcription regulatory region sequence-specific DNA binding;GO:0000978//RNA polymerase II cis-regulatory region sequence-specific DNA binding;GO:0000981//DNA-binding transcription factor activity, RNA polymerase II-specific;GO:0001221//transcription coregulator binding;GO:0001227//DNA-binding transcription rep…	GO:0000122//negative regulation of transcription by RNA polymerase II;GO:0001525//angiogenesis;GO:0001701//in utero embryonic development;GO:0001707//mesoderm formation;GO:0001709//cell fate determination;GO:0001824//blastocyst development;GO:0001829//trophectodermal cell differentiation;GO:0001947//heart looping;GO:0003007//heart morphogenesis;GO:0003144//embryonic heart tube formation;GO:000321…	bHLH
ENSMUSG00000079222	2.706	2.471	8.659	10.06	2.5885	9.3595	1.85432	4.08279e-06	0.00317548	-	-	-	-	-	-	-	-	-	--
ENSMUSG00000042808	224.756	202.044	116.221	107.991	213.4	112.106	-0.928697	4.53723e-06	0.0033755	Gpx2	glutathione peroxidase 2 [Source:MGI Symbol;Acc:MGI:106609]	Metabolism;Human Diseases;Human Diseases;Human Diseases;Organismal Systems;Metabolism	Global and overview maps;Neurodegenerative disease;Neurodegenerative disease;Neurodegenerative disease;Endocrine system;Metabolism of other amino acids	ko01100//Metabolic pathways;ko05022//Pathways of neurodegeneration - multiple diseases;ko05014//Amyotrophic lateral sclerosis;ko05016//Huntington disease;ko04918//Thyroid hormone synthesis;ko00480//Glutathione metabolism	K00432;K00432;K00432;K00432;K00432;K00432	GO:0005829//cytosol;GO:0045171//intercellular bridge;GO:0072686//mitotic spindle	GO:0004601//peroxidase activity;GO:0004602//glutathione peroxidase activity;GO:0047066//phospholipid-hydroperoxide glutathione peroxidase activity	GO:0006979//response to oxidative stress;GO:0098869//cellular oxidant detoxification	--
ENSMUSG00000042268	0.635	0.816	0.025	0.092	0.7255	0.0585	-3.63247	6.5869e-06	0.00469619	Slc26a9	solute carrier family 26, member 9 [Source:MGI Symbol;Acc:MGI:2444594]	Human Diseases;Organismal Systems	Cancer: overview;Digestive system	ko05208//Chemical carcinogenesis - reactive oxygen species;ko04978//Mineral absorption	K14706;K14706	GO:0000139//Golgi membrane;GO:0005789//endoplasmic reticulum membrane;GO:0005886//plasma membrane;GO:0009986//cell surface;GO:0010008//endosome membrane;GO:0016020//membrane;GO:0016324//apical plasma membrane	GO:0005254//chloride channel activity;GO:0005452//solute:inorganic anion antiporter activity;GO:0008509//monoatomic anion transmembrane transporter activity;GO:0051117//ATPase binding	GO:0006820//monoatomic anion transport;GO:0006821//chloride transport;GO:0010628//positive regulation of gene expression;GO:0055085//transmembrane transport;GO:0098661//inorganic anion transmembrane transport;GO:1902476//chloride transmembrane transport	--
ENSMUSG00000024966	147.107	165.908	326.887	286.378	156.507	306.632	0.970279	1.31131e-05	0.0089751	Stip1	stress-induced phosphoprotein 1 [Source:MGI Symbol;Acc:MGI:109130]	Human Diseases	Neurodegenerative disease	ko05020//Prion disease	K09553	GO:0005634//nucleus;GO:0005737//cytoplasm;GO:0005829//cytosol;GO:0032991//protein-containing complex;GO:0043209//myelin sheath;GO:0101031//protein folding chaperone complex;GO:0120293//dynein axonemal particle	GO:0005515//protein binding;GO:0030544//Hsp70 protein binding;GO:0051087//protein-folding chaperone binding;GO:0051879//Hsp90 protein binding	GO:0098761//cellular response to interleukin-7	--
ENSMUSG00000001767	5.075	4.994	10.668	11.936	5.0345	11.302	1.16666	1.39018e-05	0.009149	Crnkl1	crooked neck pre-mRNA splicing factor 1 [Source:MGI Symbol;Acc:MGI:1914127]	Genetic Information Processing	Transcription	ko03040//Spliceosome	K12869	GO:0000974//Prp19 complex;GO:0005634//nucleus;GO:0005681//spliceosomal complex;GO:0016607//nuclear speck;GO:0071007//U2-type catalytic step 2 spliceosome;GO:0071013//catalytic step 2 spliceosome;GO:0071014//post-mRNA release spliceosomal complex	GO:0003723//RNA binding;GO:0005515//protein binding	GO:0000245//spliceosomal complex assembly;GO:0000398//mRNA splicing, via spliceosome;GO:0006396//RNA processing;GO:0006397//mRNA processing;GO:0008380//RNA splicing	--
ENSMUSG00000031728	1.109	1.746	5.729	4.753	1.4275	5.241	1.87635	1.45006e-05	0.0091896	Zfp821	zinc finger protein 821 [Source:MGI Symbol;Acc:MGI:1923121]	-	-	-	-	GO:0005634//nucleus	GO:0000978//RNA polymerase II cis-regulatory region sequence-specific DNA binding;GO:0003677//DNA binding;GO:0003700//DNA-binding transcription factor activity;GO:0046872//metal ion binding;GO:1990837//sequence-specific double-stranded DNA binding	GO:0006357//regulation of transcription by RNA polymerase II	--
ENSMUSG00000052833	24.8	23.803	47.142	49.478	24.3015	48.31	0.991276	1.78331e-05	0.0108979	Sae1	SUMO1 activating enzyme subunit 1 [Source:MGI Symbol;Acc:MGI:1929264]	Genetic Information Processing	Folding, sorting and degradation	ko04120//Ubiquitin mediated proteolysis	K10684	GO:0005634//nucleus;GO:0005654//nucleoplasm;GO:0005737//cytoplasm;GO:0031510//SUMO activating enzyme complex	GO:0008641//ubiquitin-like modifier activating enzyme activity;GO:0016874//ligase activity;GO:0019948//SUMO activating enzyme activity;GO:0043008//ATP-dependent protein binding;GO:0044388//small protein activating enzyme binding;GO:0046982//protein heterodimerization activity	GO:0016925//protein sumoylation;GO:0032446//protein modification by small protein conjugation;GO:0033235//positive regulation of protein sumoylation;GO:0036211//protein modification process	--
ENSMUSG00000041583	67.754	38.602	103.178	157.728	53.178	130.453	1.29463	2.07503e-05	0.0120346	Obox6	oocyte specific homeobox 6 [Source:MGI Symbol;Acc:MGI:2149036]	-	-	-	-	GO:0005634//nucleus	GO:0000978//RNA polymerase II cis-regulatory region sequence-specific DNA binding;GO:0000981//DNA-binding transcription factor activity, RNA polymerase II-specific;GO:0003677//DNA binding	GO:0006355//regulation of DNA-templated transcription;GO:0006357//regulation of transcription by RNA polymerase II	Homeobox
ENSMUSG00000028979	47.637	48.557	23.706	22.787	48.097	23.2465	-1.04893	2.10997e-05	0.0120346	Masp2	MBL associated serine protease 2 [Source:MGI Symbol;Acc:MGI:1330832]	Human Diseases;Human Diseases;Organismal Systems	Infectious disease: viral;Infectious disease: bacterial;Immune system	ko05171//Coronavirus disease - COVID-19;ko05150//Staphylococcus aureus infection;ko04610//Complement and coagulation cascades	K03993;K03993;K03993	GO:0005576//extracellular region;GO:0005615//extracellular space	GO:0001855//complement component C4b binding;GO:0004252//serine-type endopeptidase activity;GO:0005509//calcium ion binding;GO:0008233//peptidase activity;GO:0008236//serine-type peptidase activity;GO:0046872//metal ion binding;GO:0048306//calcium-dependent protein binding	GO:0001867//complement activation, lectin pathway;GO:0006508//proteolysis;GO:0006956//complement activation;GO:0006958//complement activation, classical pathway;GO:0045087//innate immune response	--
ENSMUSG00000030365	15.534	14.921	5.329	7.173	15.2275	6.251	-1.28452	2.41209e-05	0.0133139	Clec2i	C-type lectin domain family 2, member i [Source:MGI Symbol;Acc:MGI:2136650]	-	-	-	-	GO:0005886//plasma membrane;GO:0009897//external side of plasma membrane;GO:0009986//cell surface;GO:0016020//membrane	GO:0004888//transmembrane signaling receptor activity;GO:0005515//protein binding;GO:0030246//carbohydrate binding;GO:0046703//natural killer cell lectin-like receptor binding	GO:0001765//membrane raft assembly;GO:0030833//regulation of actin filament polymerization;GO:0032663//regulation of interleukin-2 production;GO:0042129//regulation of T cell proliferation;GO:0043113//receptor clustering;GO:0045671//negative regulation of osteoclast differentiation;GO:0050852//T cell receptor signaling pathway;GO:2000522//positive regulation of immunological synapse formation	--
ENSMUSG00000095595	11.239	9.514	20.459	21.574	10.3765	21.0165	1.0182	2.58813e-05	0.0138392	Fam177a	family with sequence similarity 177, member A [Source:MGI Symbol;Acc:MGI:1920635]	-	-	-	-	GO:0005575//cellular_component	GO:0003674//molecular_function	GO:0008150//biological_process	--
ENSMUSG00000070034	4.502	4.086	10.358	11.015	4.294	10.6865	1.3154	3.3786e-05	0.0175185	Sp110	Sp110 nuclear body protein [Source:MGI Symbol;Acc:MGI:1923364]	-	-	-	-	GO:0005634//nucleus	GO:0000981//DNA-binding transcription factor activity, RNA polymerase II-specific;GO:0003677//DNA binding	GO:0006357//regulation of transcription by RNA polymerase II;GO:0006915//apoptotic process;GO:0009617//response to bacterium;GO:0043065//positive regulation of apoptotic process;GO:0045087//innate immune response	SAND
ENSMUSG00000037313	13.587	15.914	27.182	29.27	14.7505	28.226	0.936261	3.57941e-05	0.0180139	Tacc3	transforming, acidic coiled-coil containing protein 3 [Source:MGI Symbol;Acc:MGI:1341163]	-	-	-	-	GO:0005737//cytoplasm;GO:0005856//cytoskeleton	-	GO:0007052//mitotic spindle organization	--
ENSMUSG00000028869	7.727	7.755	15.884	17.3	7.741	16.592	1.0999	4.09678e-05	0.0200286	Gnl2	guanine nucleotide binding protein nucleolar 2 [Source:MGI Symbol;Acc:MGI:2385207]	Genetic Information Processing	Translation	ko03008//Ribosome biogenesis in eukaryotes	K14537	GO:0005634//nucleus;GO:0005730//nucleolus	GO:0005525//GTP binding	GO:0042254//ribosome biogenesis	--
ENSMUSG00000021282	110.612	113.447	228.611	329.006	112.029	278.808	1.3154	4.28227e-05	0.0203539	Eif5	eukaryotic translation initiation factor 5 [Source:MGI Symbol;Acc:MGI:95309]	-	-	-	-	GO:0005737//cytoplasm;GO:0005829//cytosol;GO:0005886//plasma membrane;GO:0045202//synapse	GO:0003743//translation initiation factor activity;GO:0005092//GDP-dissociation inhibitor activity;GO:0005096//GTPase activator activity;GO:0005515//protein binding;GO:0005525//GTP binding;GO:0071074//eukaryotic initiation factor eIF2 binding	GO:0001731//formation of translation preinitiation complex;GO:0001732//formation of cytoplasmic translation initiation complex;GO:0006412//translation;GO:0006413//translational initiation;GO:0006446//regulation of translational initiation;GO:0042255//ribosome assembly	--
ENSMUSG00000050627	75.365	72.744	178.796	136.94	74.0545	157.868	1.09206	4.66916e-05	0.021593	Gpd1l	glycerol-3-phosphate dehydrogenase 1-like [Source:MGI Symbol;Acc:MGI:1289257]	Metabolism	Lipid metabolism	ko00564//Glycerophospholipid metabolism	K00006	GO:0005737//cytoplasm;GO:0005829//cytosol;GO:0005886//plasma membrane;GO:0009331//glycerol-3-phosphate dehydrogenase complex;GO:0016020//membrane	GO:0016491//oxidoreductase activity;GO:0016616//oxidoreductase activity, acting on the CH-OH group of donors, NAD or NADP as acceptor;GO:0017080//sodium channel regulator activity;GO:0042803//protein homodimerization activity;GO:0044325//transmembrane transporter binding;GO:0051287//NAD binding	GO:0002027//regulation of heart rate;GO:0005975//carbohydrate metabolic process;GO:0006072//glycerol-3-phosphate metabolic process;GO:0006116//NADH oxidation;GO:0006734//NADH metabolic process;GO:0010765//positive regulation of sodium ion transport;GO:0019674//NAD metabolic process;GO:0033137//negative regulation of peptidyl-serine phosphorylation;GO:0046168//glycerol-3-phosphate catabolic proces…	--
ENSMUSG00000068302	0.037	0.241	1.271	3.592	0.139	2.4315	4.12869	4.8022e-05	0.0216238	Noto	notochord homeobox [Source:MGI Symbol;Acc:MGI:3053002]	-	-	-	-	GO:0005634//nucleus;GO:0005654//nucleoplasm	GO:0000978//RNA polymerase II cis-regulatory region sequence-specific DNA binding;GO:0000981//DNA-binding transcription factor activity, RNA polymerase II-specific;GO:0003677//DNA binding;GO:1990837//sequence-specific double-stranded DNA binding	GO:0001947//heart looping;GO:0006357//regulation of transcription by RNA polymerase II;GO:0007368//determination of left/right symmetry;GO:0007417//central nervous system development;GO:0009880//embryonic pattern specification;GO:0009953//dorsal/ventral pattern formation;GO:0030182//neuron differentiation;GO:0030903//notochord development;GO:0044458//motile cilium assembly;GO:1902017//regulation …	Homeobox
ENSMUSG00000003269	17.213	16.637	37.073	37.072	16.925	37.0725	1.13119	5.06568e-05	0.0222253	Cyth2	cytohesin 2 [Source:MGI Symbol;Acc:MGI:1334255]	Cellular Processes;Human Diseases;Environmental Information Processing	Transport and catabolism;Infectious disease: bacterial;Signal transduction	ko04144//Endocytosis;ko05132//Salmonella infection;ko04072//Phospholipase D signaling pathway	K18441;K18441;K18441	GO:0005737//cytoplasm;GO:0005886//plasma membrane;GO:0016020//membrane;GO:0042995//cell projection	GO:0005085//guanyl-nucleotide exchange factor activity	GO:0032012//regulation of ARF protein signal transduction	--
ENSMUSG00000028416	24.366	19.897	45.381	45.125	22.1315	45.253	1.03191	5.20722e-05	0.0222752	Bag1	BCL2-associated athanogene 1 [Source:MGI Symbol;Acc:MGI:108047]	Genetic Information Processing	Folding, sorting and degradation	ko04141//Protein processing in endoplasmic reticulum	K09555	GO:0005634//nucleus;GO:0005654//nucleoplasm;GO:0005737//cytoplasm;GO:0005829//cytosol;GO:0016020//membrane;GO:0048471//perinuclear region of cytoplasm	GO:0000774//adenyl-nucleotide exchange factor activity;GO:0005515//protein binding;GO:0031625//ubiquitin protein ligase binding;GO:0051087//protein-folding chaperone binding	GO:0001933//negative regulation of protein phosphorylation;GO:0006915//apoptotic process;GO:0014040//positive regulation of Schwann cell differentiation;GO:0030182//neuron differentiation;GO:0034393//positive regulation of smooth muscle cell apoptotic process;GO:0043066//negative regulation of apoptotic process;GO:0050821//protein stabilization;GO:0051085//chaperone cofactor-dependent protein ref…	--
ENSMUSG00000071748	0.297	0.39	0	0	0.3435	0.001	-8.42417	6.79934e-05	0.0280061	Styx-ps	serine/threonine/tyrosine interacting protein, pseudogene [Source:MGI Symbol;Acc:MGI:3709613]	-	-	-	-	GO:0005634//nucleus;GO:0005654//nucleoplasm;GO:0005737//cytoplasm;GO:0005829//cytosol	GO:0005515//protein binding;GO:1990444//F-box domain binding	GO:0006470//protein dephosphorylation;GO:0007283//spermatogenesis;GO:0016311//dephosphorylation;GO:0062026//negative regulation of SCF-dependent proteasomal ubiquitin-dependent catabolic process;GO:0070372//regulation of ERK1 and ERK2 cascade	--
ENSMUSG00000022241	4.666	4.255	9.646	9.198	4.4605	9.422	1.07883	6.92567e-05	0.0280061	Tars1	threonyl-tRNA synthetase 1 [Source:MGI Symbol;Acc:MGI:106314]	Genetic Information Processing	Translation	ko00970//Aminoacyl-tRNA biosynthesis	K01868	GO:0005737//cytoplasm	GO:0000166//nucleotide binding;GO:0004812//aminoacyl-tRNA ligase activity;GO:0004829//threonine-tRNA ligase activity;GO:0005524//ATP binding;GO:0008270//zinc ion binding;GO:0042802//identical protein binding	GO:0006412//translation;GO:0006418//tRNA aminoacylation for protein translation;GO:0006435//threonyl-tRNA aminoacylation;GO:0043039//tRNA aminoacylation	--
ENSMUSG00000055817	55.824	39.004	89.235	98.04	47.414	93.6375	0.981773	7.17913e-05	0.0280061	Mta3	metastasis associated 3 [Source:MGI Symbol;Acc:MGI:2151172]	Genetic Information Processing	Chromosome	ko03082//ATP-dependent chromatin remodeling	K11660	GO:0005634//nucleus;GO:0005654//nucleoplasm;GO:0005737//cytoplasm;GO:0016581//NuRD complex;GO:0043231//intracellular membrane-bounded organelle	GO:0003677//DNA binding;GO:0003682//chromatin binding;GO:0003713//transcription coactivator activity;GO:0003714//transcription corepressor activity;GO:0005515//protein binding;GO:0042826//histone deacetylase binding;GO:0043565//sequence-specific DNA binding;GO:0044877//protein-containing complex binding;GO:0046872//metal ion binding	GO:0000086//G2/M transition of mitotic cell cycle;GO:0000122//negative regulation of transcription by RNA polymerase II;GO:0006338//chromatin remodeling;GO:0006355//regulation of DNA-templated transcription;GO:0008283//cell population proliferation;GO:0010971//positive regulation of G2/M transition of mitotic cell cycle;GO:0042659//regulation of cell fate specification;GO:0045892//negative regula…	zf-GATA
ENSMUSG00000029650	3.695	2.752	0.708	0.715	3.2235	0.7115	-2.17969	7.32345e-05	0.0280061	Slc46a3	solute carrier family 46, member 3 [Source:MGI Symbol;Acc:MGI:1918956]	-	-	-	-	GO:0005764//lysosome;GO:0005765//lysosomal membrane;GO:0016020//membrane	GO:0005375//copper ion transmembrane transporter activity;GO:0015293//symporter activity;GO:0022857//transmembrane transporter activity	GO:0034486//vacuolar transmembrane transport;GO:0035434//copper ion transmembrane transport;GO:0055085//transmembrane transport;GO:1904613//cellular response to 2,3,7,8-tetrachlorodibenzodioxine	--
ENSMUSG00000030680	1.853	2.399	5.085	4.942	2.126	5.0135	1.23768	7.36528e-05	0.0280061	Pagr1a	PAXIP1 associated glutamate rich protein 1A [Source:MGI Symbol;Acc:MGI:1914528]	-	-	-	-	GO:0005634//nucleus;GO:0005654//nucleoplasm;GO:0035097//histone methyltransferase complex;GO:0044666//MLL3/4 complex	GO:0005515//protein binding;GO:0030331//nuclear estrogen receptor binding	GO:0006281//DNA repair;GO:0006310//DNA recombination;GO:0006974//DNA damage response;GO:0033148//positive regulation of intracellular estrogen receptor signaling pathway;GO:0048304//positive regulation of isotype switching to IgG isotypes;GO:0060717//chorion development;GO:1902749//regulation of cell cycle G2/M phase transition;GO:1902808//positive regulation of cell cycle G1/S phase transition	--
ENSMUSG00000032187	1.706	1.58	3.4	4.197	1.643	3.7985	1.2091	9.04358e-05	0.0336401	Smarca4	SWI/SNF related, matrix associated, actin dependent regulator of chromatin, subfamily a, member 4 [Source:MGI Symbol;Acc:MGI:88192]	Organismal Systems;Human Diseases;Genetic Information Processing	Environmental adaptation;Cancer: specific types;Chromosome	ko04714//Thermogenesis;ko05225//Hepatocellular carcinoma;ko03082//ATP-dependent chromatin remodeling	K11647;K11647;K11647	GO:0000776//kinetochore;GO:0000785//chromatin;GO:0000791//euchromatin;GO:0001650//fibrillar center;GO:0001673//male germ cell nucleus;GO:0005634//nucleus;GO:0005654//nucleoplasm;GO:0005694//chromosome;GO:0005726//perichromatin fibrils;GO:0005730//nucleolus;GO:0016363//nuclear matrix;GO:0016514//SWI/SNF complex;GO:0016586//RSC-type complex;GO:0071564//npBAF complex;GO:0071565//nBAF complex;GO:0140…	GO:0000977//RNA polymerase II transcription regulatory region sequence-specific DNA binding;GO:0000978//RNA polymerase II cis-regulatory region sequence-specific DNA binding;GO:0001164//RNA polymerase I core promoter sequence-specific DNA binding;GO:0001221//transcription coregulator binding;GO:0002039//p53 binding;GO:0003677//DNA binding;GO:0003682//chromatin binding;GO:0003713//transcription co…	GO:0000122//negative regulation of transcription by RNA polymerase II;GO:0000902//cell morphogenesis;GO:0001188//RNA polymerase I preinitiation complex assembly;GO:0001568//blood vessel development;GO:0001570//vasculogenesis;GO:0001701//in utero embryonic development;GO:0001832//blastocyst growth;GO:0001835//blastocyst hatching;GO:0001889//liver development;GO:0003151//outflow tract morphogenesis…	--
ENSMUSG00000030677	8.982	10.064	18.641	19.76	9.523	19.2005	1.01166	9.36571e-05	0.0340972	Kif22	kinesin family member 22 [Source:MGI Symbol;Acc:MGI:109233]	Cellular Processes;Organismal Systems	Cell motility;Endocrine system	ko04814//Motor proteins;ko04914//Progesterone-mediated oocyte maturation	K10403;K10403	GO:0000785//chromatin;GO:0005634//nucleus;GO:0005737//cytoplasm;GO:0005819//spindle;GO:0005829//cytosol;GO:0005856//cytoskeleton;GO:0005871//kinesin complex;GO:0005874//microtubule;GO:0016607//nuclear speck;GO:0072686//mitotic spindle	GO:0003677//DNA binding;GO:0003774//cytoskeletal motor activity;GO:0003777//microtubule motor activity;GO:0005524//ATP binding;GO:0008017//microtubule binding;GO:0016887//ATP hydrolysis activity	GO:0006281//DNA repair;GO:0007018//microtubule-based movement;GO:0007062//sister chromatid cohesion;GO:0007080//mitotic metaphase chromosome alignment;GO:0051310//metaphase chromosome alignment	--
ENSMUSG00000025480	2.101	2.73	8.731	7.562	2.4155	8.1465	1.75386	9.7668e-05	0.0348166	Syce1	synaptonemal complex central element protein 1 [Source:MGI Symbol;Acc:MGI:1921325]	-	-	-	-	GO:0000795//synaptonemal complex;GO:0000801//central element;GO:0005634//nucleus;GO:0005654//nucleoplasm;GO:0005694//chromosome	GO:0005515//protein binding	GO:0007130//synaptonemal complex assembly;GO:0051301//cell division;GO:0051321//meiotic cell cycle;GO:0070193//synaptonemal complex organization	--
ENSMUSG00000055874	2.713	1.56	5.491	9.492	2.1365	7.4915	1.81001	0.000107072	0.0373901	Foxi3	forkhead box I3 [Source:MGI Symbol;Acc:MGI:3511278]	-	-	-	-	GO:0005634//nucleus	GO:0000978//RNA polymerase II cis-regulatory region sequence-specific DNA binding;GO:0000981//DNA-binding transcription factor activity, RNA polymerase II-specific;GO:0003677//DNA binding;GO:0003700//DNA-binding transcription factor activity;GO:0043565//sequence-specific DNA binding	GO:0001942//hair follicle development;GO:0006355//regulation of DNA-templated transcription;GO:0006357//regulation of transcription by RNA polymerase II;GO:0009653//anatomical structure morphogenesis;GO:0009957//epidermal cell fate specification;GO:0030154//cell differentiation;GO:0042475//odontogenesis of dentin-containing tooth;GO:0048538//thymus development;GO:0060017//parathyroid gland develo…	Fork_head
ENSMUSG00000070990	0.337	0.418	1.336	2.439	0.3775	1.8875	2.32193	0.000109551	0.0374907	Foxe1	forkhead box E1 [Source:MGI Symbol;Acc:MGI:1353500]	-	-	-	-	GO:0005634//nucleus	GO:0000978//RNA polymerase II cis-regulatory region sequence-specific DNA binding;GO:0000981//DNA-binding transcription factor activity, RNA polymerase II-specific;GO:0003677//DNA binding;GO:0003700//DNA-binding transcription factor activity;GO:0043565//sequence-specific DNA binding;GO:1990837//sequence-specific double-stranded DNA binding	GO:0000122//negative regulation of transcription by RNA polymerase II;GO:0006355//regulation of DNA-templated transcription;GO:0006357//regulation of transcription by RNA polymerase II;GO:0006590//thyroid hormone generation;GO:0009653//anatomical structure morphogenesis;GO:0016477//cell migration;GO:0030154//cell differentiation;GO:0030878//thyroid gland development;GO:0031069//hair follicle morp…	Fork_head
ENSMUSG00000025907	5.966	9.055	11.045	15.919	7.5105	13.482	0.844054	0.000126778	0.0425353	Rb1cc1	RB1-inducible coiled-coil 1 [Source:MGI Symbol;Acc:MGI:1341850]	Human Diseases;Human Diseases;Human Diseases;Human Diseases;Cellular Processes;Human Diseases;Organismal Systems	Neurodegenerative disease;Neurodegenerative disease;Neurodegenerative disease;Neurodegenerative disease;Transport and catabolism;Neurodegenerative disease;Aging	ko05022//Pathways of neurodegeneration - multiple diseases;ko05010//Alzheimer disease;ko05014//Amyotrophic lateral sclerosis;ko05016//Huntington disease;ko04140//Autophagy - animal;ko05017//Spinocerebellar ataxia;ko04211//Longevity regulating pathway	K17589;K17589;K17589;K17589;K17589;K17589;K17589	GO:0000407//phagophore assembly site;GO:0000421//autophagosome membrane;GO:0005634//nucleus;GO:0005737//cytoplasm;GO:0005764//lysosome;GO:0005829//cytosol;GO:0031965//nuclear membrane;GO:0034045//phagophore assembly site membrane;GO:1990316//Atg1/ULK1 kinase complex	GO:0005515//protein binding;GO:0019901//protein kinase binding;GO:0060090//molecular adaptor activity	GO:0000045//autophagosome assembly;GO:0000422//autophagy of mitochondrion;GO:0001889//liver development;GO:0001934//positive regulation of protein phosphorylation;GO:0006914//autophagy;GO:0006915//apoptotic process;GO:0007507//heart development;GO:0008285//negative regulation of cell population proliferation;GO:0010508//positive regulation of autophagy;GO:0030242//autophagy of peroxisome;GO:00345…	--
ENSMUSG00000015176	9.85	10.942	23.329	19.575	10.396	21.452	1.04508	0.000130229	0.0428528	Nolc1	nucleolar and coiled-body phosphoprotein 1 [Source:MGI Symbol;Acc:MGI:1918019]	-	-	-	-	GO:0001650//fibrillar center;GO:0005634//nucleus;GO:0005654//nucleoplasm;GO:0005730//nucleolus;GO:0005737//cytoplasm;GO:0015030//Cajal body;GO:0030532//small nuclear ribonucleoprotein complex;GO:0031428//box C/D RNP complex;GO:0031429//box H/ACA snoRNP complex	GO:0001093//TFIIB-class transcription factor binding;GO:0004860//protein kinase inhibitor activity;GO:0005515//protein binding;GO:0008139//nuclear localization sequence binding;GO:0019904//protein domain specific binding;GO:0030674//protein-macromolecule adaptor activity;GO:0034512//box C/D RNA binding;GO:0034513//box H/ACA snoRNA binding;GO:0046982//protein heterodimerization activity;GO:0062064…	GO:0006417//regulation of translation;GO:0007000//nucleolus organization;GO:0008284//positive regulation of cell population proliferation;GO:0014029//neural crest formation;GO:0014032//neural crest cell development;GO:0033979//box H/ACA RNA metabolic process;GO:0042306//regulation of protein import into nucleus;GO:0045893//positive regulation of DNA-templated transcription	--
ENSMUSG00000079800	3.347	2.796	12.919	6.602	3.0715	9.7605	1.66801	0.000153588	0.0495858	-	-	-	-	-	-	-	-	-	--
ENSMUSG00000055493	1.005	0.981	4.306	2.232	0.993	3.269	1.71898	0.000159191	0.0504431	Epm2a	epilepsy, progressive myoclonic epilepsy, type 2 gene alpha [Source:MGI Symbol;Acc:MGI:1341085]	-	-	-	-	GO:0005634//nucleus;GO:0005654//nucleoplasm;GO:0005737//cytoplasm;GO:0005783//endoplasmic reticulum;GO:0005789//endoplasmic reticulum membrane;GO:0005829//cytosol;GO:0005886//plasma membrane;GO:0030425//dendrite;GO:0043204//perikaryon;GO:0098554//cytoplasmic side of endoplasmic reticulum membrane;GO:0098556//cytoplasmic side of rough endoplasmic reticulum membrane	GO:0004373//glycogen (starch) synthase activity;GO:0004721//phosphoprotein phosphatase activity;GO:0004722//protein serine/threonine phosphatase activity;GO:0004725//protein tyrosine phosphatase activity;GO:0005515//protein binding;GO:0008138//protein tyrosine/serine/threonine phosphatase activity;GO:0016791//phosphatase activity;GO:0017018//myosin phosphatase activity;GO:0019203//carbohydrate ph…	GO:0000045//autophagosome assembly;GO:0001558//regulation of cell growth;GO:0001932//regulation of protein phosphorylation;GO:0005977//glycogen metabolic process;GO:0005978//glycogen biosynthetic process;GO:0006470//protein dephosphorylation;GO:0006816//calcium ion transport;GO:0006914//autophagy;GO:0007005//mitochondrion organization;GO:0007399//nervous system development;GO:0010468//regulation …	--
ENSMUSG00000059208	13.161	13.047	23.649	25.776	13.104	24.7125	0.915234	0.000180571	0.0561773	Hnrnpm	heterogeneous nuclear ribonucleoprotein M [Source:MGI Symbol;Acc:MGI:1926465]	Genetic Information Processing	Transcription	ko03040//Spliceosome	K12887	GO:0005634//nucleus;GO:0005654//nucleoplasm;GO:0005681//spliceosomal complex;GO:0005737//cytoplasm;GO:0009986//cell surface;GO:0014069//postsynaptic density;GO:0016363//nuclear matrix;GO:0042382//paraspeckles;GO:0045202//synapse;GO:0062023//collagen-containing extracellular matrix;GO:0071013//catalytic step 2 spliceosome;GO:0098978//glutamatergic synapse;GO:1990904//ribonucleoprotein complex	GO:0003676//nucleic acid binding;GO:0003723//RNA binding;GO:0003729//mRNA binding;GO:0005515//protein binding;GO:0019904//protein domain specific binding;GO:0048306//calcium-dependent protein binding;GO:1990405//protein antigen binding	GO:0000380//alternative mRNA splicing, via spliceosome;GO:0006397//mRNA processing;GO:0008380//RNA splicing;GO:0099175//regulation of postsynapse organization;GO:1900182//positive regulation of protein localization to nucleus;GO:1904591//positive regulation of protein import	--
ENSMUSG00000047281	260.407	262.801	467.423	442.383	261.604	454.903	0.798174	0.000184355	0.0563304	Sfn	stratifin [Source:MGI Symbol;Acc:MGI:1891831]	Cellular Processes;Cellular Processes;Organismal Systems	Cell growth and death;Cell growth and death;Excretory system	ko04110//Cell cycle;ko04115//p53 signaling pathway;ko04960//Aldosterone-regulated sodium reabsorption	K06644;K06644;K06644	GO:0005576//extracellular region;GO:0005634//nucleus;GO:0005737//cytoplasm;GO:0005829//cytosol	GO:0005515//protein binding;GO:0019901//protein kinase binding;GO:0042802//identical protein binding;GO:0050815//phosphoserine residue binding;GO:0051219//phosphoprotein binding;GO:0140311//protein sequestering activity	GO:0000122//negative regulation of transcription by RNA polymerase II;GO:0001836//release of cytochrome c from mitochondria;GO:0003334//keratinocyte development;GO:0006611//protein export from nucleus;GO:0007165//signal transduction;GO:0008104//protein localization;GO:0008630//intrinsic apoptotic signaling pathway in response to DNA damage;GO:0010482//regulation of epidermal cell division;GO:0010…	--
ENSMUSG00000089865	0.371	0.534	0	0.046	0.4525	0.023	-4.29821	0.000196966	0.0591278	Gm44503	predicted readthrough transcript (NMD candidate), 44503 [Source:MGI Symbol;Acc:MGI:5141975]	-	-	-	-	GO:0005634//nucleus;GO:0005737//cytoplasm;GO:0042995//cell projection;GO:0043005//neuron projection;GO:0120293//dynein axonemal particle	-	GO:0003341//cilium movement;GO:0007399//nervous system development	--
ENSMUSG00000043943	17.948	22.242	40.694	33.765	20.095	37.2295	0.88961	0.00020427	0.0595398	Naalad2	N-acetylated alpha-linked acidic dipeptidase 2 [Source:MGI Symbol;Acc:MGI:1919810]	-	-	-	-	GO:0005886//plasma membrane;GO:0016020//membrane	GO:0004180//carboxypeptidase activity;GO:0004181//metallocarboxypeptidase activity;GO:0008233//peptidase activity;GO:0008237//metallopeptidase activity;GO:0016805//dipeptidase activity;GO:0046872//metal ion binding;GO:0050129//N-formylglutamate deformylase activity	GO:0006508//proteolysis;GO:0046395//carboxylic acid catabolic process	--
ENSMUSG00000073079	13.527	15.548	29.66	28.384	14.5375	29.022	0.997368	0.000205298	0.0595398	Srp54a	signal recognition particle 54A [Source:MGI Symbol;Acc:MGI:1346087]	Genetic Information Processing	Folding, sorting and degradation	ko03060//Protein export	K03106	GO:0005634//nucleus;GO:0005737//cytoplasm;GO:0005783//endoplasmic reticulum;GO:0005786//signal recognition particle, endoplasmic reticulum targeting;GO:0005829//cytosol;GO:0016607//nuclear speck;GO:0048500//signal recognition particle	GO:0003723//RNA binding;GO:0003924//GTPase activity;GO:0005525//GTP binding;GO:0008312//7S RNA binding;GO:0016787//hydrolase activity;GO:0016887//ATP hydrolysis activity;GO:0030942//endoplasmic reticulum signal peptide binding;GO:0043021//ribonucleoprotein complex binding	GO:0006614//SRP-dependent cotranslational protein targeting to membrane;GO:0006616//SRP-dependent cotranslational protein targeting to membrane, translocation;GO:0030593//neutrophil chemotaxis;GO:0030851//granulocyte differentiation;GO:0031017//exocrine pancreas development	--
ENSMUSG00000023025	13.435	11.049	29.343	21.279	12.242	25.311	1.04793	0.000219695	0.062079	Larp4	La ribonucleoprotein 4 [Source:MGI Symbol;Acc:MGI:2443114]	-	-	-	-	GO:0005829//cytosol;GO:0010494//cytoplasmic stress granule;GO:0022627//cytosolic small ribosomal subunit	GO:0003676//nucleic acid binding;GO:0003723//RNA binding;GO:0003730//mRNA 3'-UTR binding;GO:0008143//poly(A) binding	GO:0007010//cytoskeleton organization;GO:0010608//post-transcriptional regulation of gene expression;GO:0022604//regulation of cell morphogenesis;GO:0045727//positive regulation of translation	--
ENSMUSG00000038155	409.46	433.144	225.194	282.188	421.302	253.691	-0.731782	0.000221309	0.062079	Gstp2	glutathione S-transferase, pi 2 [Source:MGI Symbol;Acc:MGI:95864]	Metabolism;Human Diseases;Human Diseases;Human Diseases;Human Diseases;Metabolism;Human Diseases;Human Diseases;Metabolism;Metabolism;Metabolism	Global and overview maps;Cancer: overview;Cancer: specific types;Cardiovascular disease;Cancer: specific types;Xenobiotics biodegradation and metabolism;Cancer: overview;Drug resistance: antineoplastic;Xenobiotics biodegradation and metabolism;Metabolism of other amino acids;Xenobiotics biodegradation and metabolism	ko01100//Metabolic pathways;ko05200//Pathways in cancer;ko05225//Hepatocellular carcinoma;ko05418//Fluid shear stress and atherosclerosis;ko05215//Prostate cancer;ko00983//Drug metabolism - other enzymes;ko05204//Chemical carcinogenesis - DNA adducts;ko01524//Platinum drug resistance;ko00980//Metabolism of xenobiotics by cytochrome P450;ko00480//Glutathione metabolism;ko00982//Drug metabolism - c…	K23790;K23790;K23790;K23790;K23790;K23790;K23790;K23790;K23790;K23790;K23790	GO:0005829//cytosol	GO:0004364//glutathione transferase activity;GO:0015643//toxic substance binding;GO:0016740//transferase activity;GO:0019901//protein kinase binding;GO:0097159//organic cyclic compound binding	GO:0006749//glutathione metabolic process;GO:0071672//negative regulation of smooth muscle cell chemotaxis;GO:1904706//negative regulation of vascular associated smooth muscle cell proliferation	--
ENSMUSG00000024732	5.067	3.748	8.257	11.41	4.4075	9.8335	1.15774	0.000234605	0.0647472	Ccdc86	coiled-coil domain containing 86 [Source:MGI Symbol;Acc:MGI:1277220]	-	-	-	-	GO:0005634//nucleus;GO:0005654//nucleoplasm;GO:0005694//chromosome;GO:0005730//nucleolus	-	-	--
ENSMUSG00000041057	14.024	11.937	25.028	26.589	12.9805	25.8085	0.9915	0.000258057	0.070089	Wdr43	WD repeat domain 43 [Source:MGI Symbol;Acc:MGI:1919765]	Genetic Information Processing	Translation	ko03008//Ribosome biogenesis in eukaryotes	K14546	GO:0000785//chromatin;GO:0001650//fibrillar center;GO:0005634//nucleus;GO:0005654//nucleoplasm;GO:0005730//nucleolus;GO:0032040//small-subunit processome	GO:0000993//RNA polymerase II complex binding;GO:0003711//transcription elongation factor activity;GO:0003723//RNA binding;GO:0005515//protein binding	GO:0000462//maturation of SSU-rRNA from tricistronic rRNA transcript (SSU-rRNA, 5.8S rRNA, LSU-rRNA);GO:0006364//rRNA processing;GO:0034243//regulation of transcription elongation by RNA polymerase II;GO:0042254//ribosome biogenesis;GO:0042274//ribosomal small subunit biogenesis;GO:0045943//positive regulation of transcription by RNA polymerase I;GO:2000036//regulation of stem cell population mai…	--
ENSMUSG00000027533	472.834	532.353	285.214	332.594	502.594	308.904	-0.702233	0.000279686	0.0747767	Fabp5	fatty acid binding protein 5, epidermal [Source:MGI Symbol;Acc:MGI:101790]	Organismal Systems	Endocrine system	ko03320//PPAR signaling pathway	K08754	GO:0005576//extracellular region;GO:0005615//extracellular space;GO:0005634//nucleus;GO:0005737//cytoplasm;GO:0005829//cytosol;GO:0014069//postsynaptic density;GO:0045202//synapse;GO:0098978//glutamatergic synapse;GO:0099092//postsynaptic density, intracellular component;GO:0099524//postsynaptic cytosol	GO:0001972//retinoic acid binding;GO:0005324//long-chain fatty acid transporter activity;GO:0005504//fatty acid binding;GO:0008289//lipid binding;GO:0042802//identical protein binding	GO:0006006//glucose metabolic process;GO:0006629//lipid metabolic process;GO:0006656//phosphatidylcholine biosynthetic process;GO:0006869//lipid transport;GO:0010829//negative regulation of glucose transmembrane transport;GO:0015908//fatty acid transport;GO:0015909//long-chain fatty acid transport;GO:0031392//regulation of prostaglandin biosynthetic process;GO:0035360//positive regulation of pero…	--
ENSMUSG00000026670	29.073	27.57	45.499	58.03	28.3215	51.7645	0.870065	0.000286428	0.0750636	Uap1	UDP-N-acetylglucosamine pyrophosphorylase 1 [Source:MGI Symbol;Acc:MGI:1334459]	Metabolism;Metabolism;Metabolism	Global and overview maps;Carbohydrate metabolism;Global and overview maps	ko01100//Metabolic pathways;ko00520//Amino sugar and nucleotide sugar metabolism;ko01250//Biosynthesis of nucleotide sugars	K00972;K00972;K00972	GO:0005654//nucleoplasm;GO:0005829//cytosol;GO:0005886//plasma membrane	GO:0016740//transferase activity;GO:0042802//identical protein binding;GO:0070569//uridylyltransferase activity;GO:0141090//protein serine pyrophosphorylase activity	GO:0032481//positive regulation of type I interferon production;GO:0140374//antiviral innate immune response	--
ENSMUSG00000090440	1.482	6.632	1.087	0.46	4.057	0.7735	-2.39094	0.000289533	0.0750636	1700049E17Rik2	tandem duplication of RIKEN cDNA 1700049E17 gene, gene 2 [Source:MGI Symbol;Acc:MGI:3796510]	-	-	-	-	GO:0005575//cellular_component	GO:0003674//molecular_function	GO:0008150//biological_process	--
ENSMUSG00000042275	4.325	5.188	10.778	11.126	4.7565	10.952	1.20322	0.000327382	0.0836095	Pelo	pelota mRNA surveillance and ribosome rescue factor [Source:MGI Symbol;Acc:MGI:2145154]	Genetic Information Processing	Translation	ko03015//mRNA surveillance pathway	K06965	GO:0005737//cytoplasm;GO:0022626//cytosolic ribosome;GO:1990533//Dom34-Hbs1 complex	GO:0005515//protein binding;GO:0043022//ribosome binding;GO:0046872//metal ion binding;GO:0170011//stalled ribosome sensor activity	GO:0001833//inner cell mass cell proliferation;GO:0006417//regulation of translation;GO:0007492//endoderm development;GO:0019827//stem cell population maintenance;GO:0030513//positive regulation of BMP signaling pathway;GO:0032790//ribosome disassembly;GO:0051276//chromosome organization;GO:0051301//cell division;GO:0060231//mesenchymal to epithelial transition;GO:0070481//nuclear-transcribed mRN…	--
ENSMUSG00000036687	10.409	11.063	6.138	4.422	10.736	5.28	-1.02385	0.000343246	0.0863718	Tmem184a	transmembrane protein 184a [Source:MGI Symbol;Acc:MGI:2385897]	-	-	-	-	GO:0005737//cytoplasm;GO:0005768//endosome;GO:0005886//plasma membrane;GO:0016020//membrane;GO:0030658//transport vesicle membrane;GO:0030659//cytoplasmic vesicle membrane;GO:0030667//secretory granule membrane;GO:0031901//early endosome membrane;GO:0048471//perinuclear region of cytoplasm	GO:0008201//heparin binding	GO:0018992//germ-line sex determination;GO:0032880//regulation of protein localization;GO:0051046//regulation of secretion	--
ENSMUSG00000045328	2.61	2.32	4.278	5.613	2.465	4.9455	1.00453	0.000350275	0.0868632	Cenpe	centromere protein E [Source:MGI Symbol;Acc:MGI:1098230]	Cellular Processes	Cell motility	ko04814//Motor proteins	K11498	GO:0000775//chromosome, centromeric region;GO:0000776//kinetochore;GO:0000779//condensed chromosome, centromeric region;GO:0005634//nucleus;GO:0005694//chromosome;GO:0005737//cytoplasm;GO:0005828//kinetochore microtubule;GO:0005856//cytoskeleton;GO:0005874//microtubule;GO:0015630//microtubule cytoskeleton;GO:0030496//midbody;GO:0043231//intracellular membrane-bounded organelle;GO:0045171//interce…	GO:0003774//cytoskeletal motor activity;GO:0003777//microtubule motor activity;GO:0005524//ATP binding;GO:0008017//microtubule binding;GO:0043515//kinetochore binding	GO:0000278//mitotic cell cycle;GO:0007018//microtubule-based movement;GO:0007052//mitotic spindle organization;GO:0007059//chromosome segregation;GO:0007079//mitotic chromosome movement towards spindle pole;GO:0007080//mitotic metaphase chromosome alignment;GO:0030071//regulation of mitotic metaphase/anaphase transition;GO:0051310//metaphase chromosome alignment;GO:0051315//attachment of mitotic …	--
ENSMUSG00000115074	0.445	0.229	0	0	0.337	0.001	-8.3966	0.00038071	0.0930618	Ndor1	NADPH dependent diflavin oxidoreductase 1 [Source:MGI Symbol;Acc:MGI:1926047]	-	-	-	-	GO:0016020//membrane	GO:0010181//FMN binding;GO:0016491//oxidoreductase activity	-	--
ENSMUSG00000029622	53.505	56.032	91.364	103.283	54.7685	97.3235	0.829442	0.000395726	0.0953701	Arpc1b	actin related protein 2/3 complex, subunit 1B [Source:MGI Symbol;Acc:MGI:1343142]	Cellular Processes;Human Diseases;Cellular Processes;Cellular Processes;Human Diseases;Organismal Systems;Human Diseases	Transport and catabolism;Infectious disease: bacterial;Cell motility;Cellular community - eukaryotes;Infectious disease: bacterial;Immune system;Infectious disease: bacterial	ko04144//Endocytosis;ko05132//Salmonella infection;ko04810//Regulation of actin cytoskeleton;ko04530//Tight junction;ko05135//Yersinia infection;ko04666//Fc gamma R-mediated phagocytosis;ko05100//Bacterial invasion of epithelial cells	K05757;K05757;K05757;K05757;K05757;K05757;K05757	GO:0005634//nucleus;GO:0005737//cytoplasm;GO:0005856//cytoskeleton;GO:0005885//Arp2/3 protein complex;GO:0015629//actin cytoskeleton;GO:0036284//tubulobulbar complex	GO:0003779//actin binding;GO:0005200//structural constituent of cytoskeleton;GO:0005515//protein binding;GO:0044877//protein-containing complex binding;GO:0051015//actin filament binding	GO:0032355//response to estradiol;GO:0034314//Arp2/3 complex-mediated actin nucleation;GO:0043627//response to estrogen	--
ENSMUSG00000067367	22.941	22.03	44.818	44.498	22.4855	44.658	0.989924	0.000403158	0.0958116	Lyar	Ly1 antibody reactive clone [Source:MGI Symbol;Acc:MGI:107470]	-	-	-	-	GO:0001750//photoreceptor outer segment;GO:0005634//nucleus;GO:0005654//nucleoplasm;GO:0005730//nucleolus;GO:0005737//cytoplasm;GO:0042995//cell projection	GO:0003677//DNA binding;GO:0042802//identical protein binding;GO:0046872//metal ion binding;GO:0140297//DNA-binding transcription factor binding;GO:0140416//transcription regulator inhibitor activity	GO:0000122//negative regulation of transcription by RNA polymerase II;GO:0006364//rRNA processing;GO:0045087//innate immune response;GO:0045824//negative regulation of innate immune response;GO:0045943//positive regulation of transcription by RNA polymerase I;GO:0048821//erythrocyte development;GO:0050766//positive regulation of phagocytosis	Others
ENSMUSG00000016554	26.212	26.054	45.834	47.816	26.133	46.825	0.841406	0.000421391	0.0979177	Eif3d	eukaryotic translation initiation factor 3, subunit D [Source:MGI Symbol;Acc:MGI:1933181]	-	-	-	-	GO:0005737//cytoplasm;GO:0005852//eukaryotic translation initiation factor 3 complex;GO:0016282//eukaryotic 43S preinitiation complex;GO:0033290//eukaryotic 48S preinitiation complex;GO:0045202//synapse;GO:0071541//eukaryotic translation initiation factor 3 complex, eIF3m	GO:0003723//RNA binding;GO:0003743//translation initiation factor activity;GO:0098808//mRNA cap binding	GO:0001732//formation of cytoplasmic translation initiation complex;GO:0002191//cap-dependent translational initiation;GO:0006412//translation;GO:0006413//translational initiation;GO:0045727//positive regulation of translation;GO:0075522//IRES-dependent viral translational initiation;GO:0075525//viral translational termination-reinitiation	--
ENSMUSG00000027201	12.321	12.286	22.646	21.809	12.3035	22.2275	0.853277	0.000423465	0.0979177	Myef2	myelin basic protein expression factor 2, repressor [Source:MGI Symbol;Acc:MGI:104592]	-	-	-	-	GO:0005634//nucleus;GO:0005737//cytoplasm	GO:0000978//RNA polymerase II cis-regulatory region sequence-specific DNA binding;GO:0001227//DNA-binding transcription repressor activity, RNA polymerase II-specific;GO:0003676//nucleic acid binding;GO:0003677//DNA binding;GO:0003723//RNA binding;GO:0003729//mRNA binding	GO:0000122//negative regulation of transcription by RNA polymerase II	Others
ENSMUSG00000018427	35.058	30.527	55.274	69.225	32.7925	62.2495	0.924696	0.000440434	0.0992066	Ypel2	yippee like 2 [Source:MGI Symbol;Acc:MGI:1925114]	-	-	-	-	GO:0005575//cellular_component;GO:0005634//nucleus;GO:0005730//nucleolus	GO:0003674//molecular_function;GO:0046872//metal ion binding	GO:0008150//biological_process	--
ENSMUSG00000004980	112.23	128.489	208.151	204.288	120.359	206.22	0.776831	0.000444014	0.0992066	Hnrnpa2b1	heterogeneous nuclear ribonucleoprotein A2/B1 [Source:MGI Symbol;Acc:MGI:104819]	Human Diseases	Neurodegenerative disease	ko05014//Amyotrophic lateral sclerosis	K13158	GO:0000781//chromosome, telomeric region;GO:0000785//chromatin;GO:0005576//extracellular region;GO:0005634//nucleus;GO:0005654//nucleoplasm;GO:0005681//spliceosomal complex;GO:0005737//cytoplasm;GO:0014069//postsynaptic density;GO:0015030//Cajal body;GO:0016363//nuclear matrix;GO:0043025//neuronal cell body;GO:0043204//perikaryon;GO:0070062//extracellular exosome;GO:0071013//catalytic step 2 spli…	GO:0001069//regulatory region RNA binding;GO:0003676//nucleic acid binding;GO:0003723//RNA binding;GO:0003730//mRNA 3'-UTR binding;GO:0035198//miRNA binding;GO:0043047//single-stranded telomeric DNA binding;GO:0070182//DNA polymerase binding;GO:0097157//pre-mRNA intronic binding;GO:0098505//G-rich strand telomeric DNA binding;GO:0140693//molecular condensate scaffold activity;GO:1990247//N6-methy…	GO:0000122//negative regulation of transcription by RNA polymerase II;GO:0000398//mRNA splicing, via spliceosome;GO:0006397//mRNA processing;GO:0006406//mRNA export from nucleus;GO:0008380//RNA splicing;GO:0016233//telomere capping;GO:0031053//primary miRNA processing;GO:0044806//G-quadruplex DNA unwinding;GO:0048025//negative regulation of mRNA splicing, via spliceosome;GO:0050658//RNA transport…	--
ENSMUSG00000004535	17.002	18.693	33.487	35.822	17.8475	34.6545	0.957321	0.000447685	0.0992066	Tax1bp1	Tax1 (human T cell leukemia virus type I) binding protein 1 [Source:MGI Symbol;Acc:MGI:1289308]	Cellular Processes;Cellular Processes	Transport and catabolism;Transport and catabolism	ko04140//Autophagy - animal;ko04137//Mitophagy - animal	K21347;K21347	GO:0000407//phagophore assembly site;GO:0005737//cytoplasm;GO:0005739//mitochondrion;GO:0005776//autophagosome;GO:0031410//cytoplasmic vesicle	GO:0005515//protein binding;GO:0019900//kinase binding;GO:0030674//protein-macromolecule adaptor activity;GO:0043130//ubiquitin binding;GO:0046872//metal ion binding	GO:0006915//apoptotic process;GO:0032088//negative regulation of NF-kappaB transcription factor activity;GO:0034144//negative regulation of toll-like receptor 4 signaling pathway;GO:0039532//negative regulation of cytoplasmic pattern recognition receptor signaling pathway;GO:0043066//negative regulation of apoptotic process;GO:1905161//protein localization to phagocytic vesicle	Others
ENSMUSG00000079941	37.679	20.07	11.636	11.516	28.8745	11.576	-1.31866	0.000452916	0.0992066	Cox5b-ps	cytochrome c oxidase subunit 5B, pseudogene [Source:MGI Symbol;Acc:MGI:3649411]	-	-	-	-	GO:0005575//cellular_component;GO:0005739//mitochondrion;GO:0005740//mitochondrial envelope;GO:0005751//mitochondrial respiratory chain complex IV;GO:0016020//membrane	GO:0003674//molecular_function;GO:0046872//metal ion binding	GO:0006123//mitochondrial electron transport, cytochrome c to oxygen;GO:0008150//biological_process	--
ENSMUSG00000041360	23.578	26.629	50.13	42.349	25.1035	46.2395	0.881237	0.000458028	0.0992066	Pum3	pumilio RNA-binding family member 3 [Source:MGI Symbol;Acc:MGI:106253]	-	-	-	-	GO:0005634//nucleus;GO:0005654//nucleoplasm;GO:0005694//chromosome;GO:0005730//nucleolus;GO:0005783//endoplasmic reticulum	GO:0003677//DNA binding;GO:0003723//RNA binding;GO:0003729//mRNA binding	GO:0006417//regulation of translation;GO:0010835//regulation of protein ADP-ribosylation	--
ENSMUSG00000014905	25.978	22.915	43.324	43.031	24.4465	43.1775	0.820652	0.000472615	0.0999503	Dnajb9	DnaJ heat shock protein family (Hsp40) member B9 [Source:MGI Symbol;Acc:MGI:1351618]	-	-	-	-	GO:0005730//nucleolus;GO:0005737//cytoplasm;GO:0005783//endoplasmic reticulum;GO:0005788//endoplasmic reticulum lumen	GO:0005515//protein binding;GO:0030544//Hsp70 protein binding;GO:0051087//protein-folding chaperone binding;GO:0051787//misfolded protein binding	GO:0002639//positive regulation of immunoglobulin production;GO:0006986//response to unfolded protein;GO:0030183//B cell differentiation;GO:0034976//response to endoplasmic reticulum stress;GO:0036503//ERAD pathway;GO:1903895//negative regulation of IRE1-mediated unfolded protein response	--
ENSMUSG00000117310	72.023	61.674	98.291	149.945	66.8485	124.118	0.892745	0.000477671	0.0999503	Ptp4a1	protein tyrosine phosphatase 4a1 [Source:MGI Symbol;Acc:MGI:1277096]	-	-	-	-	GO:0005634//nucleus;GO:0005737//cytoplasm;GO:0005768//endosome;GO:0005769//early endosome;GO:0005783//endoplasmic reticulum;GO:0005819//spindle;GO:0005856//cytoskeleton;GO:0005886//plasma membrane	GO:0004721//phosphoprotein phosphatase activity;GO:0004725//protein tyrosine phosphatase activity;GO:0016787//hydrolase activity	GO:0006470//protein dephosphorylation;GO:0016311//dephosphorylation;GO:0030335//positive regulation of cell migration	--
ENSMUSG00000032324	36.259	31.375	17.604	21.235	33.817	19.4195	-0.800243	0.000478986	0.0999503	Tspan3	tetraspanin 3 [Source:MGI Symbol;Acc:MGI:1928098]	-	-	-	-	GO:0005886//plasma membrane;GO:0016020//membrane	-	-	--
ENSMUSG00000020130	13.597	13.156	22.331	24.993	13.3765	23.662	0.822871	0.000502964	0.103689	Tbc1d15	TBC1 domain family, member 15 [Source:MGI Symbol;Acc:MGI:1913937]	Cellular Processes	Transport and catabolism	ko04137//Mitophagy - animal	K20168	GO:0005576//extracellular region;GO:0005737//cytoplasm;GO:0005739//mitochondrion	GO:0005096//GTPase activator activity	GO:0043087//regulation of GTPase activity	--
ENSMUSG00000063881	0	0	1.79	0.108	0.001	0.949	9.89026	0.000513771	0.104656	Or1e1c	olfactory receptor family 1 subfamily E member 1C [Source:MGI Symbol;Acc:MGI:3030210]	Organismal Systems	Sensory system	ko04740//Olfactory transduction	K04257	GO:0005886//plasma membrane;GO:0016020//membrane	GO:0004930//G protein-coupled receptor activity;GO:0004984//olfactory receptor activity	GO:0007165//signal transduction;GO:0007186//G protein-coupled receptor signaling pathway;GO:0007608//sensory perception of smell;GO:0050911//detection of chemical stimulus involved in sensory perception of smell	--
ENSMUSG00000095687	125.008	104.543	66.085	75.433	114.775	70.759	-0.697829	0.000546963	0.109916	Rnaset2a	ribonuclease T2A [Source:MGI Symbol;Acc:MGI:1915445]	-	-	-	-	GO:0005576//extracellular region;GO:0005739//mitochondrion;GO:0005758//mitochondrial intermembrane space;GO:0005764//lysosome;GO:0005783//endoplasmic reticulum;GO:0005788//endoplasmic reticulum lumen;GO:0016020//membrane;GO:0043202//lysosomal lumen	GO:0003723//RNA binding;GO:0004519//endonuclease activity;GO:0004521//RNA endonuclease activity;GO:0016829//lyase activity;GO:0033897//ribonuclease T2 activity	GO:0006401//RNA catabolic process;GO:0045087//innate immune response	--
ENSMUSG00000063511	9.158	8.741	14.693	16.921	8.9495	15.807	0.820685	0.000552437	0.109916	Snrnp70	small nuclear ribonucleoprotein 70 (U1) [Source:MGI Symbol;Acc:MGI:98341]	Genetic Information Processing	Transcription	ko03040//Spliceosome	K11093	GO:0005634//nucleus;GO:0005654//nucleoplasm;GO:0005681//spliceosomal complex;GO:0005685//U1 snRNP;GO:0016607//nuclear speck;GO:0071004//U2-type prespliceosome;GO:0071011//precatalytic spliceosome;GO:1990904//ribonucleoprotein complex	GO:0003676//nucleic acid binding;GO:0003723//RNA binding;GO:0003729//mRNA binding;GO:0030619//U1 snRNA binding;GO:1990446//U1 snRNP binding	GO:0000398//mRNA splicing, via spliceosome;GO:0043484//regulation of RNA splicing;GO:0048026//positive regulation of mRNA splicing, via spliceosome	--
ENSMUSG00000024369	7.673	10.758	18.212	20.458	9.2155	19.335	1.06908	0.000559405	0.110023	Nelfe	negative elongation factor complex member E, Rdbp [Source:MGI Symbol;Acc:MGI:102744]	Genetic Information Processing	Information processing in viruses	ko03250//Viral life cycle - HIV-1	K15182	GO:0000785//chromatin;GO:0005634//nucleus;GO:0005654//nucleoplasm;GO:0005694//chromosome;GO:0005886//plasma membrane;GO:0016604//nuclear body;GO:0032021//NELF complex	GO:0003676//nucleic acid binding;GO:0003682//chromatin binding;GO:0003723//RNA binding;GO:0003729//mRNA binding;GO:0005515//protein binding	GO:0000122//negative regulation of transcription by RNA polymerase II;GO:0006355//regulation of DNA-templated transcription;GO:0031401//positive regulation of protein modification process;GO:0034244//negative regulation of transcription elongation by RNA polymerase II;GO:0045944//positive regulation of transcription by RNA polymerase II;GO:0070374//positive regulation of ERK1 and ERK2 cascade	--
ENSMUSG00000074768	280.783	352.32	514.925	573.656	316.551	544.29	0.781937	0.000590011	0.113702	Bhmt	betaine-homocysteine methyltransferase [Source:MGI Symbol;Acc:MGI:1339972]	Metabolism;Metabolism;Metabolism	Global and overview maps;Amino acid metabolism;Amino acid metabolism	ko01100//Metabolic pathways;ko00270//Cysteine and methionine metabolism;ko00260//Glycine, serine and threonine metabolism	K00544;K00544;K00544	GO:0005634//nucleus;GO:0005737//cytoplasm;GO:0005829//cytosol;GO:0032991//protein-containing complex	GO:0008168//methyltransferase activity;GO:0008172//S-methyltransferase activity;GO:0008270//zinc ion binding;GO:0042802//identical protein binding;GO:0044877//protein-containing complex binding;GO:0046872//metal ion binding;GO:0047150//betaine-homocysteine S-methyltransferase activity	GO:0006579//amino-acid betaine catabolic process;GO:0009086//methionine biosynthetic process;GO:0032259//methylation;GO:0071267//L-methionine salvage	--
ENSMUSG00000006005	18.801	20.492	16.656	20.856	19.6465	18.756	-0.0669201	0.000591402	0.113702	Tpr	translocated promoter region, nuclear basket protein [Source:MGI Symbol;Acc:MGI:1922066]	Human Diseases;Human Diseases;Genetic Information Processing;Human Diseases	Cancer: overview;Neurodegenerative disease;Translation;Cancer: specific types	ko05200//Pathways in cancer;ko05014//Amyotrophic lateral sclerosis;ko03013//Nucleocytoplasmic transport;ko05216//Thyroid cancer	K09291;K09291;K09291;K09291	GO:0000775//chromosome, centromeric region;GO:0005634//nucleus;GO:0005635//nuclear envelope;GO:0005643//nuclear pore;GO:0005694//chromosome;GO:0005737//cytoplasm;GO:0005819//spindle;GO:0005856//cytoskeleton;GO:0005868//cytoplasmic dynein complex;GO:0016020//membrane;GO:0031965//nuclear membrane;GO:0034399//nuclear periphery;GO:0042405//nuclear inclusion body;GO:0044615//nuclear pore nuclear baske…	GO:0003682//chromatin binding;GO:0003729//mRNA binding;GO:0005515//protein binding;GO:0015631//tubulin binding;GO:0017056//structural constituent of nuclear pore;GO:0031072//heat shock protein binding;GO:0042803//protein homodimerization activity;GO:0051019//mitogen-activated protein kinase binding;GO:0070840//dynein complex binding	GO:0000122//negative regulation of transcription by RNA polymerase II;GO:0006404//RNA import into nucleus;GO:0006405//RNA export from nucleus;GO:0006406//mRNA export from nucleus;GO:0006606//protein import into nucleus;GO:0006611//protein export from nucleus;GO:0006913//nucleocytoplasmic transport;GO:0007094//mitotic spindle assembly checkpoint signaling;GO:0010965//regulation of mitotic sister c…	--
ENSMUSG00000004100	8.087	7.547	13.958	17.911	7.817	15.9345	1.02747	0.000637597	0.121221	Ppan	peter pan homolog [Source:MGI Symbol;Acc:MGI:2178445]	-	-	-	-	GO:0005634//nucleus;GO:0005730//nucleolus;GO:0030687//preribosome, large subunit precursor	GO:0019843//rRNA binding	GO:0000027//ribosomal large subunit assembly;GO:0001560//regulation of cell growth by extracellular stimulus;GO:0006364//rRNA processing	--
ENSMUSG00000021953	2.007	1.932	4.631	5.984	1.9695	5.3075	1.4302	0.000648605	0.121317	Tdh	L-threonine dehydrogenase [Source:MGI Symbol;Acc:MGI:1926231]	Metabolism;Metabolism	Global and overview maps;Amino acid metabolism	ko01100//Metabolic pathways;ko00260//Glycine, serine and threonine metabolism	K15789;K15789	GO:0005739//mitochondrion	GO:0008743//L-threonine 3-dehydrogenase activity;GO:0016491//oxidoreductase activity;GO:0042802//identical protein binding	GO:0006567//threonine catabolic process;GO:0019518//L-threonine catabolic process to glycine	--
ENSMUSG00000030726	24.923	31.066	53.166	52.812	27.9945	52.989	0.920549	0.000652283	0.121317	Pold3	polymerase (DNA-directed), delta 3, accessory subunit [Source:MGI Symbol;Acc:MGI:1915217]	Genetic Information Processing;Genetic Information Processing;Genetic Information Processing;Genetic Information Processing;Genetic Information Processing	Replication and repair;Replication and repair;Replication and repair;Replication and repair;Replication and repair	ko03420//Nucleotide excision repair;ko03410//Base excision repair;ko03440//Homologous recombination;ko03030//DNA replication;ko03430//Mismatch repair	K03504;K03504;K03504;K03504;K03504	GO:0005634//nucleus;GO:0031981//nuclear lumen;GO:0043625//delta DNA polymerase complex	-	GO:0006260//DNA replication	--
ENSMUSG00000005625	115.327	126.758	192.112	218.184	121.043	205.148	0.761151	0.000682361	0.1234	Psmd4	proteasome (prosome, macropain) 26S subunit, non-ATPase, 4 [Source:MGI Symbol;Acc:MGI:1201670]	Human Diseases;Human Diseases;Human Diseases;Human Diseases;Human Diseases;Human Diseases;Human Diseases;Human Diseases;Genetic Information Processing	Neurodegenerative disease;Neurodegenerative disease;Neurodegenerative disease;Neurodegenerative disease;Neurodegenerative disease;Neurodegenerative disease;Infectious disease: viral;Neurodegenerative disease;Folding, sorting and degradation	ko05022//Pathways of neurodegeneration - multiple diseases;ko05010//Alzheimer disease;ko05014//Amyotrophic lateral sclerosis;ko05016//Huntington disease;ko05020//Prion disease;ko05012//Parkinson disease;ko05169//Epstein-Barr virus infection;ko05017//Spinocerebellar ataxia;ko03050//Proteasome	K03029;K03029;K03029;K03029;K03029;K03029;K03029;K03029;K03029	GO:0000502//proteasome complex;GO:0005634//nucleus;GO:0005654//nucleoplasm;GO:0005829//cytosol;GO:0008540//proteasome regulatory particle, base subcomplex;GO:0022624//proteasome accessory complex	GO:0031593//polyubiquitin modification-dependent protein binding;GO:0042802//identical protein binding	GO:0043161//proteasome-mediated ubiquitin-dependent protein catabolic process	--
ENSMUSG00000054309	17.33	17.1	30.406	32.401	17.215	31.4035	0.867259	0.000682984	0.1234	Cpsf3	cleavage and polyadenylation specificity factor 3 [Source:MGI Symbol;Acc:MGI:1859328]	Genetic Information Processing	Translation	ko03015//mRNA surveillance pathway	K14403	GO:0005634//nucleus;GO:0005847//mRNA cleavage and polyadenylation specificity factor complex;GO:1990904//ribonucleoprotein complex	GO:0003723//RNA binding;GO:0004519//endonuclease activity;GO:0004521//RNA endonuclease activity;GO:0004534//5'-3' RNA exonuclease activity;GO:0046872//metal ion binding	GO:0006396//RNA processing;GO:0006397//mRNA processing;GO:0006398//mRNA 3'-end processing by stem-loop binding and cleavage;GO:0031124//mRNA 3'-end processing;GO:0180010//co-transcriptional mRNA 3'-end processing, cleavage and polyadenylation pathway;GO:1900087//positive regulation of G1/S transition of mitotic cell cycle	--
ENSMUSG00000032727	16.759	15.827	26.649	39.087	16.293	32.868	1.01243	0.000685115	0.1234	Mier3	MIER family member 3 [Source:MGI Symbol;Acc:MGI:2442317]	-	-	-	-	GO:0005634//nucleus;GO:0005654//nucleoplasm;GO:0032991//protein-containing complex	GO:0003714//transcription corepressor activity;GO:0042826//histone deacetylase binding	GO:0000122//negative regulation of transcription by RNA polymerase II	MYB
ENSMUSG00000038467	20.365	19.553	36.466	35.171	19.959	35.8185	0.843665	0.000733301	0.129471	Chmp4b	charged multivesicular body protein 4B [Source:MGI Symbol;Acc:MGI:1922858]	Cellular Processes;Cellular Processes;Genetic Information Processing	Transport and catabolism;Cell growth and death;Information processing in viruses	ko04144//Endocytosis;ko04217//Necroptosis;ko03250//Viral life cycle - HIV-1	K12194;K12194;K12194	GO:0000421//autophagosome membrane;GO:0000776//kinetochore;GO:0000815//ESCRT III complex;GO:0005634//nucleus;GO:0005635//nuclear envelope;GO:0005643//nuclear pore;GO:0005737//cytoplasm;GO:0005765//lysosomal membrane;GO:0005768//endosome;GO:0005771//multivesicular body;GO:0005828//kinetochore microtubule;GO:0005829//cytosol;GO:0005886//plasma membrane;GO:0009898//cytoplasmic side of plasma membran…	GO:0005515//protein binding;GO:0042802//identical protein binding;GO:0042803//protein homodimerization activity	GO:0000281//mitotic cytokinesis;GO:0001778//plasma membrane repair;GO:0006620//post-translational protein targeting to endoplasmic reticulum membrane;GO:0006900//vesicle budding from membrane;GO:0006914//autophagy;GO:0006997//nucleus organization;GO:0007034//vacuolar transport;GO:0007080//mitotic metaphase chromosome alignment;GO:0010458//exit from mitosis;GO:0010506//regulation of autophagy;GO:0…	--
ENSMUSG00000025510	74.97	60.451	33.667	45.516	67.7105	39.5915	-0.774189	0.000733954	0.129471	Cd151	CD151 antigen [Source:MGI Symbol;Acc:MGI:1096360]	-	-	-	-	GO:0005604//basement membrane;GO:0005886//plasma membrane;GO:0009986//cell surface;GO:0016020//membrane	GO:0005178//integrin binding;GO:0005515//protein binding	GO:0016477//cell migration;GO:0030335//positive regulation of cell migration;GO:0042098//T cell proliferation;GO:0044319//wound healing, spreading of cells;GO:0045807//positive regulation of endocytosis	--
ENSMUSG00000021039	19.382	20.337	31.77	38.801	19.8595	35.2855	0.829246	0.000759491	0.132609	Snw1	SNW domain containing 1 [Source:MGI Symbol;Acc:MGI:1913604]	Human Diseases;Human Diseases;Genetic Information Processing;Environmental Information Processing	Infectious disease: viral;Cancer: overview;Transcription;Signal transduction	ko05169//Epstein-Barr virus infection;ko05203//Viral carcinogenesis;ko03040//Spliceosome;ko04330//Notch signaling pathway	K06063;K06063;K06063;K06063	GO:0000785//chromatin;GO:0005634//nucleus;GO:0005654//nucleoplasm;GO:0005681//spliceosomal complex;GO:0008024//cyclin/CDK positive transcription elongation factor complex;GO:0016363//nuclear matrix;GO:0016604//nuclear body;GO:0016607//nuclear speck;GO:0071007//U2-type catalytic step 2 spliceosome;GO:0071013//catalytic step 2 spliceosome;GO:0071141//SMAD protein complex	GO:0003713//transcription coactivator activity;GO:0003714//transcription corepressor activity;GO:0005112//Notch binding;GO:0016922//nuclear receptor binding;GO:0019899//enzyme binding;GO:0042809//nuclear vitamin D receptor binding;GO:0042974//nuclear retinoic acid receptor binding;GO:0046332//SMAD binding;GO:0050681//nuclear androgen receptor binding	GO:0000122//negative regulation of transcription by RNA polymerase II;GO:0000398//mRNA splicing, via spliceosome;GO:0006397//mRNA processing;GO:0008380//RNA splicing;GO:0014010//Schwann cell proliferation;GO:0030511//positive regulation of transforming growth factor beta receptor signaling pathway;GO:0042771//intrinsic apoptotic signaling pathway in response to DNA damage by p53 class mediator;GO…	--
ENSMUSG00000042357	63.604	65.537	31.996	45.202	64.5705	38.599	-0.742312	0.000789836	0.136514	Gjb5	gap junction protein, beta 5 [Source:MGI Symbol;Acc:MGI:95723]	-	-	-	-	GO:0005886//plasma membrane;GO:0005921//gap junction;GO:0005922//connexin complex	GO:0005243//gap junction channel activity	GO:0007154//cell communication;GO:0007267//cell-cell signaling;GO:0055085//transmembrane transport;GO:0060707//trophoblast giant cell differentiation;GO:0060708//spongiotrophoblast differentiation;GO:0060713//labyrinthine layer morphogenesis;GO:1905867//epididymis development	--
ENSMUSG00000039067	89.492	103.006	162.07	162.481	96.249	162.275	0.753602	0.000803094	0.137417	Psmd7	proteasome (prosome, macropain) 26S subunit, non-ATPase, 7 [Source:MGI Symbol;Acc:MGI:1351511]	Human Diseases;Human Diseases;Human Diseases;Human Diseases;Human Diseases;Human Diseases;Human Diseases;Human Diseases;Genetic Information Processing	Neurodegenerative disease;Neurodegenerative disease;Neurodegenerative disease;Neurodegenerative disease;Neurodegenerative disease;Neurodegenerative disease;Infectious disease: viral;Neurodegenerative disease;Folding, sorting and degradation	ko05022//Pathways of neurodegeneration - multiple diseases;ko05010//Alzheimer disease;ko05014//Amyotrophic lateral sclerosis;ko05016//Huntington disease;ko05020//Prion disease;ko05012//Parkinson disease;ko05169//Epstein-Barr virus infection;ko05017//Spinocerebellar ataxia;ko03050//Proteasome	K03038;K03038;K03038;K03038;K03038;K03038;K03038;K03038;K03038	GO:0000502//proteasome complex;GO:0005654//nucleoplasm;GO:0005838//proteasome regulatory particle	GO:0005515//protein binding;GO:0008233//peptidase activity;GO:0008237//metallopeptidase activity;GO:0042803//protein homodimerization activity	GO:0043161//proteasome-mediated ubiquitin-dependent protein catabolic process	--
ENSMUSG00000026234	31.099	34.036	56.355	56.388	32.5675	56.3715	0.791533	0.00081445	0.137981	Ncl	nucleolin [Source:MGI Symbol;Acc:MGI:97286]	-	-	-	-	GO:0001533//cornified envelope;GO:0001650//fibrillar center;GO:0001651//dense fibrillar component;GO:0005634//nucleus;GO:0005654//nucleoplasm;GO:0005681//spliceosomal complex;GO:0005694//chromosome;GO:0005730//nucleolus;GO:0005737//cytoplasm;GO:0005938//cell cortex;GO:0009986//cell surface;GO:0036464//cytoplasmic ribonucleoprotein granule;GO:1990904//ribonucleoprotein complex	GO:0003676//nucleic acid binding;GO:0003677//DNA binding;GO:0003697//single-stranded DNA binding;GO:0003723//RNA binding;GO:0005102//signaling receptor binding;GO:0005509//calcium ion binding;GO:0005515//protein binding;GO:0035368//selenocysteine insertion sequence binding;GO:0042134//rRNA primary transcript binding;GO:0042162//telomeric DNA binding;GO:0042393//histone binding;GO:0042731//PH doma…	GO:0001525//angiogenesis;GO:0006897//endocytosis;GO:0017148//negative regulation of translation;GO:0032755//positive regulation of interleukin-6 production;GO:0032760//positive regulation of tumor necrosis factor production;GO:0043066//negative regulation of apoptotic process;GO:0045944//positive regulation of transcription by RNA polymerase II;GO:0046627//negative regulation of insulin receptor …	--
ENSMUSG00000027443	3.024	0.644	0	0	1.834	0.001	-10.8408	0.000831608	0.139506	Cst12	cystatin 12 [Source:MGI Symbol;Acc:MGI:1916612]	-	-	-	-	GO:0005576//extracellular region	GO:0004869//cysteine-type endopeptidase inhibitor activity	-	--
ENSMUSG00000016253	3.804	4.116	7.854	8.786	3.96	8.32	1.07108	0.000872673	0.144974	Nelfcd	negative elongation factor complex member C/D, Th1l [Source:MGI Symbol;Acc:MGI:1926424]	Genetic Information Processing	Information processing in viruses	ko03250//Viral life cycle - HIV-1	K15181	GO:0005634//nucleus;GO:0032021//NELF complex	GO:0003723//RNA binding;GO:0005515//protein binding	GO:0034244//negative regulation of transcription elongation by RNA polymerase II;GO:0045892//negative regulation of DNA-templated transcription	--
ENSMUSG00000020708	93.014	129.992	197.555	197.355	111.503	197.455	0.824441	0.000887815	0.146071	Psmc5	protease (prosome, macropain) 26S subunit, ATPase 5 [Source:MGI Symbol;Acc:MGI:105047]	Human Diseases;Human Diseases;Human Diseases;Human Diseases;Human Diseases;Human Diseases;Human Diseases;Human Diseases;Genetic Information Processing	Neurodegenerative disease;Neurodegenerative disease;Neurodegenerative disease;Neurodegenerative disease;Neurodegenerative disease;Neurodegenerative disease;Infectious disease: viral;Neurodegenerative disease;Folding, sorting and degradation	ko05022//Pathways of neurodegeneration - multiple diseases;ko05010//Alzheimer disease;ko05014//Amyotrophic lateral sclerosis;ko05016//Huntington disease;ko05020//Prion disease;ko05012//Parkinson disease;ko05169//Epstein-Barr virus infection;ko05017//Spinocerebellar ataxia;ko03050//Proteasome	K03066;K03066;K03066;K03066;K03066;K03066;K03066;K03066;K03066	GO:0000502//proteasome complex;GO:0005634//nucleus;GO:0005675//transcription factor TFIIH holo complex;GO:0005737//cytoplasm;GO:0005838//proteasome regulatory particle;GO:0008540//proteasome regulatory particle, base subcomplex;GO:0016234//inclusion body;GO:0022624//proteasome accessory complex;GO:0031410//cytoplasmic vesicle;GO:0031595//nuclear proteasome complex;GO:0031597//cytosolic proteasome…	GO:0005102//signaling receptor binding;GO:0005515//protein binding;GO:0005524//ATP binding;GO:0016887//ATP hydrolysis activity;GO:0017025//TBP-class protein binding;GO:0031531//thyrotropin-releasing hormone receptor binding;GO:0036402//proteasome-activating activity;GO:0140296//general transcription initiation factor binding;GO:0140297//DNA-binding transcription factor binding	GO:0006357//regulation of transcription by RNA polymerase II;GO:0043161//proteasome-mediated ubiquitin-dependent protein catabolic process;GO:0045892//negative regulation of DNA-templated transcription;GO:0050804//modulation of chemical synaptic transmission;GO:0090261//positive regulation of inclusion body assembly;GO:1901800//positive regulation of proteasomal protein catabolic process	--
ENSMUSG00000072905	0.539	0.7	5.406	1.006	0.6195	3.206	2.3716	0.000918385	0.149662	Eif1ad3	eukaryotic translation initiation factor 1A domain containing 3 [Source:MGI Symbol;Acc:MGI:3780185]	-	-	-	-	GO:0005737//cytoplasm	GO:0003723//RNA binding;GO:0003743//translation initiation factor activity	GO:0006412//translation;GO:0006413//translational initiation	--
ENSMUSG00000044791	13.445	9.173	12.626	19.109	11.309	15.8675	0.488603	0.000991908	0.160118	Setd2	SET domain containing 2 [Source:MGI Symbol;Acc:MGI:1918177]	Metabolism;Metabolism	Global and overview maps;Amino acid metabolism	ko01100//Metabolic pathways;ko00310//Lysine degradation	K11423;K11423	GO:0005634//nucleus;GO:0005694//chromosome	GO:0005515//protein binding;GO:0008168//methyltransferase activity;GO:0016279//protein-lysine N-methyltransferase activity;GO:0042054//histone methyltransferase activity;GO:0043014//alpha-tubulin binding;GO:0046872//metal ion binding;GO:0046975//histone H3K36 methyltransferase activity;GO:0140955//histone H3K36 trimethyltransferase activity	GO:0001525//angiogenesis;GO:0001570//vasculogenesis;GO:0001763//morphogenesis of a branching structure;GO:0001843//neural tube closure;GO:0006281//DNA repair;GO:0006298//mismatch repair;GO:0006325//chromatin organization;GO:0006338//chromatin remodeling;GO:0006355//regulation of DNA-templated transcription;GO:0006368//transcription elongation by RNA polymerase II;GO:0010038//response to metal ion…	--
ENSMUSG00000031149	41.264	36.426	23.442	22.902	38.845	23.172	-0.745346	0.00100545	0.160787	Praf2	PRA1 domain family 2 [Source:MGI Symbol;Acc:MGI:1859607]	-	-	-	-	GO:0005768//endosome;GO:0010008//endosome membrane;GO:0016020//membrane;GO:0098793//presynapse;GO:0098794//postsynapse;GO:0098978//glutamatergic synapse;GO:0098982//GABA-ergic synapse	GO:0003674//molecular_function	GO:0008150//biological_process;GO:0015031//protein transport	--
ENSMUSG00000070319	115.276	126.296	195.785	205.078	120.786	200.431	0.730656	0.00103895	0.164607	Eif3g	eukaryotic translation initiation factor 3, subunit G [Source:MGI Symbol;Acc:MGI:1858258]	-	-	-	-	GO:0005634//nucleus;GO:0005737//cytoplasm;GO:0005829//cytosol;GO:0005852//eukaryotic translation initiation factor 3 complex;GO:0016282//eukaryotic 43S preinitiation complex;GO:0033290//eukaryotic 48S preinitiation complex;GO:0048471//perinuclear region of cytoplasm	GO:0003676//nucleic acid binding;GO:0003723//RNA binding;GO:0003743//translation initiation factor activity;GO:0005515//protein binding	GO:0001732//formation of cytoplasmic translation initiation complex;GO:0002183//cytoplasmic translational initiation;GO:0006412//translation;GO:0006413//translational initiation;GO:0075525//viral translational termination-reinitiation	--
ENSMUSG00000033837	12.616	11.81	5.75	6.606	12.213	6.178	-0.983206	0.0010679	0.16764	Foxh1	forkhead box H1 [Source:MGI Symbol;Acc:MGI:1347465]	-	-	-	-	GO:0000785//chromatin;GO:0005634//nucleus;GO:0005654//nucleoplasm;GO:0005667//transcription regulator complex;GO:0032444//activin responsive factor complex	GO:0000976//transcription cis-regulatory region binding;GO:0001228//DNA-binding transcription activator activity, RNA polymerase II-specific;GO:0003677//DNA binding;GO:0003700//DNA-binding transcription factor activity;GO:0005515//protein binding;GO:0019904//protein domain specific binding;GO:0043425//bHLH transcription factor binding;GO:0043565//sequence-specific DNA binding;GO:0046332//SMAD bin…	GO:0000122//negative regulation of transcription by RNA polymerase II;GO:0001947//heart looping;GO:0003139//secondary heart field specification;GO:0003151//outflow tract morphogenesis;GO:0003215//cardiac right ventricle morphogenesis;GO:0003222//ventricular trabecula myocardium morphogenesis;GO:0006355//regulation of DNA-templated transcription;GO:0006357//regulation of transcription by RNA polym…	Fork_head
ENSMUSG00000022561	83.422	46.715	33.095	38.951	65.0685	36.023	-0.853041	0.00111075	0.172783	Gpaa1	GPI anchor attachment protein 1 [Source:MGI Symbol;Acc:MGI:1202392]	Metabolism;Metabolism	Global and overview maps;Glycan biosynthesis and metabolism	ko01100//Metabolic pathways;ko00563//Glycosylphosphatidylinositol (GPI)-anchor biosynthesis	K05289;K05289	GO:0005739//mitochondrion;GO:0005783//endoplasmic reticulum;GO:0005789//endoplasmic reticulum membrane;GO:0005813//centrosome;GO:0005829//cytosol;GO:0005886//plasma membrane;GO:0016020//membrane;GO:0042765//GPI-anchor transamidase complex	GO:0003923//GPI-anchor transamidase activity;GO:0034235//GPI anchor binding	GO:0006506//GPI anchor biosynthetic process;GO:0016255//attachment of GPI anchor to protein;GO:0065003//protein-containing complex assembly	--
ENSMUSG00000023906	50.884	60.071	29.283	37.606	55.4775	33.4445	-0.730134	0.0011339	0.174427	Cldn6	claudin 6 [Source:MGI Symbol;Acc:MGI:1859284]	Environmental Information Processing;Cellular Processes;Human Diseases;Organismal Systems	Signaling molecules and interaction;Cellular community - eukaryotes;Infectious disease: viral;Immune system	ko04514//Cell adhesion molecules;ko04530//Tight junction;ko05160//Hepatitis C;ko04670//Leukocyte transendothelial migration	K06087;K06087;K06087;K06087	GO:0005886//plasma membrane;GO:0005923//bicellular tight junction;GO:0016020//membrane;GO:0016327//apicolateral plasma membrane	GO:0001618//virus receptor activity;GO:0005198//structural molecule activity;GO:0005515//protein binding;GO:0042802//identical protein binding	GO:0007155//cell adhesion;GO:0016338//calcium-independent cell-cell adhesion via plasma membrane cell-adhesion molecules;GO:0045216//cell-cell junction organization;GO:0046718//symbiont entry into host cell;GO:0070830//bicellular tight junction assembly	--
ENSMUSG00000025217	48.916	49.135	72.533	97.585	49.0255	85.059	0.794932	0.0011486	0.174427	Btrc	beta-transducin repeat containing protein [Source:MGI Symbol;Acc:MGI:1338871]	Human Diseases;Cellular Processes;Environmental Information Processing;Environmental Information Processing;Genetic Information Processing;Cellular Processes;Environmental Information Processing;Organismal Systems	Infectious disease: viral;Cell growth and death;Signal transduction;Signal transduction;Folding, sorting and degradation;Cell growth and death;Signal transduction;Environmental adaptation	ko05170//Human immunodeficiency virus 1 infection;ko04218//Cellular senescence;ko04310//Wnt signaling pathway;ko04390//Hippo signaling pathway;ko04120//Ubiquitin mediated proteolysis;ko04114//Oocyte meiosis;ko04340//Hedgehog signaling pathway;ko04710//Circadian rhythm	K03362;K03362;K03362;K03362;K03362;K03362;K03362;K03362	GO:0005634//nucleus;GO:0005737//cytoplasm;GO:0005829//cytosol;GO:0019005//SCF ubiquitin ligase complex	GO:0004842//ubiquitin-protein transferase activity;GO:0005515//protein binding;GO:0008013//beta-catenin binding;GO:0045309//protein phosphorylated amino acid binding;GO:0046983//protein dimerization activity;GO:0061630//ubiquitin protein ligase activity;GO:1990756//ubiquitin ligase-substrate adaptor activity;GO:1990757//ubiquitin ligase activator activity	GO:0000209//protein polyubiquitination;GO:0006470//protein dephosphorylation;GO:0006508//proteolysis;GO:0006511//ubiquitin-dependent protein catabolic process;GO:0016055//Wnt signaling pathway;GO:0016567//protein ubiquitination;GO:0030163//protein catabolic process;GO:0031146//SCF-dependent proteasomal ubiquitin-dependent protein catabolic process;GO:0031648//protein destabilization;GO:0033598//m…	--
ENSMUSG00000054942	3.79	4.539	6.755	10.2	4.1645	8.4775	1.0255	0.00115191	0.174427	Miga1	mitoguardin 1 [Source:MGI Symbol;Acc:MGI:1924567]	-	-	-	-	GO:0005739//mitochondrion;GO:0005741//mitochondrial outer membrane;GO:0005886//plasma membrane;GO:0016020//membrane	GO:0042803//protein homodimerization activity;GO:0046982//protein heterodimerization activity	GO:0008053//mitochondrial fusion	--
ENSMUSG00000052812	1.861	1.894	3.087	4.538	1.8775	3.8125	1.02192	0.00120547	0.18052	Atad2b	ATPase family, AAA domain containing 2B [Source:MGI Symbol;Acc:MGI:2444798]	-	-	-	-	GO:0005634//nucleus;GO:0005654//nucleoplasm	GO:0003682//chromatin binding;GO:0005515//protein binding;GO:0005524//ATP binding;GO:0016887//ATP hydrolysis activity;GO:0042393//histone binding;GO:0070577//lysine-acetylated histone binding	GO:0006334//nucleosome assembly;GO:0006337//nucleosome disassembly;GO:0045815//transcription initiation-coupled chromatin remodeling	--
ENSMUSG00000029405	52.262	45.178	82.809	105.914	48.72	94.3615	0.953684	0.00121781	0.18052	G3bp2	G3BP stress granule assembly factor 2 [Source:MGI Symbol;Acc:MGI:2442040]	-	-	-	-	GO:0005737//cytoplasm;GO:0005829//cytosol;GO:0010494//cytoplasmic stress granule;GO:0043229//intracellular organelle;GO:1990904//ribonucleoprotein complex	GO:0003676//nucleic acid binding;GO:0003723//RNA binding;GO:0003729//mRNA binding;GO:0140693//molecular condensate scaffold activity	GO:0007264//small GTPase-mediated signal transduction;GO:0034063//stress granule assembly;GO:0045087//innate immune response;GO:0051028//mRNA transport;GO:0051260//protein homooligomerization;GO:0062029//positive regulation of stress granule assembly	--
ENSMUSG00000071424	3.653	1.871	1.279	1.145	2.762	1.212	-1.18832	0.00122379	0.18052	Grid2	glutamate receptor, ionotropic, delta 2 [Source:MGI Symbol;Acc:MGI:95813]	Environmental Information Processing;Organismal Systems	Signaling molecules and interaction;Nervous system	ko04080//Neuroactive ligand-receptor interaction;ko04730//Long-term depression	K05207;K05207	GO:0005886//plasma membrane;GO:0008328//ionotropic glutamate receptor complex;GO:0016020//membrane;GO:0036477//somatodendritic compartment;GO:0043197//dendritic spine;GO:0045202//synapse;GO:0045211//postsynaptic membrane;GO:0098688//parallel fiber to Purkinje cell synapse;GO:0098839//postsynaptic density membrane;GO:0098978//glutamatergic synapse	GO:0005216//monoatomic ion channel activity;GO:0005515//protein binding;GO:0008066//glutamate receptor activity;GO:0015276//ligand-gated monoatomic ion channel activity;GO:0030165//PDZ domain binding;GO:0038023//signaling receptor activity;GO:0042802//identical protein binding;GO:0097110//scaffold protein binding;GO:1904315//transmitter-gated monoatomic ion channel activity involved in regulation…	GO:0006811//monoatomic ion transport;GO:0007157//heterophilic cell-cell adhesion via plasma membrane cell adhesion molecules;GO:0008104//protein localization;GO:0010975//regulation of neuron projection development;GO:0021707//cerebellar granule cell differentiation;GO:0034220//monoatomic ion transmembrane transport;GO:0035249//synaptic transmission, glutamatergic;GO:0043523//regulation of neuron …	--
ENSMUSG00000021876	6.439	6.836	2.468	3.255	6.6375	2.8615	-1.21387	0.00124373	0.181193	Rnase4	ribonuclease, RNase A family 4 [Source:MGI Symbol;Acc:MGI:1926217]	-	-	-	-	GO:0005576//extracellular region;GO:0005615//extracellular space	GO:0003676//nucleic acid binding;GO:0004519//endonuclease activity;GO:0004540//RNA nuclease activity	GO:0019731//antibacterial humoral response	--
ENSMUSG00000014195	57.042	72.842	123.216	99.597	64.942	111.406	0.77861	0.00124954	0.181193	Dnajc7	DnaJ heat shock protein family (Hsp40) member C7 [Source:MGI Symbol;Acc:MGI:1928373]	-	-	-	-	GO:0005634//nucleus;GO:0005654//nucleoplasm;GO:0005737//cytoplasm;GO:0005829//cytosol;GO:0005856//cytoskeleton	GO:0005515//protein binding;GO:0031072//heat shock protein binding	GO:0051085//chaperone cofactor-dependent protein refolding	--
ENSMUSG00000026958	71.109	51.582	31.253	41.296	61.3455	36.2745	-0.758002	0.00127552	0.183407	Dpp7	dipeptidylpeptidase 7 [Source:MGI Symbol;Acc:MGI:1933213]	-	-	-	-	GO:0005576//extracellular region;GO:0005764//lysosome;GO:0005794//Golgi apparatus;GO:0031410//cytoplasmic vesicle;GO:0031982//vesicle;GO:0043231//intracellular membrane-bounded organelle	GO:0004177//aminopeptidase activity;GO:0008236//serine-type peptidase activity;GO:0008239//dipeptidyl-peptidase activity;GO:0070008//serine-type exopeptidase activity	GO:0006508//proteolysis;GO:0030163//protein catabolic process;GO:1905146//lysosomal protein catabolic process	--
ENSMUSG00000036181	12.44	12.896	5.412	7.711	12.668	6.5615	-0.949091	0.00130132	0.185557	H1f2	H1.2 linker histone, cluster member [Source:MGI Symbol;Acc:MGI:1931526]	-	-	-	-	GO:0000786//nucleosome;GO:0000791//euchromatin;GO:0005634//nucleus;GO:0005694//chromosome	GO:0003677//DNA binding;GO:0003690//double-stranded DNA binding;GO:0005515//protein binding;GO:0030527//structural constituent of chromatin;GO:0031490//chromatin DNA binding;GO:0031492//nucleosomal DNA binding	GO:0000122//negative regulation of transcription by RNA polymerase II;GO:0006325//chromatin organization;GO:0006334//nucleosome assembly;GO:0006357//regulation of transcription by RNA polymerase II;GO:0030261//chromosome condensation;GO:0045910//negative regulation of DNA recombination	--
ENSMUSG00000029713	142.157	88.528	62.74	69.91	115.343	66.325	-0.7983	0.00135966	0.192274	Gnb2	guanine nucleotide binding protein (G protein), beta 2 [Source:MGI Symbol;Acc:MGI:95784]	Human Diseases;Environmental Information Processing;Human Diseases;Environmental Information Processing;Human Diseases;Human Diseases;Human Diseases;Organismal Systems;Organismal Systems;Environmental Information Processing;Organismal Systems;Organismal Systems;Organismal Systems;Organismal Systems;Organismal Systems;Organismal Systems;Human Diseases;Organismal Systems	Cancer: overview;Signal transduction;Infectious disease: viral;Signal transduction;Infectious disease: viral;Infectious disease: viral;Substance dependence;Immune system;Nervous system;Signal transduction;Nervous system;Nervous system;Endocrine system;Nervous system;Nervous system;Environmental adaptation;Substance dependence;Nervous system	ko05200//Pathways in cancer;ko04151//PI3K-Akt signaling pathway;ko05163//Human cytomegalovirus infection;ko04014//Ras signaling pathway;ko05170//Human immunodeficiency virus 1 infection;ko05167//Kaposi sarcoma-associated herpesvirus infection;ko05034//Alcoholism;ko04062//Chemokine signaling pathway;ko04723//Retrograde endocannabinoid signaling;ko04371//Apelin signaling pathway;ko04726//Serotonerg…	K04537;K04537;K04537;K04537;K04537;K04537;K04537;K04537;K04537;K04537;K04537;K04537;K04537;K04537;K04537;K04537;K04537;K04537	GO:0005737//cytoplasm;GO:0005834//heterotrimeric G-protein complex;GO:0005886//plasma membrane;GO:0032991//protein-containing complex;GO:0043209//myelin sheath;GO:0044297//cell body;GO:0045202//synapse;GO:0048471//perinuclear region of cytoplasm	GO:0003924//GTPase activity;GO:0005246//calcium channel regulator activity;GO:0005515//protein binding;GO:0030159//signaling receptor complex adaptor activity;GO:0044877//protein-containing complex binding;GO:0051020//GTPase binding	GO:0007165//signal transduction;GO:0007186//G protein-coupled receptor signaling pathway;GO:1901379//regulation of potassium ion transmembrane transport	--
ENSMUSG00000025872	16.418	12.829	25.9	26.179	14.6235	26.0395	0.832413	0.00137953	0.193485	Thoc3	THO complex 3 [Source:MGI Symbol;Acc:MGI:1920916]	Genetic Information Processing;Genetic Information Processing	Transcription;Translation	ko03040//Spliceosome;ko03013//Nucleocytoplasmic transport	K12880;K12880	GO:0000346//transcription export complex;GO:0000445//THO complex part of transcription export complex;GO:0000781//chromosome, telomeric region;GO:0005634//nucleus;GO:0016607//nuclear speck	GO:0003723//RNA binding;GO:0005515//protein binding	GO:0006397//mRNA processing;GO:0006406//mRNA export from nucleus;GO:0008380//RNA splicing;GO:0051028//mRNA transport	--
ENSMUSG00000067199	1.083	1.211	3.253	2.878	1.147	3.0655	1.41826	0.00139706	0.19435	Frat1	frequently rearranged in advanced T cell lymphomas [Source:MGI Symbol;Acc:MGI:109450]	Human Diseases;Human Diseases;Human Diseases;Environmental Information Processing;Human Diseases;Human Diseases;Human Diseases	Cancer: overview;Neurodegenerative disease;Neurodegenerative disease;Signal transduction;Cancer: specific types;Cancer: specific types;Cancer: specific types	ko05200//Pathways in cancer;ko05022//Pathways of neurodegeneration - multiple diseases;ko05010//Alzheimer disease;ko04310//Wnt signaling pathway;ko05225//Hepatocellular carcinoma;ko05226//Gastric cancer;ko05224//Breast cancer	K03069;K03069;K03069;K03069;K03069;K03069;K03069	GO:0005634//nucleus;GO:0005737//cytoplasm	GO:0005515//protein binding	GO:0000578//embryonic axis specification;GO:0006611//protein export from nucleus;GO:0046825//regulation of protein export from nucleus;GO:0060070//canonical Wnt signaling pathway;GO:0090263//positive regulation of canonical Wnt signaling pathway	--
ENSMUSG00000113951	1.813	2.317	0.186	0	2.065	0.093	-4.47277	0.00140907	0.19444	Ubl5c	ubiquitin-like 5C [Source:MGI Symbol;Acc:MGI:3780171]	-	-	-	-	GO:0005575//cellular_component;GO:0005634//nucleus;GO:0005737//cytoplasm	GO:0003674//molecular_function;GO:0005515//protein binding;GO:0031386//protein tag activity	GO:0000398//mRNA splicing, via spliceosome;GO:0008150//biological_process;GO:0036211//protein modification process	--
ENSMUSG00000041287	113.023	125.211	204.639	191.175	119.117	197.907	0.732443	0.00143893	0.196972	Sox15	SRY (sex determining region Y)-box 15 [Source:MGI Symbol;Acc:MGI:98363]	-	-	-	-	GO:0005634//nucleus;GO:0005667//transcription regulator complex;GO:0005737//cytoplasm	GO:0000978//RNA polymerase II cis-regulatory region sequence-specific DNA binding;GO:0000981//DNA-binding transcription factor activity, RNA polymerase II-specific;GO:0001228//DNA-binding transcription activator activity, RNA polymerase II-specific;GO:0003677//DNA binding;GO:0003682//chromatin binding;GO:0005515//protein binding	GO:0000122//negative regulation of transcription by RNA polymerase II;GO:0007420//brain development;GO:0014718//positive regulation of satellite cell activation involved in skeletal muscle regeneration;GO:0030154//cell differentiation;GO:0030182//neuron differentiation;GO:0043403//skeletal muscle tissue regeneration;GO:0045843//negative regulation of striated muscle tissue development;GO:0045944/…	HMG
ENSMUSG00000029019	7.552	19.816	27.106	41.881	13.684	34.4935	1.33383	0.00149099	0.202479	Nppb	natriuretic peptide type B [Source:MGI Symbol;Acc:MGI:97368]	Organismal Systems;Environmental Information Processing;Organismal Systems	Environmental adaptation;Signal transduction;Circulatory system	ko04714//Thermogenesis;ko04022//cGMP-PKG signaling pathway;ko04270//Vascular smooth muscle contraction	K12335;K12335;K12335	GO:0005576//extracellular region;GO:0005615//extracellular space;GO:0005737//cytoplasm;GO:0032991//protein-containing complex;GO:0048471//perinuclear region of cytoplasm	GO:0005179//hormone activity;GO:0005515//protein binding;GO:0051427//hormone receptor binding	GO:0000165//MAPK cascade;GO:0001935//endothelial cell proliferation;GO:0003008//system process;GO:0003085//negative regulation of systemic arterial blood pressure;GO:0006182//cGMP biosynthetic process;GO:0006950//response to stress;GO:0007165//signal transduction;GO:0007168//receptor guanylyl cyclase signaling pathway;GO:0007218//neuropeptide signaling pathway;GO:0010753//positive regulation of c…	--
ENSMUSG00000103362	3.95	3.936	6.494	14.812	3.943	10.653	1.43389	0.0015495	0.208768	Tdpoz2	TD and POZ domain containing 2 [Source:MGI Symbol;Acc:MGI:3027902]	-	-	-	-	-	GO:0005515//protein binding	GO:0030163//protein catabolic process	--
ENSMUSG00000019988	7.76	8.128	11.964	15.498	7.944	13.731	0.789499	0.00169827	0.220795	Nedd1	neural precursor cell expressed, developmentally down-regulated gene 1 [Source:MGI Symbol;Acc:MGI:97293]	-	-	-	-	GO:0000242//pericentriolar material;GO:0000922//spindle pole;GO:0000931//gamma-tubulin ring complex;GO:0001650//fibrillar center;GO:0005654//nucleoplasm;GO:0005737//cytoplasm;GO:0005813//centrosome;GO:0005814//centriole;GO:0005829//cytosol;GO:0005856//cytoskeleton;GO:0036064//ciliary basal body;GO:0045177//apical part of cell	GO:0005515//protein binding;GO:0043015//gamma-tubulin binding	GO:0000278//mitotic cell cycle;GO:0007019//microtubule depolymerization;GO:0007020//microtubule nucleation;GO:0031109//microtubule polymerization or depolymerization;GO:0051301//cell division;GO:0070201//regulation of establishment of protein localization	--
ENSMUSG00000050534	7.62	4.938	2.643	3.053	6.279	2.848	-1.14059	0.00169847	0.220795	Htr5b	5-hydroxytryptamine (serotonin) receptor 5B [Source:MGI Symbol;Acc:MGI:96284]	Environmental Information Processing;Environmental Information Processing;Organismal Systems	Signaling molecules and interaction;Signal transduction;Nervous system	ko04080//Neuroactive ligand-receptor interaction;ko04020//Calcium signaling pathway;ko04726//Serotonergic synapse	K04161;K04161;K04161	GO:0005886//plasma membrane;GO:0016020//membrane	GO:0001664//G protein-coupled receptor binding;GO:0004930//G protein-coupled receptor activity;GO:0004993//G protein-coupled serotonin receptor activity	GO:0007186//G protein-coupled receptor signaling pathway;GO:0098664//G protein-coupled serotonin receptor signaling pathway	--
ENSMUSG00000035407	0.295	0.257	0.546	1.699	0.276	1.1225	2.02398	0.00170558	0.220795	Kank4	KN motif and ankyrin repeat domains 4 [Source:MGI Symbol;Acc:MGI:3043381]	-	-	-	-	GO:0005737//cytoplasm;GO:0005829//cytosol;GO:0005856//cytoskeleton;GO:0015630//microtubule cytoskeleton	GO:0003674//molecular_function;GO:0005515//protein binding	GO:0030837//negative regulation of actin filament polymerization;GO:0051497//negative regulation of stress fiber assembly	--
ENSMUSG00000022871	8.446	6.778	1.454	4.575	7.612	3.0145	-1.33636	0.00170957	0.220795	Fetub	fetuin beta [Source:MGI Symbol;Acc:MGI:1890221]	-	-	-	-	GO:0005576//extracellular region;GO:0005615//extracellular space	GO:0004869//cysteine-type endopeptidase inhibitor activity;GO:0008191//metalloendopeptidase inhibitor activity;GO:0030414//peptidase inhibitor activity	GO:0007338//single fertilization;GO:0007339//binding of sperm to zona pellucida;GO:0010951//negative regulation of endopeptidase activity	--
ENSMUSG00000079445	6.596	2.702	1.244	2.271	4.649	1.7575	-1.4034	0.00172565	0.220795	B3gnt7	UDP-GlcNAc:betaGal beta-1,3-N-acetylglucosaminyltransferase 7 [Source:MGI Symbol;Acc:MGI:2384394]	Metabolism	Glycan biosynthesis and metabolism	ko00533//Glycosaminoglycan biosynthesis - keratan sulfate	K09664	GO:0000139//Golgi membrane;GO:0005794//Golgi apparatus;GO:0016020//membrane	GO:0008194//UDP-glycosyltransferase activity;GO:0008375//acetylglucosaminyltransferase activity;GO:0016757//glycosyltransferase activity;GO:0016758//hexosyltransferase activity	GO:0006486//protein glycosylation;GO:0006493//protein O-linked glycosylation;GO:0018146//keratan sulfate biosynthetic process;GO:0030311//poly-N-acetyllactosamine biosynthetic process	--
ENSMUSG00000005873	130.192	127.988	56.884	94.896	129.09	75.89	-0.766396	0.00175732	0.220795	Reep5	receptor accessory protein 5 [Source:MGI Symbol;Acc:MGI:1270152]	-	-	-	-	GO:0005783//endoplasmic reticulum;GO:0005789//endoplasmic reticulum membrane;GO:0016020//membrane;GO:0071782//endoplasmic reticulum tubular network	-	-	--
ENSMUSG00000060803	903.091	854.839	598.261	579.261	878.965	588.761	-0.578124	0.00176076	0.220795	Gstp1	glutathione S-transferase, pi 1 [Source:MGI Symbol;Acc:MGI:95865]	Metabolism;Human Diseases;Human Diseases;Human Diseases;Human Diseases;Metabolism;Human Diseases;Human Diseases;Metabolism;Metabolism;Metabolism	Global and overview maps;Cancer: overview;Cancer: specific types;Cardiovascular disease;Cancer: specific types;Xenobiotics biodegradation and metabolism;Cancer: overview;Drug resistance: antineoplastic;Xenobiotics biodegradation and metabolism;Metabolism of other amino acids;Xenobiotics biodegradation and metabolism	ko01100//Metabolic pathways;ko05200//Pathways in cancer;ko05225//Hepatocellular carcinoma;ko05418//Fluid shear stress and atherosclerosis;ko05215//Prostate cancer;ko00983//Drug metabolism - other enzymes;ko05204//Chemical carcinogenesis - DNA adducts;ko01524//Platinum drug resistance;ko00980//Metabolism of xenobiotics by cytochrome P450;ko00480//Glutathione metabolism;ko00982//Drug metabolism - c…	K23790;K23790;K23790;K23790;K23790;K23790;K23790;K23790;K23790;K23790;K23790	GO:0005634//nucleus;GO:0005737//cytoplasm;GO:0005739//mitochondrion;GO:0005829//cytosol;GO:0005886//plasma membrane;GO:0032991//protein-containing complex	GO:0004364//glutathione transferase activity;GO:0008432//JUN kinase binding;GO:0015643//toxic substance binding;GO:0016740//transferase activity;GO:0019207//kinase regulator activity;GO:0019901//protein kinase binding;GO:0097159//organic cyclic compound binding	GO:0000302//response to reactive oxygen species;GO:0002674//negative regulation of acute inflammatory response;GO:0006629//lipid metabolic process;GO:0006693//prostaglandin metabolic process;GO:0006749//glutathione metabolic process;GO:0006805//xenobiotic metabolic process;GO:0009636//response to toxic substance;GO:0014003//oligodendrocyte development;GO:0031100//animal organ regeneration;GO:0031…	--
ENSMUSG00000034974	2.07	2.356	7.236	4.668	2.213	5.952	1.42737	0.00176744	0.220795	Dapk3	death-associated protein kinase 3 [Source:MGI Symbol;Acc:MGI:1203520]	Human Diseases;Cellular Processes;Human Diseases	Cancer: overview;Transport and catabolism;Cancer: specific types	ko05200//Pathways in cancer;ko04140//Autophagy - animal;ko05219//Bladder cancer	K08803;K08803;K08803	GO:0000775//chromosome, centromeric region;GO:0005634//nucleus;GO:0005654//nucleoplasm;GO:0005694//chromosome;GO:0005737//cytoplasm;GO:0005813//centrosome;GO:0005829//cytosol;GO:0005856//cytoskeleton;GO:0005884//actin filament;GO:0016605//PML body;GO:0045121//membrane raft	GO:0004672//protein kinase activity;GO:0004674//protein serine/threonine kinase activity;GO:0005515//protein binding;GO:0005524//ATP binding;GO:0016301//kinase activity;GO:0016740//transferase activity;GO:0031267//small GTPase binding;GO:0042802//identical protein binding;GO:0042803//protein homodimerization activity;GO:0043522//leucine zipper domain binding;GO:0106310//protein serine kinase acti…	GO:0006325//chromatin organization;GO:0006468//protein phosphorylation;GO:0006915//apoptotic process;GO:0007346//regulation of mitotic cell cycle;GO:0008360//regulation of cell shape;GO:0017148//negative regulation of translation;GO:0030335//positive regulation of cell migration;GO:0032956//regulation of actin cytoskeleton organization;GO:0035556//intracellular signal transduction;GO:0043065//pos…	--
ENSMUSG00000036693	3.842	4.661	7.703	8.569	4.2515	8.136	0.936348	0.00177184	0.220795	Nop14	NOP14 nucleolar protein [Source:MGI Symbol;Acc:MGI:1922666]	-	-	-	-	GO:0005634//nucleus;GO:0005654//nucleoplasm;GO:0005730//nucleolus;GO:0030692//Noc4p-Nop14p complex;GO:0032040//small-subunit processome	GO:0019899//enzyme binding;GO:0030515//snoRNA binding	GO:0006364//rRNA processing;GO:0030490//maturation of SSU-rRNA;GO:0042254//ribosome biogenesis;GO:0042274//ribosomal small subunit biogenesis	--
ENSMUSG00000039031	0.824	2.902	3.112	3.846	1.863	3.479	0.901045	0.00177808	0.220795	Arhgap18	Rho GTPase activating protein 18 [Source:MGI Symbol;Acc:MGI:1921160]	-	-	-	-	GO:0001726//ruffle;GO:0005737//cytoplasm;GO:0005829//cytosol;GO:0005881//cytoplasmic microtubule;GO:0005886//plasma membrane;GO:0016607//nuclear speck	GO:0005096//GTPase activator activity	GO:0007165//signal transduction;GO:0007264//small GTPase-mediated signal transduction;GO:0008360//regulation of cell shape;GO:0030833//regulation of actin filament polymerization;GO:0032956//regulation of actin cytoskeleton organization;GO:0051056//regulation of small GTPase mediated signal transduction;GO:2000145//regulation of cell motility	--
ENSMUSG00000019470	3.855	3.416	7.019	7.48	3.6355	7.2495	0.995728	0.00178071	0.220795	Xab2	XPA binding protein 2 [Source:MGI Symbol;Acc:MGI:1914689]	Genetic Information Processing	Transcription	ko03040//Spliceosome	K12867	GO:0000974//Prp19 complex;GO:0005634//nucleus;GO:0005654//nucleoplasm;GO:0005681//spliceosomal complex;GO:0043231//intracellular membrane-bounded organelle;GO:0071007//U2-type catalytic step 2 spliceosome;GO:0071013//catalytic step 2 spliceosome;GO:0071014//post-mRNA release spliceosomal complex	GO:0000155//phosphorelay sensor kinase activity;GO:0003674//molecular_function;GO:0005515//protein binding	GO:0000160//phosphorelay signal transduction system;GO:0000349//generation of catalytic spliceosome for first transesterification step;GO:0000398//mRNA splicing, via spliceosome;GO:0001824//blastocyst development;GO:0006281//DNA repair;GO:0006283//transcription-coupled nucleotide-excision repair;GO:0006351//DNA-templated transcription;GO:0006396//RNA processing;GO:0006397//mRNA processing;GO:0007…	--
ENSMUSG00000031169	63.976	30.427	25.534	27.181	47.2015	26.3575	-0.840619	0.00183666	0.225142	Porcn	porcupine O-acyltransferase [Source:MGI Symbol;Acc:MGI:1890212]	Environmental Information Processing	Signal transduction	ko04310//Wnt signaling pathway	K00181	GO:0005783//endoplasmic reticulum;GO:0005789//endoplasmic reticulum membrane;GO:0016020//membrane;GO:0032281//AMPA glutamate receptor complex;GO:0098978//glutamatergic synapse	GO:0005515//protein binding;GO:0008374//O-acyltransferase activity;GO:0016746//acyltransferase activity;GO:0017147//Wnt-protein binding;GO:1990698//palmitoleoyltransferase activity	GO:0006497//protein lipidation;GO:0009100//glycoprotein metabolic process;GO:0016055//Wnt signaling pathway;GO:0030258//lipid modification;GO:0045234//protein palmitoleylation;GO:0061355//Wnt protein secretion;GO:0099072//regulation of postsynaptic membrane neurotransmitter receptor levels	--
ENSMUSG00000029545	16.905	16.584	26.807	31.258	16.7445	29.0325	0.793982	0.00184209	0.225142	Acads	acyl-Coenzyme A dehydrogenase, short chain [Source:MGI Symbol;Acc:MGI:87868]	Metabolism;Metabolism;Metabolism;Metabolism;Metabolism;Metabolism;Metabolism;Metabolism	Global and overview maps;Global and overview maps;Global and overview maps;Amino acid metabolism;Lipid metabolism;Metabolism of other amino acids;Carbohydrate metabolism;Carbohydrate metabolism	ko01100//Metabolic pathways;ko01200//Carbon metabolism;ko01212//Fatty acid metabolism;ko00280//Valine, leucine and isoleucine degradation;ko00071//Fatty acid degradation;ko00410//beta-Alanine metabolism;ko00640//Propanoate metabolism;ko00650//Butanoate metabolism	K00248;K00248;K00248;K00248;K00248;K00248;K00248;K00248	GO:0005654//nucleoplasm;GO:0005739//mitochondrion;GO:0005759//mitochondrial matrix;GO:0005813//centrosome;GO:0031966//mitochondrial membrane	GO:0000062//fatty-acyl-CoA binding;GO:0003995//acyl-CoA dehydrogenase activity;GO:0016491//oxidoreductase activity;GO:0016627//oxidoreductase activity, acting on the CH-CH group of donors;GO:0016937//short-chain fatty acyl-CoA dehydrogenase activity;GO:0042802//identical protein binding;GO:0050660//flavin adenine dinucleotide binding	GO:0006631//fatty acid metabolic process;GO:0006635//fatty acid beta-oxidation;GO:0033539//fatty acid beta-oxidation using acyl-CoA dehydrogenase;GO:0046359//butyrate catabolic process	--
ENSMUSG00000037149	10.268	10.303	18.99	22.478	10.2855	20.734	1.01139	0.00187807	0.226574	Ddx1	DEAD box helicase 1 [Source:MGI Symbol;Acc:MGI:2144727]	-	-	-	-	GO:0005634//nucleus;GO:0005654//nucleoplasm;GO:0005737//cytoplasm;GO:0005739//mitochondrion;GO:0005829//cytosol;GO:0010494//cytoplasmic stress granule;GO:0071920//cleavage body;GO:0072669//tRNA-splicing ligase complex;GO:1990904//ribonucleoprotein complex	GO:0003676//nucleic acid binding;GO:0003677//DNA binding;GO:0003682//chromatin binding;GO:0003712//transcription coregulator activity;GO:0003723//RNA binding;GO:0003724//RNA helicase activity;GO:0003725//double-stranded RNA binding;GO:0004386//helicase activity;GO:0004518//nuclease activity;GO:0004527//exonuclease activity;GO:0005515//protein binding;GO:0005524//ATP binding;GO:0008143//poly(A) bi…	GO:0002735//positive regulation of myeloid dendritic cell cytokine production;GO:0006302//double-strand break repair;GO:0006388//tRNA splicing, via endonucleolytic cleavage and ligation;GO:0006397//mRNA processing;GO:0008033//tRNA processing;GO:0009615//response to virus;GO:0032508//DNA duplex unwinding;GO:0043123//positive regulation of canonical NF-kappaB signal transduction;GO:0043330//respons…	--
ENSMUSG00000059895	66.572	60.876	44.207	34.988	63.724	39.5975	-0.686427	0.00188202	0.226574	Ptp4a3	protein tyrosine phosphatase 4a3 [Source:MGI Symbol;Acc:MGI:1277098]	-	-	-	-	GO:0005634//nucleus;GO:0005737//cytoplasm;GO:0005768//endosome;GO:0005769//early endosome;GO:0005886//plasma membrane	GO:0004721//phosphoprotein phosphatase activity;GO:0004725//protein tyrosine phosphatase activity	GO:0006355//regulation of DNA-templated transcription;GO:0006470//protein dephosphorylation;GO:0007219//Notch signaling pathway;GO:0016311//dephosphorylation;GO:0043117//positive regulation of vascular permeability;GO:0043542//endothelial cell migration;GO:1900746//regulation of vascular endothelial growth factor signaling pathway;GO:1901224//positive regulation of non-canonical NF-kappaB signal …	--
ENSMUSG00000026662	9.722	9.812	17.834	17.242	9.767	17.538	0.844497	0.00191397	0.226574	Sephs1	selenophosphate synthetase 1 [Source:MGI Symbol;Acc:MGI:1923580]	Metabolism;Metabolism	Global and overview maps;Metabolism of other amino acids	ko01100//Metabolic pathways;ko00450//Selenocompound metabolism	K01008;K01008	GO:0005634//nucleus;GO:0005737//cytoplasm;GO:0005886//plasma membrane;GO:0031965//nuclear membrane	GO:0004756//selenide, water dikinase activity;GO:0005524//ATP binding;GO:0016301//kinase activity;GO:0042802//identical protein binding;GO:0042803//protein homodimerization activity;GO:0046872//metal ion binding;GO:0046982//protein heterodimerization activity	GO:0016260//selenocysteine biosynthetic process	--
ENSMUSG00000030795	14.495	22.909	35.103	33.542	18.702	34.3225	0.875962	0.00191976	0.226574	Fus	fused in sarcoma [Source:MGI Symbol;Acc:MGI:1353633]	Human Diseases;Human Diseases;Human Diseases;Genetic Information Processing;Genetic Information Processing	Neurodegenerative disease;Neurodegenerative disease;Cancer: overview;Transcription;Translation	ko05022//Pathways of neurodegeneration - multiple diseases;ko05014//Amyotrophic lateral sclerosis;ko05202//Transcriptional misregulation in cancer;ko03040//Spliceosome;ko03015//mRNA surveillance pathway	K13098;K13098;K13098;K13098;K13098	GO:0005634//nucleus;GO:0005654//nucleoplasm;GO:0005737//cytoplasm;GO:0016020//membrane;GO:0030425//dendrite;GO:0043025//neuronal cell body;GO:0043197//dendritic spine;GO:0043204//perikaryon;GO:0043232//intracellular non-membrane-bounded organelle;GO:0044327//dendritic spine head;GO:0048471//perinuclear region of cytoplasm;GO:0098978//glutamatergic synapse;GO:0098982//GABA-ergic synapse;GO:0099523…	GO:0003676//nucleic acid binding;GO:0003677//DNA binding;GO:0003682//chromatin binding;GO:0003712//transcription coregulator activity;GO:0003713//transcription coactivator activity;GO:0003723//RNA binding;GO:0003730//mRNA 3'-UTR binding;GO:0005515//protein binding;GO:0030331//nuclear estrogen receptor binding;GO:0031489//myosin V binding;GO:0035255//ionotropic glutamate receptor binding;GO:004280…	GO:0006355//regulation of DNA-templated transcription;GO:0006357//regulation of transcription by RNA polymerase II;GO:0008380//RNA splicing;GO:0010467//gene expression;GO:0043484//regulation of RNA splicing;GO:0045893//positive regulation of DNA-templated transcription;GO:0048255//mRNA stabilization;GO:0051260//protein homooligomerization;GO:0071277//cellular response to calcium ion;GO:0140694//n…	--
ENSMUSG00000095503	3.923	1.506	0.439	0.968	2.7145	0.7035	-1.94806	0.00192045	0.226574	Pramel43	PRAME like 43 [Source:MGI Symbol;Acc:MGI:3781326]	-	-	-	-	GO:0005737//cytoplasm	GO:0003674//molecular_function	GO:0008150//biological_process;GO:0008284//positive regulation of cell population proliferation;GO:0043066//negative regulation of apoptotic process;GO:0045596//negative regulation of cell differentiation;GO:0045892//negative regulation of DNA-templated transcription	--
ENSMUSG00000015971	2.682	3.015	5.837	6.808	2.8485	6.3225	1.15029	0.00198154	0.226574	Actr8	ARP8 actin-related protein 8 [Source:MGI Symbol;Acc:MGI:1860775]	Genetic Information Processing	Chromosome	ko03082//ATP-dependent chromatin remodeling	K11673	GO:0005634//nucleus;GO:0005654//nucleoplasm;GO:0005694//chromosome;GO:0005813//centrosome;GO:0031011//Ino80 complex	GO:0005524//ATP binding	GO:0000723//telomere maintenance;GO:0006275//regulation of DNA replication;GO:0006281//DNA repair;GO:0006282//regulation of DNA repair;GO:0006302//double-strand break repair;GO:0006310//DNA recombination;GO:0006338//chromatin remodeling;GO:0006355//regulation of DNA-templated transcription;GO:0033044//regulation of chromosome organization;GO:0045739//positive regulation of DNA repair;GO:0045893//…	--
ENSMUSG00000027968	9.677	10.569	18.167	17.532	10.123	17.8495	0.818247	0.00199561	0.226574	Larp7	La ribonucleoprotein 7, transcriptional regulator [Source:MGI Symbol;Acc:MGI:107634]	-	-	-	-	GO:0005634//nucleus;GO:0005654//nucleoplasm;GO:1990904//ribonucleoprotein complex	GO:0003676//nucleic acid binding;GO:0003723//RNA binding;GO:0003729//mRNA binding;GO:0017070//U6 snRNA binding;GO:0097322//7SK snRNA binding	GO:0000122//negative regulation of transcription by RNA polymerase II;GO:0000494//box C/D RNA 3'-end processing;GO:0006396//RNA processing;GO:0006397//mRNA processing;GO:0007283//spermatogenesis;GO:0008380//RNA splicing;GO:0030154//cell differentiation;GO:0036093//germ cell proliferation;GO:0048024//regulation of mRNA splicing, via spliceosome;GO:1900087//positive regulation of G1/S transition of…	--
ENSMUSG00000024026	138.545	115.695	73.47	92.373	127.12	82.9215	-0.616373	0.00200363	0.226574	Glo1	glyoxalase 1 [Source:MGI Symbol;Acc:MGI:95742]	Metabolism;Metabolism	Global and overview maps;Carbohydrate metabolism	ko01100//Metabolic pathways;ko00620//Pyruvate metabolism	K01759;K01759	GO:0005654//nucleoplasm;GO:0005829//cytosol;GO:0005886//plasma membrane	GO:0004462//lactoylglutathione lyase activity;GO:0008270//zinc ion binding;GO:0016829//lyase activity;GO:0046872//metal ion binding	GO:0006357//regulation of transcription by RNA polymerase II;GO:0006749//glutathione metabolic process;GO:0009438//methylglyoxal metabolic process;GO:0019243//methylglyoxal catabolic process to D-lactate via S-lactoyl-glutathione;GO:0030316//osteoclast differentiation;GO:0043066//negative regulation of apoptotic process	--
ENSMUSG00000020807	0.08	0.365	0	0	0.2225	0.001	-7.79766	0.00200815	0.226574	4933427D14Rik	RIKEN cDNA 4933427D14 gene [Source:MGI Symbol;Acc:MGI:1921727]	-	-	-	-	GO:0005813//centrosome;GO:0005829//cytosol;GO:0034451//centriolar satellite	-	GO:0007099//centriole replication;GO:0060271//cilium assembly;GO:0061824//cytosolic ciliogenesis;GO:0071539//protein localization to centrosome	--
ENSMUSG00000037857	4.528	3.546	6.781	9.373	4.037	8.077	1.00054	0.00202271	0.226574	Nufip2	nuclear FMR1 interacting protein 2 [Source:MGI Symbol;Acc:MGI:1915814]	-	-	-	-	GO:0005634//nucleus;GO:0005654//nucleoplasm;GO:0005737//cytoplasm;GO:0005829//cytosol;GO:0005840//ribosome;GO:0010494//cytoplasmic stress granule;GO:0016604//nuclear body	GO:0003723//RNA binding	-	--
ENSMUSG00000059119	16.404	18.198	27.047	32.697	17.301	29.872	0.787938	0.0020285	0.226574	Nap1l4	nucleosome assembly protein 1-like 4 [Source:MGI Symbol;Acc:MGI:1316687]	-	-	-	-	GO:0000785//chromatin;GO:0005634//nucleus;GO:0005737//cytoplasm;GO:0030425//dendrite;GO:0043025//neuronal cell body	GO:0003682//chromatin binding;GO:0031491//nucleosome binding;GO:0042393//histone binding	GO:0006334//nucleosome assembly	--
ENSMUSG00000031838	98.035	136.028	66.443	77.667	117.031	72.055	-0.699726	0.00204486	0.226574	Ifi30	interferon gamma inducible protein 30 [Source:MGI Symbol;Acc:MGI:2137648]	Organismal Systems	Immune system	ko04612//Antigen processing and presentation	K08059	GO:0005576//extracellular region;GO:0005764//lysosome;GO:0005829//cytosol;GO:0030054//cell junction;GO:0043231//intracellular membrane-bounded organelle	GO:0015036//disulfide oxidoreductase activity;GO:0016491//oxidoreductase activity;GO:0016667//oxidoreductase activity, acting on a sulfur group of donors;GO:0016671//oxidoreductase activity, acting on a sulfur group of donors, disulfide as acceptor	GO:0002376//immune system process;GO:0019886//antigen processing and presentation of exogenous peptide antigen via MHC class II;GO:0042590//antigen processing and presentation of exogenous peptide antigen via MHC class I;GO:0048147//negative regulation of fibroblast proliferation;GO:0050821//protein stabilization	--
ENSMUSG00000027014	2.044	1.606	3.421	5.211	1.825	4.316	1.2418	0.00205738	0.226574	Cwc22	CWC22 spliceosome-associated protein [Source:MGI Symbol;Acc:MGI:2136773]	-	-	-	-	GO:0005634//nucleus;GO:0005681//spliceosomal complex;GO:0016607//nuclear speck;GO:0071005//U2-type precatalytic spliceosome;GO:0071006//U2-type catalytic step 1 spliceosome;GO:0071007//U2-type catalytic step 2 spliceosome;GO:0071013//catalytic step 2 spliceosome	GO:0003723//RNA binding;GO:0005515//protein binding	GO:0000398//mRNA splicing, via spliceosome;GO:0006397//mRNA processing;GO:0008380//RNA splicing	--
ENSMUSG00000022464	62.354	62.047	33.307	45.594	62.2005	39.4505	-0.656883	0.00206088	0.226574	Slc38a4	solute carrier family 38, member 4 [Source:MGI Symbol;Acc:MGI:1916604]	-	-	-	-	GO:0005886//plasma membrane;GO:0016020//membrane;GO:0031528//microvillus membrane;GO:0042995//cell projection	GO:0005283//amino acid:sodium symporter activity;GO:0005295//neutral L-amino acid:sodium symporter activity;GO:0015171//amino acid transmembrane transporter activity;GO:0015179//L-amino acid transmembrane transporter activity;GO:0015293//symporter activity;GO:0015655//alanine:sodium symporter activity;GO:0061459//L-arginine transmembrane transporter activity	GO:0003333//amino acid transmembrane transport;GO:0006814//sodium ion transport;GO:0006865//amino acid transport;GO:0015804//neutral amino acid transport;GO:0035725//sodium ion transmembrane transport;GO:1903826//L-arginine transmembrane transport;GO:1904273//L-alanine import across plasma membrane;GO:1904557//L-alanine transmembrane transport	--
ENSMUSG00000048874	3.262	2.555	5.752	6.775	2.9085	6.2635	1.10669	0.00209071	0.226574	Phf3	PHD finger protein 3 [Source:MGI Symbol;Acc:MGI:2446126]	-	-	-	-	GO:0005634//nucleus	GO:0003674//molecular_function;GO:0046872//metal ion binding	GO:0006351//DNA-templated transcription	--
ENSMUSG00000032033	1.289	1.132	4.2	2.749	1.2105	3.4745	1.5212	0.00209983	0.226574	Barx2	BarH-like homeobox 2 [Source:MGI Symbol;Acc:MGI:109617]	-	-	-	-	GO:0005634//nucleus;GO:0005654//nucleoplasm;GO:0005667//transcription regulator complex;GO:0005794//Golgi apparatus;GO:0005829//cytosol;GO:0015629//actin cytoskeleton	GO:0000977//RNA polymerase II transcription regulatory region sequence-specific DNA binding;GO:0000981//DNA-binding transcription factor activity, RNA polymerase II-specific;GO:0001228//DNA-binding transcription activator activity, RNA polymerase II-specific;GO:0003677//DNA binding;GO:0003682//chromatin binding;GO:0003700//DNA-binding transcription factor activity;GO:0005515//protein binding;GO:0…	GO:0000122//negative regulation of transcription by RNA polymerase II;GO:0001502//cartilage condensation;GO:0006355//regulation of DNA-templated transcription;GO:0006357//regulation of transcription by RNA polymerase II;GO:0006366//transcription by RNA polymerase II;GO:0014902//myotube differentiation;GO:0035914//skeletal muscle cell differentiation;GO:0045944//positive regulation of transcriptio…	Homeobox
ENSMUSG00000024406	115.32	121.406	179.32	200.695	118.363	190.007	0.682838	0.00210222	0.226574	Pou5f1	POU domain, class 5, transcription factor 1 [Source:MGI Symbol;Acc:MGI:101893]	Cellular Processes	Cellular community - eukaryotes	ko04550//Signaling pathways regulating pluripotency of stem cells	K09367	GO:0000785//chromatin;GO:0001673//male germ cell nucleus;GO:0001674//female germ cell nucleus;GO:0005634//nucleus;GO:0005654//nucleoplasm;GO:0005667//transcription regulator complex;GO:0005730//nucleolus;GO:0005737//cytoplasm;GO:0017053//transcription repressor complex;GO:0043073//germ cell nucleus	GO:0000976//transcription cis-regulatory region binding;GO:0000978//RNA polymerase II cis-regulatory region sequence-specific DNA binding;GO:0000981//DNA-binding transcription factor activity, RNA polymerase II-specific;GO:0000987//cis-regulatory region sequence-specific DNA binding;GO:0001162//RNA polymerase II intronic transcription regulatory region sequence-specific DNA binding;GO:0001228//DN…	GO:0000122//negative regulation of transcription by RNA polymerase II;GO:0001710//mesodermal cell fate commitment;GO:0001711//endodermal cell fate commitment;GO:0001712//ectodermal cell fate commitment;GO:0001714//endodermal cell fate specification;GO:0001824//blastocyst development;GO:0001829//trophectodermal cell differentiation;GO:0001830//trophectodermal cell fate commitment;GO:0001832//blast…	Pou
ENSMUSG00000020407	36.731	24.252	7.182	22.248	30.4915	14.715	-1.05112	0.00210328	0.226574	Upp1	uridine phosphorylase 1 [Source:MGI Symbol;Acc:MGI:1097668]	Metabolism;Metabolism;Metabolism;Metabolism	Global and overview maps;Xenobiotics biodegradation and metabolism;Global and overview maps;Nucleotide metabolism	ko01100//Metabolic pathways;ko00983//Drug metabolism - other enzymes;ko01232//Nucleotide metabolism;ko00240//Pyrimidine metabolism	K00757;K00757;K00757;K00757	GO:0005654//nucleoplasm;GO:0005737//cytoplasm;GO:0005829//cytosol	GO:0003824//catalytic activity;GO:0004850//uridine phosphorylase activity;GO:0009032//thymidine phosphorylase activity;GO:0016757//glycosyltransferase activity;GO:0016763//pentosyltransferase activity;GO:0042802//identical protein binding;GO:0047847//deoxyuridine phosphorylase activity	GO:0006218//uridine catabolic process;GO:0006220//pyrimidine nucleotide metabolic process;GO:0006248//CMP catabolic process;GO:0006249//dCMP catabolic process;GO:0009116//nucleoside metabolic process;GO:0009164//nucleoside catabolic process;GO:0009166//nucleotide catabolic process;GO:0042149//cellular response to glucose starvation;GO:0044206//UMP salvage;GO:0046050//UMP catabolic process;GO:0046…	--
ENSMUSG00000028410	299.317	339.254	587.797	551.921	319.286	569.859	0.835758	0.00210539	0.226574	Dnaja1	DnaJ heat shock protein family (Hsp40) member A1 [Source:MGI Symbol;Acc:MGI:1270129]	Genetic Information Processing	Folding, sorting and degradation	ko04141//Protein processing in endoplasmic reticulum	K09502	GO:0005634//nucleus;GO:0005737//cytoplasm;GO:0005739//mitochondrion;GO:0005783//endoplasmic reticulum;GO:0005829//cytosol;GO:0015630//microtubule cytoskeleton;GO:0016020//membrane;GO:0043231//intracellular membrane-bounded organelle;GO:0048471//perinuclear region of cytoplasm	GO:0001664//G protein-coupled receptor binding;GO:0001671//ATPase activator activity;GO:0005515//protein binding;GO:0005524//ATP binding;GO:0030544//Hsp70 protein binding;GO:0030957//Tat protein binding;GO:0031072//heat shock protein binding;GO:0031625//ubiquitin protein ligase binding;GO:0046872//metal ion binding;GO:0050750//low-density lipoprotein particle receptor binding;GO:0051082//unfolded…	GO:0006457//protein folding;GO:0007283//spermatogenesis;GO:0009408//response to heat;GO:0030317//flagellated sperm motility;GO:0030521//androgen receptor signaling pathway;GO:0031397//negative regulation of protein ubiquitination;GO:0042026//protein refolding;GO:0043065//positive regulation of apoptotic process;GO:0043066//negative regulation of apoptotic process;GO:0043508//negative regulation o…	--
ENSMUSG00000041560	4.884	4.947	9.025	9.007	4.9155	9.016	0.875149	0.00214148	0.227862	Nop53	NOP53 ribosome biogenesis factor [Source:MGI Symbol;Acc:MGI:2154441]	-	-	-	-	GO:0001650//fibrillar center;GO:0005634//nucleus;GO:0005654//nucleoplasm;GO:0005730//nucleolus;GO:0005829//cytosol;GO:0033553//rDNA heterochromatin;GO:0043231//intracellular membrane-bounded organelle	GO:0002039//p53 binding;GO:0005515//protein binding;GO:0008097//5S rRNA binding;GO:0042802//identical protein binding	GO:0000027//ribosomal large subunit assembly;GO:0000122//negative regulation of transcription by RNA polymerase II;GO:0001932//regulation of protein phosphorylation;GO:0006281//DNA repair;GO:0006364//rRNA processing;GO:0006974//DNA damage response;GO:0007095//mitotic G2 DNA damage checkpoint signaling;GO:0031333//negative regulation of protein-containing complex assembly;GO:0032435//negative regu…	--
ENSMUSG00000050017	31.478	29.106	48.614	49.702	30.292	49.158	0.698489	0.00214399	0.227862	Pitpnb	phosphatidylinositol transfer protein, beta [Source:MGI Symbol;Acc:MGI:1927542]	-	-	-	-	GO:0000139//Golgi membrane;GO:0005737//cytoplasm;GO:0005783//endoplasmic reticulum;GO:0005789//endoplasmic reticulum membrane;GO:0005794//Golgi apparatus;GO:0016020//membrane	GO:0005543//phospholipid binding;GO:0005548//phospholipid transporter activity;GO:0008289//lipid binding;GO:0008525//phosphatidylcholine transporter activity;GO:0008526//phosphatidylinositol transfer activity;GO:0031210//phosphatidylcholine binding;GO:0035091//phosphatidylinositol binding;GO:0120019//phosphatidylcholine transfer activity;GO:0140338//sphingomyelin transfer activity	GO:0001701//in utero embryonic development;GO:0006869//lipid transport;GO:0006890//retrograde vesicle-mediated transport, Golgi to endoplasmic reticulum;GO:0015914//phospholipid transport;GO:0120009//intermembrane lipid transfer	--
ENSMUSG00000054455	1.635	1.259	2.681	3.095	1.447	2.888	0.997006	0.00216909	0.229107	Vapb	vesicle-associated membrane protein, associated protein B and C [Source:MGI Symbol;Acc:MGI:1928744]	Human Diseases;Human Diseases;Organismal Systems	Neurodegenerative disease;Neurodegenerative disease;Digestive system	ko05022//Pathways of neurodegeneration - multiple diseases;ko05014//Amyotrophic lateral sclerosis;ko04979//Cholesterol metabolism	K10707;K10707;K10707	GO:0005737//cytoplasm;GO:0005783//endoplasmic reticulum;GO:0005789//endoplasmic reticulum membrane;GO:0005794//Golgi apparatus;GO:0016020//membrane;GO:0098793//presynapse;GO:0098794//postsynapse;GO:0098978//glutamatergic synapse	GO:0008017//microtubule binding;GO:0019899//enzyme binding;GO:0033149//FFAT motif binding;GO:0042803//protein homodimerization activity;GO:0046982//protein heterodimerization activity;GO:0048487//beta-tubulin binding	GO:0006874//intracellular calcium ion homeostasis;GO:0006888//endoplasmic reticulum to Golgi vesicle-mediated transport;GO:0006986//response to unfolded protein;GO:0007029//endoplasmic reticulum organization;GO:0030301//cholesterol transport;GO:0030968//endoplasmic reticulum unfolded protein response;GO:0036498//IRE1-mediated unfolded protein response;GO:0045070//positive regulation of viral geno…	--
ENSMUSG00000073838	18.001	15.249	26.909	31.356	16.625	29.1325	0.809275	0.00224054	0.234851	Tufm	Tu translation elongation factor, mitochondrial [Source:MGI Symbol;Acc:MGI:1923686]	-	-	-	-	GO:0005739//mitochondrion;GO:0005743//mitochondrial inner membrane;GO:0042645//mitochondrial nucleoid;GO:0043209//myelin sheath;GO:0045202//synapse	GO:0003746//translation elongation factor activity;GO:0003924//GTPase activity;GO:0005525//GTP binding	GO:0006412//translation;GO:0006414//translational elongation;GO:0045471//response to ethanol;GO:0070125//mitochondrial translational elongation	--
ENSMUSG00000001123	158.422	107.548	74.66	89.974	132.985	82.317	-0.692001	0.00225093	0.234851	Lgals9	lectin, galactose binding, soluble 9 [Source:MGI Symbol;Acc:MGI:109496]	-	-	-	-	GO:0005576//extracellular region;GO:0005634//nucleus;GO:0005737//cytoplasm;GO:0005829//cytosol;GO:0005886//plasma membrane;GO:0062023//collagen-containing extracellular matrix	GO:0005102//signaling receptor binding;GO:0005515//protein binding;GO:0016936//galactoside binding;GO:0019899//enzyme binding;GO:0030246//carbohydrate binding;GO:0043539//protein serine/threonine kinase activator activity	GO:0001819//positive regulation of cytokine production;GO:0002376//immune system process;GO:0006935//chemotaxis;GO:0007157//heterophilic cell-cell adhesion via plasma membrane cell adhesion molecules;GO:0007179//transforming growth factor beta receptor signaling pathway;GO:0007565//female pregnancy;GO:0010628//positive regulation of gene expression;GO:0010629//negative regulation of gene expressi…	--
ENSMUSG00000066551	270.334	379.468	567.98	541.665	324.901	554.822	0.772026	0.00237184	0.242648	Hmgb1	high mobility group box 1 [Source:MGI Symbol;Acc:MGI:96113]	Organismal Systems;Cellular Processes;Cellular Processes;Genetic Information Processing	Immune system;Cell growth and death;Transport and catabolism;Replication and repair	ko04613//Neutrophil extracellular trap formation;ko04217//Necroptosis;ko04140//Autophagy - animal;ko03410//Base excision repair	K10802;K10802;K10802;K10802	GO:0005576//extracellular region;GO:0005615//extracellular space;GO:0005634//nucleus;GO:0005694//chromosome;GO:0005737//cytoplasm;GO:0005768//endosome;GO:0005769//early endosome;GO:0005793//endoplasmic reticulum-Golgi intermediate compartment;GO:0005829//cytosol;GO:0005886//plasma membrane;GO:0043005//neuron projection;GO:0045121//membrane raft	GO:0000400//four-way junction DNA binding;GO:0000401//open form four-way junction DNA binding;GO:0000402//crossed form four-way junction DNA binding;GO:0000405//bubble DNA binding;GO:0001786//phosphatidylserine binding;GO:0003676//nucleic acid binding;GO:0003677//DNA binding;GO:0003681//bent DNA binding;GO:0003690//double-stranded DNA binding;GO:0003697//single-stranded DNA binding;GO:0003725//do…	GO:0001654//eye development;GO:0001773//myeloid dendritic cell activation;GO:0001934//positive regulation of protein phosphorylation;GO:0001935//endothelial cell proliferation;GO:0002053//positive regulation of mesenchymal cell proliferation;GO:0002250//adaptive immune response;GO:0002270//plasmacytoid dendritic cell activation;GO:0002281//macrophage activation involved in immune response;GO:0002…	HMG
ENSMUSG00000022641	1.572	1.475	3.824	4.233	1.5235	4.0285	1.40285	0.00237534	0.242648	Bbx	bobby sox HMG box containing [Source:MGI Symbol;Acc:MGI:1917758]	-	-	-	-	GO:0005634//nucleus	GO:0000977//RNA polymerase II transcription regulatory region sequence-specific DNA binding;GO:0000981//DNA-binding transcription factor activity, RNA polymerase II-specific;GO:0003677//DNA binding;GO:1990837//sequence-specific double-stranded DNA binding	GO:0006357//regulation of transcription by RNA polymerase II;GO:0060348//bone development	HMG
ENSMUSG00000025162	3.085	3.085	6.824	6.017	3.085	6.4205	1.05742	0.0023815	0.242648	Csnk1d	casein kinase 1, delta [Source:MGI Symbol;Acc:MGI:1355272]	Environmental Information Processing;Cellular Processes;Environmental Information Processing;Organismal Systems	Signal transduction;Cellular community - eukaryotes;Signal transduction;Environmental adaptation	ko04390//Hippo signaling pathway;ko04540//Gap junction;ko04340//Hedgehog signaling pathway;ko04710//Circadian rhythm	K08959;K08959;K08959;K08959	GO:0005634//nucleus;GO:0005654//nucleoplasm;GO:0005737//cytoplasm;GO:0005794//Golgi apparatus;GO:0005813//centrosome;GO:0005819//spindle;GO:0005829//cytosol;GO:0005856//cytoskeleton;GO:0005876//spindle microtubule;GO:0005886//plasma membrane;GO:0036064//ciliary basal body;GO:0048471//perinuclear region of cytoplasm	GO:0004672//protein kinase activity;GO:0004674//protein serine/threonine kinase activity;GO:0005515//protein binding;GO:0005524//ATP binding;GO:0016301//kinase activity;GO:0050321//tau-protein kinase activity;GO:0106310//protein serine kinase activity	GO:0006468//protein phosphorylation;GO:0006897//endocytosis;GO:0007020//microtubule nucleation;GO:0007030//Golgi organization;GO:0007165//signal transduction;GO:0016055//Wnt signaling pathway;GO:0030177//positive regulation of Wnt signaling pathway;GO:0032436//positive regulation of proteasomal ubiquitin-dependent protein catabolic process;GO:0032922//circadian regulation of gene expression;GO:00…	--
ENSMUSG00000025155	6.684	5.957	11.919	13.449	6.3205	12.684	1.0049	0.00239028	0.242648	Dus1l	dihydrouridine synthase 1 like [Source:MGI Symbol;Acc:MGI:1915980]	-	-	-	-	-	GO:0016491//oxidoreductase activity;GO:0017150//tRNA dihydrouridine synthase activity;GO:0050660//flavin adenine dinucleotide binding;GO:0102262//tRNA-dihydrouridine16 synthase activity;GO:0102263//tRNA-dihydrouridine17 synthase activity	GO:0002943//tRNA dihydrouridine synthesis;GO:0008033//tRNA processing	--
ENSMUSG00000042406	50.302	42.405	29.378	30.081	46.3535	29.7295	-0.640783	0.00241219	0.242648	Atf4	activating transcription factor 4 [Source:MGI Symbol;Acc:MGI:88096]	Human Diseases;Human Diseases;Human Diseases;Environmental Information Processing;Environmental Information Processing;Human Diseases;Human Diseases;Human Diseases;Human Diseases;Human Diseases;Human Diseases;Human Diseases;Human Diseases;Environmental Information Processing;Genetic Information Processing;Human Diseases;Human Diseases;Human Diseases;Organismal Systems;Cellular Processes;Organisma…	Neurodegenerative disease;Neurodegenerative disease;Neurodegenerative disease;Signal transduction;Signal transduction;Neurodegenerative disease;Neurodegenerative disease;Infectious disease: viral;Infectious disease: viral;Cancer: overview;Cardiovascular disease;Cancer: overview;Substance dependence;Signal transduction;Folding, sorting and degradation;Infectious disease: viral;Endocrine and metabo…	ko05022//Pathways of neurodegeneration - multiple diseases;ko05010//Alzheimer disease;ko05014//Amyotrophic lateral sclerosis;ko04151//PI3K-Akt signaling pathway;ko04010//MAPK signaling pathway;ko05020//Prion disease;ko05012//Parkinson disease;ko05163//Human cytomegalovirus infection;ko05166//Human T-cell leukemia virus 1 infection;ko05203//Viral carcinogenesis;ko05417//Lipid and atherosclerosis;k…	K04374;K04374;K04374;K04374;K04374;K04374;K04374;K04374;K04374;K04374;K04374;K04374;K04374;K04374;K04374;K04374;K04374;K04374;K04374;K04374;K04374;K04374;K04374;K04374;K04374;K04374;K04374;K04374;K04374;K04374;K04374;K04374;K04374;K04374;K04374;K04374;K04374;K04374;K04374;K04374	GO:0005634//nucleus;GO:0005654//nucleoplasm;GO:0005667//transcription regulator complex;GO:0005737//cytoplasm;GO:0005813//centrosome;GO:0005856//cytoskeleton;GO:0005886//plasma membrane;GO:0016607//nuclear speck;GO:0032590//dendrite membrane;GO:0032991//protein-containing complex;GO:0034399//nuclear periphery;GO:0043005//neuron projection;GO:0090575//RNA polymerase II transcription regulator comp…	GO:0000976//transcription cis-regulatory region binding;GO:0000977//RNA polymerase II transcription regulatory region sequence-specific DNA binding;GO:0000978//RNA polymerase II cis-regulatory region sequence-specific DNA binding;GO:0000981//DNA-binding transcription factor activity, RNA polymerase II-specific;GO:0001228//DNA-binding transcription activator activity, RNA polymerase II-specific;GO…	GO:0000122//negative regulation of transcription by RNA polymerase II;GO:0006094//gluconeogenesis;GO:0006355//regulation of DNA-templated transcription;GO:0006357//regulation of transcription by RNA polymerase II;GO:0006366//transcription by RNA polymerase II;GO:0006874//intracellular calcium ion homeostasis;GO:0007214//gamma-aminobutyric acid signaling pathway;GO:0007623//circadian rhythm;GO:000…	TF_bZIP
ENSMUSG00000026229	25.426	28.37	38.286	62.469	26.898	50.3775	0.905281	0.00241844	0.242648	Psmd1	proteasome (prosome, macropain) 26S subunit, non-ATPase, 1 [Source:MGI Symbol;Acc:MGI:1917497]	Human Diseases;Human Diseases;Human Diseases;Human Diseases;Human Diseases;Human Diseases;Human Diseases;Human Diseases;Genetic Information Processing	Neurodegenerative disease;Neurodegenerative disease;Neurodegenerative disease;Neurodegenerative disease;Neurodegenerative disease;Neurodegenerative disease;Infectious disease: viral;Neurodegenerative disease;Folding, sorting and degradation	ko05022//Pathways of neurodegeneration - multiple diseases;ko05010//Alzheimer disease;ko05014//Amyotrophic lateral sclerosis;ko05016//Huntington disease;ko05020//Prion disease;ko05012//Parkinson disease;ko05169//Epstein-Barr virus infection;ko05017//Spinocerebellar ataxia;ko03050//Proteasome	K03032;K03032;K03032;K03032;K03032;K03032;K03032;K03032;K03032	GO:0000502//proteasome complex;GO:0005634//nucleus;GO:0008540//proteasome regulatory particle, base subcomplex;GO:0022624//proteasome accessory complex;GO:0034515//proteasome storage granule	GO:0005515//protein binding;GO:0030234//enzyme regulator activity;GO:0031625//ubiquitin protein ligase binding	GO:0042176//regulation of protein catabolic process;GO:0043161//proteasome-mediated ubiquitin-dependent protein catabolic process	--
ENSMUSG00000026003	41.032	38.184	56.237	78.217	39.608	67.227	0.763249	0.00242492	0.242648	Acadl	acyl-Coenzyme A dehydrogenase, long-chain [Source:MGI Symbol;Acc:MGI:87866]	Metabolism;Organismal Systems;Metabolism;Metabolism	Global and overview maps;Endocrine system;Global and overview maps;Lipid metabolism	ko01100//Metabolic pathways;ko03320//PPAR signaling pathway;ko01212//Fatty acid metabolism;ko00071//Fatty acid degradation	K00255;K00255;K00255;K00255	GO:0005759//mitochondrial matrix;GO:0031966//mitochondrial membrane	GO:0000062//fatty-acyl-CoA binding;GO:0003995//acyl-CoA dehydrogenase activity;GO:0004466//long-chain fatty acyl-CoA dehydrogenase activity;GO:0016491//oxidoreductase activity;GO:0016627//oxidoreductase activity, acting on the CH-CH group of donors;GO:0042802//identical protein binding;GO:0050660//flavin adenine dinucleotide binding	GO:0006635//fatty acid beta-oxidation;GO:0033539//fatty acid beta-oxidation using acyl-CoA dehydrogenase;GO:0042758//long-chain fatty acid catabolic process	--
ENSMUSG00000039910	4.113	3.021	8.173	7.022	3.567	7.5975	1.09081	0.00244054	0.242791	Cited2	Cbp/p300-interacting transactivator, with Glu/Asp-rich carboxy-terminal domain, 2 [Source:MGI Symbol;Acc:MGI:1306784]	Cellular Processes	Transport and catabolism	ko04137//Mitophagy - animal	K21361	GO:0000785//chromatin;GO:0005634//nucleus;GO:0005654//nucleoplasm;GO:0005737//cytoplasm;GO:0005829//cytosol;GO:0032991//protein-containing complex;GO:0043231//intracellular membrane-bounded organelle	GO:0003682//chromatin binding;GO:0003712//transcription coregulator activity;GO:0003713//transcription coactivator activity;GO:0003714//transcription corepressor activity;GO:0005515//protein binding;GO:0019904//protein domain specific binding;GO:0035035//histone acetyltransferase binding;GO:0046332//SMAD binding;GO:0050693//LBD domain binding;GO:0061629//RNA polymerase II-specific DNA-binding tra…	GO:0000122//negative regulation of transcription by RNA polymerase II;GO:0001568//blood vessel development;GO:0001570//vasculogenesis;GO:0001666//response to hypoxia;GO:0001701//in utero embryonic development;GO:0001829//trophectodermal cell differentiation;GO:0001841//neural tube formation;GO:0001843//neural tube closure;GO:0001889//liver development;GO:0001892//embryonic placenta development;GO…	--
ENSMUSG00000008348	197.89	167.095	301.07	332.382	182.493	316.726	0.795398	0.00247688	0.244283	Ubc	ubiquitin C [Source:MGI Symbol;Acc:MGI:98889]	Human Diseases;Human Diseases;Human Diseases;Cellular Processes;Genetic Information Processing;Cellular Processes;Organismal Systems	Neurodegenerative disease;Neurodegenerative disease;Infectious disease: viral;Transport and catabolism;Folding, sorting and degradation;Transport and catabolism;Endocrine system	ko05022//Pathways of neurodegeneration - multiple diseases;ko05012//Parkinson disease;ko05167//Kaposi sarcoma-associated herpesvirus infection;ko04140//Autophagy - animal;ko04120//Ubiquitin mediated proteolysis;ko04137//Mitophagy - animal;ko03320//PPAR signaling pathway	K08770;K08770;K08770;K08770;K08770;K08770;K08770	GO:0005634//nucleus;GO:0005654//nucleoplasm;GO:0005737//cytoplasm;GO:0005739//mitochondrion;GO:0005741//mitochondrial outer membrane;GO:0005829//cytosol;GO:0043209//myelin sheath;GO:0043229//intracellular organelle	GO:0005515//protein binding;GO:0031386//protein tag activity;GO:0031625//ubiquitin protein ligase binding	GO:0016567//protein ubiquitination;GO:0019941//modification-dependent protein catabolic process	--
ENSMUSG00000028583	44.789	28.611	17.051	23.888	36.7	20.4695	-0.842304	0.00248408	0.244283	Pdpn	podoplanin [Source:MGI Symbol;Acc:MGI:103098]	-	-	-	-	GO:0001726//ruffle;GO:0005829//cytosol;GO:0005886//plasma membrane;GO:0009897//external side of plasma membrane;GO:0016020//membrane;GO:0016323//basolateral plasma membrane;GO:0016324//apical plasma membrane;GO:0030027//lamellipodium;GO:0030175//filopodium;GO:0031258//lamellipodium membrane;GO:0031410//cytoplasmic vesicle;GO:0031527//filopodium membrane;GO:0031528//microvillus membrane;GO:0032587…	GO:0005102//signaling receptor binding;GO:0005515//protein binding	GO:0001946//lymphangiogenesis;GO:0006693//prostaglandin metabolic process;GO:0007155//cell adhesion;GO:0007165//signal transduction;GO:0007266//Rho protein signal transduction;GO:0008283//cell population proliferation;GO:0008285//negative regulation of cell population proliferation;GO:0008360//regulation of cell shape;GO:0010572//positive regulation of platelet activation;GO:0010718//positive reg…	--
ENSMUSG00000036615	1.528	2.169	4.566	4.343	1.8485	4.4545	1.26891	0.00251546	0.245802	Rfxap	regulatory factor X-associated protein [Source:MGI Symbol;Acc:MGI:2180854]	Human Diseases;Organismal Systems;Human Diseases	Infectious disease: bacterial;Immune system;Immune disease	ko05152//Tuberculosis;ko04612//Antigen processing and presentation;ko05340//Primary immunodeficiency	K08063;K08063;K08063	GO:0005634//nucleus;GO:0016607//nuclear speck;GO:0090575//RNA polymerase II transcription regulator complex	GO:0000977//RNA polymerase II transcription regulatory region sequence-specific DNA binding;GO:0001228//DNA-binding transcription activator activity, RNA polymerase II-specific;GO:0003677//DNA binding	GO:0006357//regulation of transcription by RNA polymerase II;GO:0045893//positive regulation of DNA-templated transcription;GO:0045944//positive regulation of transcription by RNA polymerase II	--
ENSMUSG00000027233	12.285	13.03	6.279	8.482	12.6575	7.3805	-0.778202	0.00254261	0.245802	Patl2	protein associated with topoisomerase II homolog 2 (yeast) [Source:MGI Symbol;Acc:MGI:1914828]	-	-	-	-	GO:0000932//P-body;GO:0005634//nucleus;GO:0005737//cytoplasm;GO:1990904//ribonucleoprotein complex	GO:0002151//G-quadruplex RNA binding;GO:0003723//RNA binding;GO:0008266//poly(U) RNA binding;GO:0030371//translation repressor activity;GO:0034046//poly(G) binding	GO:0000290//deadenylation-dependent decapping of nuclear-transcribed mRNA;GO:0010607//negative regulation of cytoplasmic mRNA processing body assembly;GO:0017148//negative regulation of translation;GO:0033962//P-body assembly	--
ENSMUSG00000025613	109.292	118.77	174.61	192.537	114.031	183.573	0.686932	0.00254372	0.245802	Cct8	chaperonin containing TCP1 subunit 8 [Source:MGI Symbol;Acc:MGI:107183]	-	-	-	-	GO:0002199//zona pellucida receptor complex;GO:0005654//nucleoplasm;GO:0005737//cytoplasm;GO:0005813//centrosome;GO:0005829//cytosol;GO:0005832//chaperonin-containing T-complex;GO:0005856//cytoskeleton;GO:0005874//microtubule;GO:0005929//cilium;GO:0042995//cell projection;GO:0044297//cell body;GO:0045111//intermediate filament cytoskeleton	GO:0005515//protein binding;GO:0005524//ATP binding;GO:0016887//ATP hydrolysis activity;GO:0044183//protein folding chaperone;GO:0051082//unfolded protein binding;GO:0140662//ATP-dependent protein folding chaperone	GO:0006457//protein folding;GO:0007339//binding of sperm to zona pellucida;GO:0032212//positive regulation of telomere maintenance via telomerase;GO:0050821//protein stabilization;GO:0051086//chaperone mediated protein folding independent of cofactor;GO:0061077//chaperone-mediated protein folding	--
ENSMUSG00000003812	64.899	76.43	44.795	43.887	70.6645	44.341	-0.672344	0.002557	0.245802	Dnase2a	deoxyribonuclease II alpha [Source:MGI Symbol;Acc:MGI:1329019]	Cellular Processes;Organismal Systems	Transport and catabolism;Immune system	ko04142//Lysosome;ko04623//Cytosolic DNA-sensing pathway	K01158;K01158	GO:0005764//lysosome	GO:0004519//endonuclease activity;GO:0004520//DNA endonuclease activity;GO:0004531//deoxyribonuclease II activity	GO:0006259//DNA metabolic process;GO:0006308//DNA catabolic process;GO:0006309//apoptotic DNA fragmentation;GO:0006915//apoptotic process;GO:0043353//enucleate erythrocyte differentiation;GO:0050776//regulation of immune response	--
ENSMUSG00000057522	10.228	8.038	16.527	17.953	9.133	17.24	0.916599	0.00262103	0.25055	Spop	speckle-type BTB/POZ protein [Source:MGI Symbol;Acc:MGI:1343085]	Environmental Information Processing	Signal transduction	ko04340//Hedgehog signaling pathway	K10523	GO:0005634//nucleus;GO:0005737//cytoplasm;GO:0016607//nuclear speck;GO:0031463//Cul3-RING ubiquitin ligase complex	GO:0005515//protein binding;GO:0031625//ubiquitin protein ligase binding;GO:0061629//RNA polymerase II-specific DNA-binding transcription factor binding	GO:0000122//negative regulation of transcription by RNA polymerase II;GO:0006511//ubiquitin-dependent protein catabolic process;GO:0016567//protein ubiquitination;GO:0030162//regulation of proteolysis;GO:0030163//protein catabolic process;GO:0042593//glucose homeostasis;GO:0043161//proteasome-mediated ubiquitin-dependent protein catabolic process;GO:0070059//intrinsic apoptotic signaling pathway …	--
ENSMUSG00000020706	7.616	8.074	12.767	14.478	7.845	13.6225	0.796146	0.00264463	0.251402	Ftsj3	FtsJ RNA 2'-O-methyltransferase 3 [Source:MGI Symbol;Acc:MGI:1860295]	-	-	-	-	GO:0005634//nucleus;GO:0005654//nucleoplasm;GO:0005694//chromosome;GO:0005730//nucleolus;GO:0030687//preribosome, large subunit precursor;GO:0030688//preribosome, small subunit precursor	GO:0008168//methyltransferase activity;GO:0008649//rRNA methyltransferase activity;GO:0008650//rRNA (uridine-2'-O-)-methyltransferase activity;GO:0016435//rRNA (guanine) methyltransferase activity;GO:0062105//RNA 2'-O-methyltransferase activity	GO:0000463//maturation of LSU-rRNA from tricistronic rRNA transcript (SSU-rRNA, 5.8S rRNA, LSU-rRNA);GO:0000466//maturation of 5.8S rRNA from tricistronic rRNA transcript (SSU-rRNA, 5.8S rRNA, LSU-rRNA);GO:0001510//RNA methylation;GO:0006364//rRNA processing;GO:0031167//rRNA methylation;GO:0032259//methylation;GO:0042254//ribosome biogenesis	--
ENSMUSG00000022330	10.985	9.129	3.485	6.243	10.057	4.864	-1.04798	0.00268087	0.253439	Osr2	odd-skipped related 2 [Source:MGI Symbol;Acc:MGI:1930813]	-	-	-	-	GO:0005634//nucleus	GO:0000977//RNA polymerase II transcription regulatory region sequence-specific DNA binding;GO:0000981//DNA-binding transcription factor activity, RNA polymerase II-specific;GO:0001228//DNA-binding transcription activator activity, RNA polymerase II-specific;GO:0043565//sequence-specific DNA binding;GO:0046872//metal ion binding;GO:1990837//sequence-specific double-stranded DNA binding	GO:0000122//negative regulation of transcription by RNA polymerase II;GO:0001655//urogenital system development;GO:0001656//metanephros development;GO:0001823//mesonephros development;GO:0002062//chondrocyte differentiation;GO:0006357//regulation of transcription by RNA polymerase II;GO:0008283//cell population proliferation;GO:0009792//embryo development ending in birth or egg hatching;GO:001062…	zf-C2H2
ENSMUSG00000048992	8.024	9.326	4.231	4.715	8.675	4.473	-0.955621	0.00280283	0.262625	Prss32	serine protease 32 [Source:MGI Symbol;Acc:MGI:1917064]	-	-	-	-	GO:0005615//extracellular space;GO:0005886//plasma membrane;GO:0016020//membrane	GO:0004252//serine-type endopeptidase activity;GO:0008236//serine-type peptidase activity	GO:0006508//proteolysis	--
ENSMUSG00000028010	18.455	12.701	25.451	25.197	15.578	25.324	0.700995	0.00280874	0.262625	Gar1	GAR1 ribonucleoprotein [Source:MGI Symbol;Acc:MGI:1930948]	Genetic Information Processing	Translation	ko03008//Ribosome biogenesis in eukaryotes	K11128	GO:0000781//chromosome, telomeric region;GO:0001650//fibrillar center;GO:0001651//dense fibrillar component;GO:0005634//nucleus;GO:0005654//nucleoplasm;GO:0005697//telomerase holoenzyme complex;GO:0005730//nucleolus;GO:0015030//Cajal body;GO:0031429//box H/ACA snoRNP complex;GO:0090661//box H/ACA telomerase RNP complex;GO:1990904//ribonucleoprotein complex	GO:0003723//RNA binding;GO:0005515//protein binding;GO:0030515//snoRNA binding;GO:0034513//box H/ACA snoRNA binding;GO:0070034//telomerase RNA binding	GO:0000454//snoRNA guided rRNA pseudouridine synthesis;GO:0001522//pseudouridine synthesis;GO:0006364//rRNA processing;GO:0007004//telomere maintenance via telomerase;GO:0042254//ribosome biogenesis	--
ENSMUSG00000028633	19.819	19.895	33.459	31.632	19.857	32.5455	0.71281	0.00282823	0.26301	Ctps1	cytidine 5'-triphosphate synthase 1 [Source:MGI Symbol;Acc:MGI:1858304]	Metabolism;Metabolism;Metabolism;Metabolism	Global and overview maps;Global and overview maps;Global and overview maps;Nucleotide metabolism	ko01100//Metabolic pathways;ko01240//Biosynthesis of cofactors;ko01232//Nucleotide metabolism;ko00240//Pyrimidine metabolism	K01937;K01937;K01937;K01937	GO:0005737//cytoplasm;GO:0005829//cytosol;GO:0097268//cytoophidium	GO:0003883//CTP synthase activity;GO:0005524//ATP binding;GO:0016874//ligase activity;GO:0016879//ligase activity, forming carbon-nitrogen bonds;GO:0042802//identical protein binding	GO:0002376//immune system process;GO:0006221//pyrimidine nucleotide biosynthetic process;GO:0006241//CTP biosynthetic process;GO:0006541//glutamine metabolic process;GO:0019856//pyrimidine nucleobase biosynthetic process;GO:0042098//T cell proliferation;GO:0042100//B cell proliferation;GO:0044210//'de novo' CTP biosynthetic process	--
ENSMUSG00000043091	527.912	428.725	214.403	368.527	478.318	291.465	-0.714649	0.00289384	0.267657	Tuba1c	tubulin, alpha 1C [Source:MGI Symbol;Acc:MGI:1095409]	Human Diseases;Human Diseases;Human Diseases;Human Diseases;Human Diseases;Human Diseases;Human Diseases;Cellular Processes;Cellular Processes;Cellular Processes;Cellular Processes;Cellular Processes	Neurodegenerative disease;Neurodegenerative disease;Neurodegenerative disease;Neurodegenerative disease;Neurodegenerative disease;Neurodegenerative disease;Infectious disease: bacterial;Cell motility;Transport and catabolism;Cellular community - eukaryotes;Cell growth and death;Cellular community - eukaryotes	ko05022//Pathways of neurodegeneration - multiple diseases;ko05010//Alzheimer disease;ko05014//Amyotrophic lateral sclerosis;ko05016//Huntington disease;ko05020//Prion disease;ko05012//Parkinson disease;ko05132//Salmonella infection;ko04814//Motor proteins;ko04145//Phagosome;ko04530//Tight junction;ko04210//Apoptosis;ko04540//Gap junction	K07374;K07374;K07374;K07374;K07374;K07374;K07374;K07374;K07374;K07374;K07374;K07374	GO:0005634//nucleus;GO:0005737//cytoplasm;GO:0005856//cytoskeleton;GO:0005874//microtubule;GO:0005881//cytoplasmic microtubule;GO:0015630//microtubule cytoskeleton;GO:0045121//membrane raft	GO:0005200//structural constituent of cytoskeleton;GO:0005525//GTP binding;GO:0016787//hydrolase activity;GO:0046872//metal ion binding	GO:0000226//microtubule cytoskeleton organization;GO:0000278//mitotic cell cycle;GO:0007017//microtubule-based process	--
ENSMUSG00000023072	6.339	6.61	15.249	17.237	6.4745	16.243	1.32698	0.0029315	0.269262	Cep89	centrosomal protein 89 [Source:MGI Symbol;Acc:MGI:1919390]	-	-	-	-	GO:0000922//spindle pole;GO:0005737//cytoplasm;GO:0005739//mitochondrion;GO:0005758//mitochondrial intermembrane space;GO:0005813//centrosome;GO:0005814//centriole;GO:0005829//cytosol;GO:0005856//cytoskeleton;GO:0031514//motile cilium;GO:0045202//synapse;GO:0097539//ciliary transition fiber;GO:0097730//non-motile cilium	-	GO:0007005//mitochondrion organization;GO:0007268//chemical synaptic transmission;GO:0030030//cell projection organization;GO:0060271//cilium assembly;GO:1905515//non-motile cilium assembly	--
ENSMUSG00000024805	17.812	16.778	28.599	31.439	17.295	30.019	0.795521	0.00294511	0.269262	Pcgf5	polycomb group ring finger 5 [Source:MGI Symbol;Acc:MGI:1923505]	Cellular Processes;Genetic Information Processing	Cellular community - eukaryotes;Chromosome	ko04550//Signaling pathways regulating pluripotency of stem cells;ko03083//Polycomb repressive complex	K11489;K11489	GO:0000805//X chromosome;GO:0005634//nucleus;GO:0005654//nucleoplasm;GO:0005794//Golgi apparatus;GO:0005813//centrosome;GO:0031519//PcG protein complex;GO:0035102//PRC1 complex	GO:0005515//protein binding;GO:0046872//metal ion binding;GO:0140862//histone H2AK119 ubiquitin ligase activity	GO:0006357//regulation of transcription by RNA polymerase II;GO:0045944//positive regulation of transcription by RNA polymerase II;GO:0060816//random inactivation of X chromosome	--
ENSMUSG00000006398	38.945	34.395	54.191	67.446	36.67	60.8185	0.72991	0.00295841	0.269262	Cdc20	cell division cycle 20 [Source:MGI Symbol;Acc:MGI:1859866]	Human Diseases;Human Diseases;Cellular Processes;Genetic Information Processing;Cellular Processes	Infectious disease: viral;Cancer: overview;Cell growth and death;Folding, sorting and degradation;Cell growth and death	ko05166//Human T-cell leukemia virus 1 infection;ko05203//Viral carcinogenesis;ko04110//Cell cycle;ko04120//Ubiquitin mediated proteolysis;ko04114//Oocyte meiosis	K03363;K03363;K03363;K03363;K03363	GO:0000775//chromosome, centromeric region;GO:0000776//kinetochore;GO:0000922//spindle pole;GO:0005654//nucleoplasm;GO:0005680//anaphase-promoting complex;GO:0005694//chromosome;GO:0005737//cytoplasm;GO:0005813//centrosome;GO:0005829//cytosol;GO:0005856//cytoskeleton;GO:0032991//protein-containing complex;GO:0033597//mitotic checkpoint complex;GO:0048471//perinuclear region of cytoplasm	GO:0005515//protein binding;GO:0010997//anaphase-promoting complex binding;GO:0042826//histone deacetylase binding;GO:0097027//ubiquitin-protein transferase activator activity;GO:1990756//ubiquitin ligase-substrate adaptor activity;GO:1990757//ubiquitin ligase activator activity	GO:0007064//mitotic sister chromatid cohesion;GO:0007094//mitotic spindle assembly checkpoint signaling;GO:0007399//nervous system development;GO:0008284//positive regulation of cell population proliferation;GO:0016567//protein ubiquitination;GO:0030154//cell differentiation;GO:0031145//anaphase-promoting complex-dependent catabolic process;GO:0031915//positive regulation of synaptic plasticity;G…	--
ENSMUSG00000026641	5.414	6.828	13.052	11.515	6.121	12.2835	1.00488	0.00300195	0.27178	Usf1	upstream transcription factor 1 [Source:MGI Symbol;Acc:MGI:99542]	-	-	-	-	GO:0000785//chromatin;GO:0005634//nucleus;GO:0005654//nucleoplasm;GO:0005667//transcription regulator complex;GO:0005794//Golgi apparatus	GO:0000978//RNA polymerase II cis-regulatory region sequence-specific DNA binding;GO:0000981//DNA-binding transcription factor activity, RNA polymerase II-specific;GO:0001228//DNA-binding transcription activator activity, RNA polymerase II-specific;GO:0003677//DNA binding;GO:0003690//double-stranded DNA binding;GO:0003700//DNA-binding transcription factor activity;GO:0005515//protein binding;GO:0…	GO:0000432//positive regulation of transcription from RNA polymerase II promoter by glucose;GO:0001666//response to hypoxia;GO:0006006//glucose metabolic process;GO:0006355//regulation of DNA-templated transcription;GO:0006357//regulation of transcription by RNA polymerase II;GO:0009411//response to UV;GO:0010255//glucose mediated signaling pathway;GO:0019086//late viral transcription;GO:0032869/…	bHLH
ENSMUSG00000022466	6.103	5.085	11.731	9.556	5.594	10.6435	0.92802	0.00302754	0.272654	Rpap3	RNA polymerase II associated protein 3 [Source:MGI Symbol;Acc:MGI:1277218]	-	-	-	-	GO:0005829//cytosol;GO:0097255//R2TP complex;GO:0101031//protein folding chaperone complex;GO:1990062//RPAP3/R2TP/prefoldin-like complex	GO:0003674//molecular_function;GO:0005515//protein binding	GO:0008150//biological_process	--
ENSMUSG00000078512	0.645	0.572	1.563	2.806	0.6085	2.1845	1.84397	0.00308349	0.276238	Pramel11	PRAME like 11 [Source:MGI Symbol;Acc:MGI:3649940]	-	-	-	-	GO:0005737//cytoplasm	GO:0003674//molecular_function	GO:0008150//biological_process;GO:0008284//positive regulation of cell population proliferation;GO:0043066//negative regulation of apoptotic process;GO:0045596//negative regulation of cell differentiation;GO:0045892//negative regulation of DNA-templated transcription	--
ENSMUSG00000038806	4.277	4.196	7.829	7.684	4.2365	7.7565	0.872533	0.00312721	0.278696	Sde2	SDE2 telomere maintenance homolog (S. pombe) [Source:MGI Symbol;Acc:MGI:2384788]	-	-	-	-	GO:0005634//nucleus;GO:0005654//nucleoplasm;GO:0005737//cytoplasm;GO:0005794//Golgi apparatus;GO:0005829//cytosol;GO:0005886//plasma membrane;GO:0016607//nuclear speck	GO:0003677//DNA binding;GO:0003684//damaged DNA binding;GO:0003723//RNA binding;GO:0030515//snoRNA binding	GO:0000479//endonucleolytic cleavage of tricistronic rRNA transcript (SSU-rRNA, 5.8S rRNA, LSU-rRNA);GO:0006260//DNA replication;GO:0006397//mRNA processing;GO:0008380//RNA splicing;GO:0016485//protein processing;GO:0016567//protein ubiquitination;GO:0031571//mitotic G1 DNA damage checkpoint signaling;GO:0034644//cellular response to UV;GO:0042254//ribosome biogenesis;GO:0045292//mRNA cis splicin…	--
ENSMUSG00000028282	1.926	1.93	3.653	4.615	1.928	4.134	1.10043	0.00314382	0.278725	Casp8ap2	caspase 8 associated protein 2 [Source:MGI Symbol;Acc:MGI:1349399]	-	-	-	-	GO:0005634//nucleus;GO:0005737//cytoplasm;GO:0005739//mitochondrion;GO:0016605//PML body	GO:0002020//protease binding;GO:0003714//transcription corepressor activity;GO:0005515//protein binding;GO:0008656//cysteine-type endopeptidase activator activity involved in apoptotic process;GO:0032184//SUMO polymer binding;GO:0042802//identical protein binding	GO:0006915//apoptotic process;GO:0008625//extrinsic apoptotic signaling pathway via death domain receptors;GO:0036337//Fas signaling pathway;GO:0045892//negative regulation of DNA-templated transcription;GO:0097190//apoptotic signaling pathway	--
ENSMUSG00000037108	0.73	0.686	1.817	2.847	0.708	2.332	1.71975	0.00317664	0.280183	Zcwpw1	zinc finger, CW type with PWWP domain 1 [Source:MGI Symbol;Acc:MGI:2685899]	-	-	-	-	GO:0001741//XY body;GO:0005634//nucleus;GO:0005694//chromosome	GO:0008270//zinc ion binding;GO:0035064//methylated histone binding;GO:0046872//metal ion binding;GO:0140566//histone reader activity	GO:0006325//chromatin organization;GO:0007127//meiosis I;GO:0007129//homologous chromosome pairing at meiosis;GO:0007283//spermatogenesis;GO:0030154//cell differentiation;GO:0045911//positive regulation of DNA recombination;GO:2000781//positive regulation of double-strand break repair	--
ENSMUSG00000095546	0.209	0.18	4.596	0.125	0.1945	2.3605	3.60125	0.00321467	0.280998	Gm10230	predicted gene 10230 [Source:MGI Symbol;Acc:MGI:3710515]	-	-	-	-	GO:0000795//synaptonemal complex;GO:0005634//nucleus	GO:0003674//molecular_function	GO:0007286//spermatid development;GO:0051321//meiotic cell cycle	--
ENSMUSG00000026827	9.259	7.927	13.624	14.744	8.593	14.184	0.723031	0.00321872	0.280998	Gpd2	glycerol phosphate dehydrogenase 2, mitochondrial [Source:MGI Symbol;Acc:MGI:99778]	Metabolism	Lipid metabolism	ko00564//Glycerophospholipid metabolism	K00111	GO:0005739//mitochondrion;GO:0005743//mitochondrial inner membrane;GO:0009331//glycerol-3-phosphate dehydrogenase complex	GO:0004368//glycerol-3-phosphate dehydrogenase (quinone) activity;GO:0005509//calcium ion binding;GO:0016491//oxidoreductase activity;GO:0046872//metal ion binding;GO:0047952//glycerol-3-phosphate dehydrogenase [NAD(P)+] activity	GO:0006072//glycerol-3-phosphate metabolic process;GO:0006094//gluconeogenesis;GO:0006734//NADH metabolic process;GO:0006796//phosphate-containing compound metabolic process;GO:0019563//glycerol catabolic process;GO:0019637//organophosphate metabolic process;GO:0035264//multicellular organism growth;GO:0043010//camera-type eye development	--
ENSMUSG00000025862	10.03	7.358	17.15	14.249	8.694	15.6995	0.852627	0.00324542	0.28189	Stag2	STAG2 cohesin complex component [Source:MGI Symbol;Acc:MGI:1098583]	Cellular Processes	Cell growth and death	ko04110//Cell cycle	K06671	GO:0000775//chromosome, centromeric region;GO:0000785//chromatin;GO:0001650//fibrillar center;GO:0005634//nucleus;GO:0005654//nucleoplasm;GO:0005694//chromosome;GO:0005730//nucleolus;GO:0008278//cohesin complex;GO:0016363//nuclear matrix;GO:0030892//mitotic cohesin complex;GO:0097431//mitotic spindle pole	GO:0003682//chromatin binding	GO:0007059//chromosome segregation;GO:0007062//sister chromatid cohesion;GO:0019827//stem cell population maintenance;GO:0051301//cell division;GO:0051321//meiotic cell cycle;GO:0090307//mitotic spindle assembly	--
ENSMUSG00000031329	11.912	10.829	4.174	6.203	11.3705	5.1885	-1.13191	0.00329931	0.283768	Tsx	testis specific X-linked gene [Source:MGI Symbol;Acc:MGI:108118]	-	-	-	-	GO:0001673//male germ cell nucleus;GO:0005634//nucleus;GO:0005737//cytoplasm	GO:0003674//molecular_function	GO:0008584//male gonad development;GO:0009566//fertilization;GO:0030534//adult behavior	--
ENSMUSG00000042510	2.169	0.967	0.266	0.62	1.568	0.443	-1.82355	0.00331487	0.283768	AA986860	expressed sequence AA986860 [Source:MGI Symbol;Acc:MGI:2138143]	-	-	-	-	GO:0005737//cytoplasm;GO:0005829//cytosol;GO:0005886//plasma membrane	GO:0003674//molecular_function	GO:0008150//biological_process	--
ENSMUSG00000040013	150.948	132.21	90.272	99.193	141.579	94.7325	-0.579676	0.00331678	0.283768	Fkbp6	FK506 binding protein 6 [Source:MGI Symbol;Acc:MGI:2137612]	-	-	-	-	GO:0000795//synaptonemal complex;GO:0005634//nucleus;GO:0005654//nucleoplasm;GO:0005694//chromosome;GO:0005737//cytoplasm;GO:0005829//cytosol	GO:0003755//peptidyl-prolyl cis-trans isomerase activity;GO:0005515//protein binding;GO:0042802//identical protein binding;GO:0051879//Hsp90 protein binding	GO:0006457//protein folding;GO:0007283//spermatogenesis;GO:0030154//cell differentiation;GO:0031047//regulatory ncRNA-mediated gene silencing;GO:0034587//piRNA processing;GO:0045070//positive regulation of viral genome replication;GO:0051321//meiotic cell cycle	--
ENSMUSG00000067219	37.167	30.332	44.409	69.711	33.7495	57.06	0.757614	0.0033503	0.285209	Nipal1	NIPA-like domain containing 1 [Source:MGI Symbol;Acc:MGI:1917951]	-	-	-	-	GO:0000139//Golgi membrane;GO:0005794//Golgi apparatus;GO:0016020//membrane	GO:0003674//molecular_function;GO:0015095//magnesium ion transmembrane transporter activity	GO:0006811//monoatomic ion transport;GO:0015693//magnesium ion transport;GO:1903830//magnesium ion transmembrane transport	--
ENSMUSG00000091780	27.524	30.533	19.167	14.583	29.0285	16.875	-0.782583	0.00338681	0.286889	Sco2	SCO2 cytochrome c oxidase assembly protein [Source:MGI Symbol;Acc:MGI:3818630]	Human Diseases	Cancer: overview	ko05230//Central carbon metabolism in cancer	K23755	GO:0005739//mitochondrion;GO:0005743//mitochondrial inner membrane;GO:0030016//myofibril	GO:0005507//copper ion binding;GO:0015035//protein-disulfide reductase activity;GO:0016531//copper chaperone activity;GO:0046872//metal ion binding	GO:0001654//eye development;GO:0001701//in utero embryonic development;GO:0003012//muscle system process;GO:0006878//intracellular copper ion homeostasis;GO:0008535//respiratory chain complex IV assembly;GO:0014823//response to activity;GO:0022904//respiratory electron transport chain;GO:0033617//mitochondrial cytochrome c oxidase assembly;GO:0055070//copper ion homeostasis	--
ENSMUSG00000018593	12.659	6.652	2.169	5.41	9.6555	3.7895	-1.34934	0.00341735	0.287497	Sparc	secreted acidic cysteine rich glycoprotein [Source:MGI Symbol;Acc:MGI:98373]	-	-	-	-	GO:0005576//extracellular region;GO:0005604//basement membrane;GO:0005615//extracellular space;GO:0005737//cytoplasm;GO:0009986//cell surface;GO:0016020//membrane;GO:0016363//nuclear matrix;GO:0031012//extracellular matrix;GO:0031091//platelet alpha granule;GO:0031092//platelet alpha granule membrane;GO:0031982//vesicle;GO:0043231//intracellular membrane-bounded organelle;GO:0045202//synapse;GO:0…	GO:0005201//extracellular matrix structural constituent;GO:0005509//calcium ion binding;GO:0005515//protein binding;GO:0005518//collagen binding;GO:0046872//metal ion binding;GO:0050840//extracellular matrix binding	GO:0001937//negative regulation of endothelial cell proliferation;GO:0010595//positive regulation of endothelial cell migration;GO:0016525//negative regulation of angiogenesis;GO:0022604//regulation of cell morphogenesis;GO:0030324//lung development;GO:0042127//regulation of cell population proliferation;GO:0043473//pigmentation;GO:0050807//regulation of synapse organization;GO:0060348//bone deve…	--
ENSMUSG00000028639	299.352	234.914	409.963	430.84	267.133	420.401	0.65421	0.00342826	0.287497	Ybx1	Y box protein 1 [Source:MGI Symbol;Acc:MGI:99146]	-	-	-	-	GO:0000932//P-body;GO:0005576//extracellular region;GO:0005634//nucleus;GO:0005689//U12-type spliceosomal complex;GO:0005737//cytoplasm;GO:0005783//endoplasmic reticulum;GO:0005829//cytosol;GO:0005886//plasma membrane;GO:0010494//cytoplasmic stress granule;GO:0030425//dendrite;GO:0032991//protein-containing complex;GO:0043025//neuronal cell body;GO:0043231//intracellular membrane-bounded organell…	GO:0002039//p53 binding;GO:0003676//nucleic acid binding;GO:0003677//DNA binding;GO:0003682//chromatin binding;GO:0003697//single-stranded DNA binding;GO:0003723//RNA binding;GO:0003729//mRNA binding;GO:0005515//protein binding;GO:0035198//miRNA binding;GO:0043565//sequence-specific DNA binding;GO:0051020//GTPase binding;GO:0062153//C5-methylcytidine-containing RNA reader activity;GO:1990837//seq…	GO:0000122//negative regulation of transcription by RNA polymerase II;GO:0001701//in utero embryonic development;GO:0006355//regulation of DNA-templated transcription;GO:0006397//mRNA processing;GO:0008380//RNA splicing;GO:0008544//epidermis development;GO:0010468//regulation of gene expression;GO:0017148//negative regulation of translation;GO:0045944//positive regulation of transcription by RNA …	CSD
ENSMUSG00000022587	54.274	64.016	40.817	34.695	59.145	37.756	-0.64755	0.00344438	0.287497	Ly6e	lymphocyte antigen 6 family member E [Source:MGI Symbol;Acc:MGI:106651]	-	-	-	-	-	-	GO:0046597//negative regulation of viral entry into host cell	--
ENSMUSG00000025137	19.74	19.228	32.647	33.641	19.484	33.144	0.766458	0.0034663	0.28779	Pcyt2	phosphate cytidylyltransferase 2, ethanolamine [Source:MGI Symbol;Acc:MGI:1915921]	Metabolism;Metabolism;Metabolism	Global and overview maps;Lipid metabolism;Metabolism of other amino acids	ko01100//Metabolic pathways;ko00564//Glycerophospholipid metabolism;ko00440//Phosphonate and phosphinate metabolism	K00967;K00967;K00967	GO:0005737//cytoplasm	GO:0003824//catalytic activity;GO:0004306//ethanolamine-phosphate cytidylyltransferase activity;GO:0016779//nucleotidyltransferase activity	GO:0006646//phosphatidylethanolamine biosynthetic process;GO:0008654//phospholipid biosynthetic process;GO:0009058//biosynthetic process	--
ENSMUSG00000066152	15.328	11.44	7.788	8.764	13.384	8.276	-0.693504	0.00348153	0.28779	Slc31a2	solute carrier family 31, member 2 [Source:MGI Symbol;Acc:MGI:1333844]	-	-	-	-	GO:0005764//lysosome;GO:0005765//lysosomal membrane;GO:0005768//endosome;GO:0005770//late endosome;GO:0005886//plasma membrane;GO:0016020//membrane;GO:0031902//late endosome membrane;GO:0055037//recycling endosome;GO:0055038//recycling endosome membrane	GO:0005375//copper ion transmembrane transporter activity;GO:0005515//protein binding	GO:0006825//copper ion transport;GO:0006878//intracellular copper ion homeostasis;GO:0015677//copper ion import;GO:0035434//copper ion transmembrane transport;GO:1902311//regulation of copper ion transmembrane transport	--
ENSMUSG00000020432	36.683	30.382	12.778	25.017	33.5325	18.8975	-0.827365	0.00353421	0.289856	Tcn2	transcobalamin 2 [Source:MGI Symbol;Acc:MGI:98534]	Organismal Systems;Organismal Systems	Digestive system;Digestive system	ko04977//Vitamin digestion and absorption;ko04980//Cobalamin transport and metabolism	K14619;K14619	GO:0005576//extracellular region;GO:0005615//extracellular space;GO:0009897//external side of plasma membrane	GO:0031419//cobalamin binding;GO:0046872//metal ion binding;GO:0140355//cargo receptor ligand activity	GO:0006824//cobalt ion transport;GO:0015889//cobalamin transport	--
ENSMUSG00000079018	11.913	19.769	6.866	8.379	15.841	7.6225	-1.05533	0.0035404	0.289856	Ly6c1	lymphocyte antigen 6 family member C1 [Source:MGI Symbol;Acc:MGI:96882]	-	-	-	-	GO:0005886//plasma membrane;GO:0009897//external side of plasma membrane;GO:0009986//cell surface;GO:0045202//synapse;GO:0098552//side of membrane	GO:0030550//acetylcholine receptor inhibitor activity;GO:0033130//acetylcholine receptor binding	GO:0095500//acetylcholine receptor signaling pathway	--
ENSMUSG00000051768	6.979	5.903	10.875	12.677	6.441	11.776	0.870493	0.00359774	0.293147	Xrcc1	X-ray repair complementing defective repair in Chinese hamster cells 1 [Source:MGI Symbol;Acc:MGI:99137]	Genetic Information Processing	Replication and repair	ko03410//Base excision repair	K10803	GO:0000781//chromosome, telomeric region;GO:0000785//chromatin;GO:0005634//nucleus;GO:0005654//nucleoplasm;GO:0005694//chromosome;GO:0005730//nucleolus;GO:0070522//ERCC4-ERCC1 complex;GO:0090734//site of DNA damage	GO:0003684//damaged DNA binding;GO:0019899//enzyme binding;GO:0032356//oxidized DNA binding;GO:0072572//poly-ADP-D-ribose binding;GO:0160002//ADP-D-ribose modification-dependent protein binding;GO:1990599//3' overhang single-stranded DNA endodeoxyribonuclease activity	GO:0000012//single strand break repair;GO:0001666//response to hypoxia;GO:0006281//DNA repair;GO:0006284//base-excision repair;GO:0006303//double-strand break repair via nonhomologous end joining;GO:0006974//DNA damage response;GO:0009410//response to xenobiotic stimulus;GO:0010836//negative regulation of protein ADP-ribosylation;GO:0021587//cerebellum morphogenesis;GO:0021766//hippocampus develo…	--
ENSMUSG00000030314	6.795	5.061	11.589	12.114	5.928	11.8515	0.999452	0.00363165	0.294508	Atg7	autophagy related 7 [Source:MGI Symbol;Acc:MGI:1921494]	Organismal Systems;Cellular Processes;Cellular Processes;Cellular Processes	Immune system;Transport and catabolism;Cell growth and death;Transport and catabolism	ko04613//Neutrophil extracellular trap formation;ko04140//Autophagy - animal;ko04216//Ferroptosis;ko04136//Autophagy - other	K08337;K08337;K08337;K08337	GO:0000407//phagophore assembly site;GO:0005737//cytoplasm;GO:0005829//cytosol;GO:0005930//axoneme;GO:0030424//axon;GO:0048471//perinuclear region of cytoplasm;GO:0098691//dopaminergic synapse;GO:0098793//presynapse	GO:0005515//protein binding;GO:0008641//ubiquitin-like modifier activating enzyme activity;GO:0019778//Atg12 activating enzyme activity;GO:0019779//Atg8 activating enzyme activity;GO:0042803//protein homodimerization activity	GO:0000045//autophagosome assembly;GO:0000423//mitophagy;GO:0001889//liver development;GO:0006325//chromatin organization;GO:0006914//autophagy;GO:0006915//apoptotic process;GO:0006995//cellular response to nitrogen starvation;GO:0006996//organelle organization;GO:0007005//mitochondrion organization;GO:0007628//adult walking behavior;GO:0009267//cellular response to starvation;GO:0009791//post-em…	--
ENSMUSG00000020330	7.358	6.935	11.163	13.057	7.1465	12.11	0.76089	0.00367805	0.29549	Hmmr	hyaluronan mediated motility receptor (RHAMM) [Source:MGI Symbol;Acc:MGI:104667]	Environmental Information Processing	Signaling molecules and interaction	ko04512//ECM-receptor interaction	K06267	GO:0005737//cytoplasm;GO:0005813//centrosome;GO:0005819//spindle;GO:0005829//cytosol;GO:0005856//cytoskeleton;GO:0009986//cell surface;GO:0015630//microtubule cytoskeleton	GO:0005540//hyaluronic acid binding;GO:0038024//cargo receptor activity	GO:0006898//receptor-mediated endocytosis;GO:0030214//hyaluronan catabolic process	--
ENSMUSG00000054892	0.646	0.669	1.94	2.158	0.6575	2.049	1.63986	0.00369539	0.29549	Txk	TXK tyrosine kinase [Source:MGI Symbol;Acc:MGI:102960]	Organismal Systems	Immune system	ko04670//Leukocyte transendothelial migration	K08016	GO:0005634//nucleus;GO:0005654//nucleoplasm;GO:0005730//nucleolus;GO:0005737//cytoplasm;GO:0005829//cytosol;GO:0005886//plasma membrane	GO:0004672//protein kinase activity;GO:0004713//protein tyrosine kinase activity;GO:0004715//non-membrane spanning protein tyrosine kinase activity;GO:0005515//protein binding;GO:0005524//ATP binding	GO:0001819//positive regulation of cytokine production;GO:0001865//NK T cell differentiation;GO:0002250//adaptive immune response;GO:0006468//protein phosphorylation;GO:0010468//regulation of gene expression;GO:0032729//positive regulation of type II interferon production;GO:0045944//positive regulation of transcription by RNA polymerase II;GO:0050852//T cell receptor signaling pathway;GO:0060335…	--
ENSMUSG00000025925	15.859	19.35	28.381	30.147	17.6045	29.264	0.733183	0.00369557	0.29549	Terf1	telomeric repeat binding factor 1 [Source:MGI Symbol;Acc:MGI:109634]	-	-	-	-	GO:0000781//chromosome, telomeric region;GO:0000783//nuclear telomere cap complex;GO:0001650//fibrillar center;GO:0005634//nucleus;GO:0005654//nucleoplasm;GO:0005694//chromosome;GO:0005730//nucleolus;GO:0005737//cytoplasm;GO:0005819//spindle;GO:0005856//cytoskeleton;GO:0016604//nuclear body;GO:0043229//intracellular organelle;GO:0070187//shelterin complex	GO:0003677//DNA binding;GO:0003691//double-stranded telomeric DNA binding;GO:0003720//telomerase activity;GO:0005515//protein binding;GO:0008017//microtubule binding;GO:0008301//DNA binding, bending;GO:0042162//telomeric DNA binding;GO:0042802//identical protein binding;GO:0042803//protein homodimerization activity;GO:0071532//ankyrin repeat binding;GO:0098505//G-rich strand telomeric DNA binding	GO:0000723//telomere maintenance;GO:0007004//telomere maintenance via telomerase;GO:0008156//negative regulation of DNA replication;GO:0016233//telomere capping;GO:0032206//positive regulation of telomere maintenance;GO:0032211//negative regulation of telomere maintenance via telomerase;GO:0045141//meiotic telomere clustering;GO:0051301//cell division;GO:0061820//telomeric D-loop disassembly;GO:1…	MYB
ENSMUSG00000026193	1.823	1.561	0.742	0.899	1.692	0.8205	-1.04415	0.00375221	0.298252	Fn1	fibronectin 1 [Source:MGI Symbol;Acc:MGI:95566]	Human Diseases;Environmental Information Processing;Human Diseases;Cellular Processes;Cellular Processes;Cellular Processes;Human Diseases;Human Diseases;Human Diseases;Human Diseases;Human Diseases;Environmental Information Processing;Human Diseases	Cancer: overview;Signal transduction;Infectious disease: viral;Cell motility;Cell motility;Cellular community - eukaryotes;Cancer: overview;Infectious disease: bacterial;Infectious disease: parasitic;Endocrine and metabolic disease;Cancer: specific types;Signaling molecules and interaction;Infectious disease: bacterial	ko05200//Pathways in cancer;ko04151//PI3K-Akt signaling pathway;ko05165//Human papillomavirus infection;ko04820//Cytoskeleton in muscle cells;ko04810//Regulation of actin cytoskeleton;ko04510//Focal adhesion;ko05205//Proteoglycans in cancer;ko05135//Yersinia infection;ko05146//Amoebiasis;ko04933//AGE-RAGE signaling pathway in diabetic complications;ko05222//Small cell lung cancer;ko04512//ECM-rec…	K05717;K05717;K05717;K05717;K05717;K05717;K05717;K05717;K05717;K05717;K05717;K05717;K05717	GO:0005576//extracellular region;GO:0005577//fibrinogen complex;GO:0005604//basement membrane;GO:0005615//extracellular space;GO:0005793//endoplasmic reticulum-Golgi intermediate compartment;GO:0016324//apical plasma membrane;GO:0031012//extracellular matrix;GO:0062023//collagen-containing extracellular matrix;GO:0070062//extracellular exosome	GO:0002020//protease binding;GO:0005102//signaling receptor binding;GO:0005178//integrin binding;GO:0005201//extracellular matrix structural constituent;GO:0005515//protein binding;GO:0008201//heparin binding;GO:0016504//peptidase activator activity;GO:0042802//identical protein binding;GO:0043394//proteoglycan binding;GO:0045340//mercury ion binding;GO:0048018//receptor ligand activity	GO:0001525//angiogenesis;GO:0001932//regulation of protein phosphorylation;GO:0006953//acute-phase response;GO:0007044//cell-substrate junction assembly;GO:0007155//cell adhesion;GO:0007160//cell-matrix adhesion;GO:0007161//calcium-independent cell-matrix adhesion;GO:0007229//integrin-mediated signaling pathway;GO:0007399//nervous system development;GO:0007507//heart development;GO:0008284//posit…	--
ENSMUSG00000068879	0.119	0.16	0.414	2.626	0.1395	1.52	3.44573	0.00376497	0.298252	Gm5773	predicted pseudogene 5773 [Source:MGI Symbol;Acc:MGI:3645792]	-	-	-	-	GO:0005634//nucleus;GO:0005737//cytoplasm	GO:0005515//protein binding;GO:0031625//ubiquitin protein ligase binding	GO:0030162//regulation of proteolysis;GO:0030163//protein catabolic process;GO:0043161//proteasome-mediated ubiquitin-dependent protein catabolic process	--
ENSMUSG00000022724	4.27	5.749	9.055	10.232	5.0095	9.6435	0.94489	0.00382369	0.301507	Riox2	ribosomal oxygenase 2 [Source:MGI Symbol;Acc:MGI:1914264]	-	-	-	-	GO:0005634//nucleus;GO:0005654//nucleoplasm;GO:0005667//transcription regulator complex;GO:0005730//nucleolus;GO:0005829//cytosol	GO:0003714//transcription corepressor activity;GO:0005506//iron ion binding;GO:0016706//2-oxoglutarate-dependent dioxygenase activity;GO:0032453//histone H3K4 demethylase activity;GO:0036139//peptidyl-histidine dioxygenase activity;GO:0042802//identical protein binding;GO:0046872//metal ion binding;GO:0051213//dioxygenase activity;GO:0051864//histone H3K36 demethylase activity	GO:0006338//chromatin remodeling;GO:0042127//regulation of cell population proliferation;GO:0042254//ribosome biogenesis;GO:0045892//negative regulation of DNA-templated transcription	--
ENSMUSG00000075602	1364.42	2122.62	1093.22	1123.72	1743.52	1108.47	-0.653434	0.00386986	0.303749	Ly6a	lymphocyte antigen 6 family member A [Source:MGI Symbol;Acc:MGI:107527]	-	-	-	-	GO:0005886//plasma membrane;GO:0009897//external side of plasma membrane;GO:0045202//synapse;GO:0098552//side of membrane	GO:0005515//protein binding;GO:0030550//acetylcholine receptor inhibitor activity;GO:0033130//acetylcholine receptor binding	GO:0009617//response to bacterium;GO:0095500//acetylcholine receptor signaling pathway	--
ENSMUSG00000025732	44.307	39.924	85.627	61.295	42.1155	73.461	0.802627	0.00392928	0.307004	Mcrip2	MAPK regulated corepressor interacting protein 2 [Source:MGI Symbol;Acc:MGI:1915491]	-	-	-	-	GO:0005634//nucleus;GO:0005737//cytoplasm;GO:0010494//cytoplasmic stress granule	GO:0003674//molecular_function	GO:0008150//biological_process	--
ENSMUSG00000055692	6.271	4.79	12.687	9.944	5.5305	11.3155	1.03282	0.00395229	0.307399	Tmem191	transmembrane protein 191 [Source:MGI Symbol;Acc:MGI:107238]	-	-	-	-	GO:0005575//cellular_component;GO:0016020//membrane	GO:0003674//molecular_function	GO:0008150//biological_process	--
ENSMUSG00000026223	23.432	18.665	14.432	11.19	21.0485	12.811	-0.716334	0.0039782	0.308013	Itm2c	integral membrane protein 2C [Source:MGI Symbol;Acc:MGI:1927594]	-	-	-	-	GO:0005764//lysosome;GO:0005765//lysosomal membrane;GO:0005794//Golgi apparatus;GO:0005886//plasma membrane;GO:0048471//perinuclear region of cytoplasm	GO:0001540//amyloid-beta binding;GO:0005524//ATP binding	GO:0010977//negative regulation of neuron projection development;GO:0030182//neuron differentiation;GO:0042985//negative regulation of amyloid precursor protein biosynthetic process;GO:2001238//positive regulation of extrinsic apoptotic signaling pathway	--
ENSMUSG00000024512	0.193	0.239	0.922	2.234	0.216	1.578	2.86899	0.00404811	0.312014	Dynap	dynactin associated protein [Source:MGI Symbol;Acc:MGI:1922827]	-	-	-	-	GO:0005794//Golgi apparatus;GO:0005886//plasma membrane;GO:0016020//membrane	GO:0003674//molecular_function	-	--
ENSMUSG00000093593	0.298	0.199	0	0	0.2485	0.001	-7.9571	0.00407457	0.312645	Gm20683	predicted gene 20683 [Source:MGI Symbol;Acc:MGI:5313130]	-	-	-	-	GO:0016020//membrane	GO:0003924//GTPase activity;GO:0005509//calcium ion binding;GO:0005525//GTP binding;GO:0016787//hydrolase activity;GO:0046872//metal ion binding	-	--
ENSMUSG00000050122	12.313	12.113	7.554	8.024	12.213	7.789	-0.648908	0.00412999	0.31519	Vwa3b	von Willebrand factor A domain containing 3B [Source:MGI Symbol;Acc:MGI:1918103]	-	-	-	-	GO:0005654//nucleoplasm;GO:0005829//cytosol	GO:0003674//molecular_function	GO:0008150//biological_process	--
ENSMUSG00000037822	61.034	35.997	26.003	29.21	48.5155	27.6065	-0.813438	0.00414475	0.31519	Smim14	small integral membrane protein 14 [Source:MGI Symbol;Acc:MGI:1915802]	-	-	-	-	GO:0005783//endoplasmic reticulum;GO:0005789//endoplasmic reticulum membrane;GO:0016020//membrane	GO:0003674//molecular_function	GO:0001835//blastocyst hatching	--
ENSMUSG00000037958	9.602	7.944	16.973	20.02	8.773	18.4965	1.07611	0.00416299	0.31519	Nsrp1	nuclear speckle regulatory protein 1 [Source:MGI Symbol;Acc:MGI:2144305]	-	-	-	-	GO:0005634//nucleus;GO:0005654//nucleoplasm;GO:0016607//nuclear speck;GO:1990904//ribonucleoprotein complex	GO:0003723//RNA binding;GO:0003729//mRNA binding	GO:0000381//regulation of alternative mRNA splicing, via spliceosome;GO:0001701//in utero embryonic development;GO:0006397//mRNA processing;GO:0008380//RNA splicing;GO:0032502//developmental process	--
ENSMUSG00000023944	243.962	273.105	376.156	424.433	258.534	400.295	0.630711	0.00418494	0.315299	Hsp90ab1	heat shock protein 90 alpha (cytosolic), class B member 1 [Source:MGI Symbol;Acc:MGI:96247]	Human Diseases;Environmental Information Processing;Human Diseases;Human Diseases;Human Diseases;Organismal Systems;Cellular Processes;Genetic Information Processing;Human Diseases;Organismal Systems;Organismal Systems;Human Diseases;Organismal Systems;Organismal Systems;Organismal Systems	Cancer: overview;Signal transduction;Infectious disease: bacterial;Cardiovascular disease;Cancer: overview;Immune system;Cell growth and death;Folding, sorting and degradation;Cardiovascular disease;Endocrine system;Immune system;Cancer: specific types;Immune system;Endocrine system;Immune system	ko05200//Pathways in cancer;ko04151//PI3K-Akt signaling pathway;ko05132//Salmonella infection;ko05417//Lipid and atherosclerosis;ko05207//Chemical carcinogenesis - receptor activation;ko04621//NOD-like receptor signaling pathway;ko04217//Necroptosis;ko04141//Protein processing in endoplasmic reticulum;ko05418//Fluid shear stress and atherosclerosis;ko04915//Estrogen signaling pathway;ko04659//Th1…	K04079;K04079;K04079;K04079;K04079;K04079;K04079;K04079;K04079;K04079;K04079;K04079;K04079;K04079;K04079	GO:0005576//extracellular region;GO:0005634//nucleus;GO:0005737//cytoplasm;GO:0005739//mitochondrion;GO:0005765//lysosomal membrane;GO:0005829//cytosol;GO:0005886//plasma membrane;GO:0008180//COP9 signalosome;GO:0009986//cell surface;GO:0016234//inclusion body;GO:0016323//basolateral plasma membrane;GO:0016324//apical plasma membrane;GO:0031526//brush border membrane;GO:0032991//protein-containin…	GO:0002134//UTP binding;GO:0002135//CTP binding;GO:0003725//double-stranded RNA binding;GO:0005515//protein binding;GO:0005524//ATP binding;GO:0005525//GTP binding;GO:0016887//ATP hydrolysis activity;GO:0017098//sulfonylurea receptor binding;GO:0019887//protein kinase regulator activity;GO:0019900//kinase binding;GO:0019901//protein kinase binding;GO:0030235//nitric-oxide synthase regulator activ…	GO:0001890//placenta development;GO:0006457//protein folding;GO:0007004//telomere maintenance via telomerase;GO:0019062//virion attachment to host cell;GO:0030511//positive regulation of transforming growth factor beta receptor signaling pathway;GO:0031396//regulation of protein ubiquitination;GO:0032435//negative regulation of proteasomal ubiquitin-dependent protein catabolic process;GO:0032880/…	--
ENSMUSG00000049387	7.726	9.302	3.511	2.295	8.514	2.903	-1.55229	0.00420128	0.315299	Cox7b2	cytochrome c oxidase subunit 7B2 [Source:MGI Symbol;Acc:MGI:1925424]	Metabolism;Human Diseases;Human Diseases;Human Diseases;Human Diseases;Human Diseases;Human Diseases;Organismal Systems;Human Diseases;Human Diseases;Human Diseases;Metabolism;Organismal Systems	Global and overview maps;Neurodegenerative disease;Neurodegenerative disease;Neurodegenerative disease;Neurodegenerative disease;Neurodegenerative disease;Neurodegenerative disease;Environmental adaptation;Cancer: overview;Cardiovascular disease;Endocrine and metabolic disease;Energy metabolism;Circulatory system	ko01100//Metabolic pathways;ko05022//Pathways of neurodegeneration - multiple diseases;ko05010//Alzheimer disease;ko05014//Amyotrophic lateral sclerosis;ko05016//Huntington disease;ko05020//Prion disease;ko05012//Parkinson disease;ko04714//Thermogenesis;ko05208//Chemical carcinogenesis - reactive oxygen species;ko05415//Diabetic cardiomyopathy;ko04932//Non-alcoholic fatty liver disease;ko00190//O…	K02271;K02271;K02271;K02271;K02271;K02271;K02271;K02271;K02271;K02271;K02271;K02271;K02271	GO:0005739//mitochondrion;GO:0005746//mitochondrial respirasome;GO:0016020//membrane;GO:0045277//respiratory chain complex IV	GO:0003674//molecular_function	GO:0006119//oxidative phosphorylation;GO:0006123//mitochondrial electron transport, cytochrome c to oxygen;GO:0007283//spermatogenesis	--
ENSMUSG00000059552	111.748	100.874	70.929	74.36	106.311	72.6445	-0.549365	0.00427553	0.318351	Trp53	transformation related protein 53 [Source:MGI Symbol;Acc:MGI:98834]	Human Diseases;Human Diseases;Human Diseases;Environmental Information Processing;Human Diseases;Human Diseases;Environmental Information Processing;Human Diseases;Human Diseases;Human Diseases;Human Diseases;Human Diseases;Human Diseases;Human Diseases;Human Diseases;Human Diseases;Cellular Processes;Environmental Information Processing;Human Diseases;Human Diseases;Human Diseases;Human Diseases…	Cancer: overview;Infectious disease: viral;Neurodegenerative disease;Signal transduction;Infectious disease: viral;Neurodegenerative disease;Signal transduction;Neurodegenerative disease;Infectious disease: viral;Infectious disease: viral;Infectious disease: viral;Cancer: overview;Cardiovascular disease;Infectious disease: viral;Cancer: overview;Cancer: overview;Cell growth and death;Signal trans…	ko05200//Pathways in cancer;ko05168//Herpes simplex virus 1 infection;ko05014//Amyotrophic lateral sclerosis;ko04151//PI3K-Akt signaling pathway;ko05165//Human papillomavirus infection;ko05016//Huntington disease;ko04010//MAPK signaling pathway;ko05012//Parkinson disease;ko05163//Human cytomegalovirus infection;ko05166//Human T-cell leukemia virus 1 infection;ko05169//Epstein-Barr virus infection…	K04451;K04451;K04451;K04451;K04451;K04451;K04451;K04451;K04451;K04451;K04451;K04451;K04451;K04451;K04451;K04451;K04451;K04451;K04451;K04451;K04451;K04451;K04451;K04451;K04451;K04451;K04451;K04451;K04451;K04451;K04451;K04451;K04451;K04451;K04451;K04451;K04451;K04451;K04451;K04451;K04451;K04451;K04451;K04451;K04451;K04451;K04451;K04451;K04451;K04451	GO:0000785//chromatin;GO:0005634//nucleus;GO:0005654//nucleoplasm;GO:0005657//replication fork;GO:0005667//transcription regulator complex;GO:0005730//nucleolus;GO:0005737//cytoplasm;GO:0005739//mitochondrion;GO:0005759//mitochondrial matrix;GO:0005783//endoplasmic reticulum;GO:0005813//centrosome;GO:0005829//cytosol;GO:0005856//cytoskeleton;GO:0016363//nuclear matrix;GO:0016604//nuclear body;GO:…	GO:0000976//transcription cis-regulatory region binding;GO:0000977//RNA polymerase II transcription regulatory region sequence-specific DNA binding;GO:0000978//RNA polymerase II cis-regulatory region sequence-specific DNA binding;GO:0000981//DNA-binding transcription factor activity, RNA polymerase II-specific;GO:0000987//cis-regulatory region sequence-specific DNA binding;GO:0001046//core promot…	GO:0000122//negative regulation of transcription by RNA polymerase II;GO:0000423//mitophagy;GO:0001701//in utero embryonic development;GO:0001756//somitogenesis;GO:0001836//release of cytochrome c from mitochondria;GO:0002244//hematopoietic progenitor cell differentiation;GO:0002309//T cell proliferation involved in immune response;GO:0002326//B cell lineage commitment;GO:0002360//T cell lineage …	P53
ENSMUSG00000006378	47.573	45.289	22.996	32.805	46.431	27.9005	-0.734797	0.00429601	0.318351	Gcat	glycine C-acetyltransferase (2-amino-3-ketobutyrate-coenzyme A ligase) [Source:MGI Symbol;Acc:MGI:1349389]	Metabolism;Metabolism	Global and overview maps;Amino acid metabolism	ko01100//Metabolic pathways;ko00260//Glycine, serine and threonine metabolism	K00639;K00639	GO:0005634//nucleus;GO:0005654//nucleoplasm;GO:0005739//mitochondrion;GO:0005743//mitochondrial inner membrane;GO:0016607//nuclear speck	GO:0003674//molecular_function;GO:0008890//glycine C-acetyltransferase activity;GO:0016740//transferase activity;GO:0016746//acyltransferase activity;GO:0030170//pyridoxal phosphate binding	GO:0006567//threonine catabolic process;GO:0008150//biological_process;GO:0009058//biosynthetic process;GO:0019518//L-threonine catabolic process to glycine	--
ENSMUSG00000007891	470.541	328.644	202.352	301.075	399.592	251.714	-0.666747	0.00429777	0.318351	Ctsd	cathepsin D [Source:MGI Symbol;Acc:MGI:88562]	Human Diseases;Human Diseases;Cellular Processes;Cellular Processes;Cellular Processes;Organismal Systems;Environmental Information Processing	Cardiovascular disease;Infectious disease: bacterial;Transport and catabolism;Transport and catabolism;Cell growth and death;Endocrine system;Signal transduction	ko05415//Diabetic cardiomyopathy;ko05152//Tuberculosis;ko04140//Autophagy - animal;ko04142//Lysosome;ko04210//Apoptosis;ko04915//Estrogen signaling pathway;ko04071//Sphingolipid signaling pathway	K01379;K01379;K01379;K01379;K01379;K01379;K01379	GO:0005576//extracellular region;GO:0005615//extracellular space;GO:0005739//mitochondrion;GO:0005764//lysosome;GO:0005765//lysosomal membrane;GO:0010008//endosome membrane;GO:0031904//endosome lumen;GO:0042470//melanosome;GO:0045121//membrane raft;GO:0062023//collagen-containing extracellular matrix;GO:0098830//presynaptic endosome;GO:0098982//GABA-ergic synapse	GO:0004175//endopeptidase activity;GO:0004190//aspartic-type endopeptidase activity;GO:0005515//protein binding;GO:0008233//peptidase activity;GO:0016787//hydrolase activity;GO:0042277//peptide binding;GO:0070001//aspartic-type peptidase activity	GO:0000045//autophagosome assembly;GO:0006508//proteolysis;GO:0030163//protein catabolic process;GO:0038020//insulin receptor recycling;GO:0042159//lipoprotein catabolic process;GO:0043065//positive regulation of apoptotic process;GO:0070201//regulation of establishment of protein localization;GO:1901143//insulin catabolic process	--
ENSMUSG00000109372	0.102	0.102	0.403	0.48	0.102	0.4415	2.11384	0.00431898	0.318543	Gm19410	predicted gene, 19410 [Source:MGI Symbol;Acc:MGI:5011595]	-	-	-	-	GO:0005886//plasma membrane;GO:0016020//membrane	GO:0005509//calcium ion binding;GO:0005515//protein binding	GO:0006897//endocytosis;GO:0016192//vesicle-mediated transport	--
ENSMUSG00000040550	37.325	42.432	56.368	70.384	39.8785	63.376	0.668325	0.00436403	0.320485	Otud6b	OTU domain containing 6B [Source:MGI Symbol;Acc:MGI:1919451]	-	-	-	-	GO:0016281//eukaryotic translation initiation factor 4F complex	GO:0004843//cysteine-type deubiquitinase activity;GO:0008234//cysteine-type peptidase activity	GO:0006508//proteolysis;GO:0008283//cell population proliferation;GO:0016579//protein deubiquitination;GO:0043248//proteasome assembly	--
ENSMUSG00000029415	5.226	4.329	9.665	9.6	4.7775	9.6325	1.01165	0.00443485	0.324294	Sdad1	SDA1 domain containing 1 [Source:MGI Symbol;Acc:MGI:2140779]	-	-	-	-	GO:0005634//nucleus;GO:0005654//nucleoplasm;GO:0005730//nucleolus	-	GO:0000055//ribosomal large subunit export from nucleus;GO:0015031//protein transport;GO:0042254//ribosome biogenesis;GO:0042273//ribosomal large subunit biogenesis	--
ENSMUSG00000006335	6.64	8.375	17.557	11.655	7.5075	14.606	0.960157	0.00445759	0.32457	Tfpt	TCF3 (E2A) fusion partner [Source:MGI Symbol;Acc:MGI:1916964]	Genetic Information Processing	Chromosome	ko03082//ATP-dependent chromatin remodeling	K11670	GO:0005634//nucleus;GO:0005654//nucleoplasm;GO:0005737//cytoplasm;GO:0005884//actin filament;GO:0031011//Ino80 complex	GO:0003677//DNA binding;GO:0019901//protein kinase binding;GO:0044877//protein-containing complex binding	GO:0000723//telomere maintenance;GO:0006275//regulation of DNA replication;GO:0006281//DNA repair;GO:0006282//regulation of DNA repair;GO:0006310//DNA recombination;GO:0006338//chromatin remodeling;GO:0006915//apoptotic process;GO:0008584//male gonad development;GO:0033044//regulation of chromosome organization;GO:0043065//positive regulation of apoptotic process;GO:0045739//positive regulation o…	--
ENSMUSG00000034563	3.854	5.357	8.775	8.165	4.6055	8.47	0.879004	0.00450132	0.326364	Ccpg1	cell cycle progression 1 [Source:MGI Symbol;Acc:MGI:1196419]	-	-	-	-	GO:0016020//membrane	GO:0005515//protein binding	GO:0008284//positive regulation of cell population proliferation;GO:0045787//positive regulation of cell cycle;GO:0045944//positive regulation of transcription by RNA polymerase II	--
ENSMUSG00000016256	15.266	15.174	35.943	21.145	15.22	28.544	0.907219	0.00456878	0.327628	Ctsz	cathepsin Z [Source:MGI Symbol;Acc:MGI:1891190]	Cellular Processes;Cellular Processes	Transport and catabolism;Cell growth and death	ko04142//Lysosome;ko04210//Apoptosis	K08568;K08568	GO:0005615//extracellular space;GO:0005764//lysosome;GO:0005783//endoplasmic reticulum;GO:0005938//cell cortex;GO:0009986//cell surface;GO:0030426//growth cone;GO:0031410//cytoplasmic vesicle;GO:0043231//intracellular membrane-bounded organelle;GO:0062023//collagen-containing extracellular matrix	GO:0004180//carboxypeptidase activity;GO:0004197//cysteine-type endopeptidase activity;GO:0008234//cysteine-type peptidase activity	GO:0006508//proteolysis;GO:0010757//negative regulation of plasminogen activation;GO:0051603//proteolysis involved in protein catabolic process;GO:0060441//epithelial tube branching involved in lung morphogenesis	--
ENSMUSG00000024539	29.992	34.676	50.509	54.517	32.334	52.513	0.699623	0.00457562	0.327628	Ptpn2	protein tyrosine phosphatase, non-receptor type 2 [Source:MGI Symbol;Acc:MGI:97806]	Environmental Information Processing	Signal transduction	ko04630//JAK-STAT signaling pathway	K18026	GO:0005634//nucleus;GO:0005654//nucleoplasm;GO:0005737//cytoplasm;GO:0005783//endoplasmic reticulum;GO:0005793//endoplasmic reticulum-Golgi intermediate compartment;GO:0005829//cytosol;GO:0005886//plasma membrane;GO:0031904//endosome lumen	GO:0004721//phosphoprotein phosphatase activity;GO:0004725//protein tyrosine phosphatase activity;GO:0004726//non-membrane spanning protein tyrosine phosphatase activity;GO:0005178//integrin binding;GO:0005515//protein binding;GO:0019901//protein kinase binding;GO:0019905//syntaxin binding;GO:0030971//receptor tyrosine kinase binding;GO:0097677//STAT family protein binding	GO:0000122//negative regulation of transcription by RNA polymerase II;GO:0006470//protein dephosphorylation;GO:0008285//negative regulation of cell population proliferation;GO:0008286//insulin receptor signaling pathway;GO:0010804//negative regulation of tumor necrosis factor-mediated signaling pathway;GO:0010888//negative regulation of lipid storage;GO:0016311//dephosphorylation;GO:0030183//B ce…	--
ENSMUSG00000032621	3.691	3.072	6.263	6.289	3.3815	6.276	0.892182	0.00457618	0.327628	Srek1	splicing regulatory glutamine/lysine-rich protein 1 [Source:MGI Symbol;Acc:MGI:2145245]	-	-	-	-	GO:0005634//nucleus;GO:0005681//spliceosomal complex	GO:0003674//molecular_function;GO:0003676//nucleic acid binding;GO:0003723//RNA binding	GO:0006397//mRNA processing;GO:0008150//biological_process;GO:0008380//RNA splicing	--
ENSMUSG00000054604	4.732	4.942	8.224	8.235	4.837	8.2295	0.766692	0.0046752	0.333322	Cggbp1	CGG triplet repeat binding protein 1 [Source:MGI Symbol;Acc:MGI:2146370]	-	-	-	-	GO:0005634//nucleus;GO:0005654//nucleoplasm	GO:0003677//DNA binding;GO:0003690//double-stranded DNA binding;GO:0042802//identical protein binding;GO:0140297//DNA-binding transcription factor binding	GO:0000122//negative regulation of transcription by RNA polymerase II;GO:0006357//regulation of transcription by RNA polymerase II;GO:0010468//regulation of gene expression;GO:0040029//epigenetic regulation of gene expression	--
ENSMUSG00000019797	70.91	52.351	106.829	98.555	61.6305	102.692	0.736607	0.00470851	0.334304	Mtres1	mitochondrial transcription rescue factor 1 [Source:MGI Symbol;Acc:MGI:1915101]	-	-	-	-	GO:0005739//mitochondrion;GO:0005759//mitochondrial matrix	GO:0000049//tRNA binding;GO:0003723//RNA binding;GO:0043023//ribosomal large subunit binding	GO:0072344//rescue of stalled ribosome;GO:1903108//regulation of mitochondrial transcription	--
ENSMUSG00000060459	13.886	10.661	4.678	6.591	12.2735	5.6345	-1.12319	0.00477094	0.334712	Kng2	kininogen 2 [Source:MGI Symbol;Acc:MGI:3027157]	Human Diseases;Environmental Information Processing;Cellular Processes;Environmental Information Processing;Organismal Systems;Environmental Information Processing;Human Diseases;Organismal Systems;Human Diseases	Cancer: overview;Signaling molecules and interaction;Cell motility;Signal transduction;Sensory system;Signal transduction;Infectious disease: parasitic;Immune system;Infectious disease: parasitic	ko05200//Pathways in cancer;ko04080//Neuroactive ligand-receptor interaction;ko04810//Regulation of actin cytoskeleton;ko04022//cGMP-PKG signaling pathway;ko04750//Inflammatory mediator regulation of TRP channels;ko04071//Sphingolipid signaling pathway;ko05142//Chagas disease;ko04610//Complement and coagulation cascades;ko05143//African trypanosomiasis	K03898;K03898;K03898;K03898;K03898;K03898;K03898;K03898;K03898	GO:0005576//extracellular region;GO:0005615//extracellular space;GO:0043204//perikaryon;GO:0062023//collagen-containing extracellular matrix	GO:0002020//protease binding;GO:0004869//cysteine-type endopeptidase inhibitor activity	GO:0006954//inflammatory response;GO:0007204//positive regulation of cytosolic calcium ion concentration;GO:0007596//blood coagulation;GO:0030195//negative regulation of blood coagulation;GO:0042311//vasodilation	--
ENSMUSG00000031171	79.165	53.285	36.842	46.913	66.225	41.8775	-0.661201	0.00480647	0.334712	Ftsj1	FtsJ RNA 2'-O-methyltransferase 1 [Source:MGI Symbol;Acc:MGI:1859648]	-	-	-	-	GO:0005634//nucleus;GO:0005737//cytoplasm;GO:0005829//cytosol	GO:0008168//methyltransferase activity;GO:0008175//tRNA methyltransferase activity;GO:0016423//tRNA (guanine) methyltransferase activity;GO:0016427//tRNA (cytidine) methyltransferase activity;GO:0106339//tRNA (cytidine(32)-2'-O)-methyltransferase activity;GO:0106340//tRNA (guanine(34)-2'-O)-methyltransferase activity;GO:1904047//S-adenosyl-L-methionine binding	GO:0001510//RNA methylation;GO:0002128//tRNA nucleoside ribose methylation;GO:0002130//wobble position ribose methylation;GO:0002181//cytoplasmic translation;GO:0008033//tRNA processing;GO:0022008//neurogenesis;GO:0030488//tRNA methylation;GO:0032259//methylation	--
ENSMUSG00000037262	2.444	2.35	5.575	5.534	2.397	5.5545	1.21243	0.00481057	0.334712	Kin	Kin17 DNA and RNA binding protein [Source:MGI Symbol;Acc:MGI:96676]	-	-	-	-	GO:0005634//nucleus;GO:0005654//nucleoplasm;GO:0005737//cytoplasm;GO:0016363//nuclear matrix;GO:0032991//protein-containing complex;GO:0043231//intracellular membrane-bounded organelle	GO:0003677//DNA binding;GO:0003690//double-stranded DNA binding;GO:0003723//RNA binding;GO:0046872//metal ion binding	GO:0006260//DNA replication;GO:0006281//DNA repair;GO:0006310//DNA recombination;GO:0006397//mRNA processing;GO:0006974//DNA damage response	--
ENSMUSG00000032641	9.332	7.431	3.88	5.977	8.3815	4.9285	-0.76606	0.00481089	0.334712	Gpr19	G protein-coupled receptor 19 [Source:MGI Symbol;Acc:MGI:892973]	-	-	-	-	GO:0005886//plasma membrane;GO:0005929//cilium;GO:0016020//membrane;GO:0043005//neuron projection	GO:0004930//G protein-coupled receptor activity	GO:0007186//G protein-coupled receptor signaling pathway	--
ENSMUSG00000037706	125.303	106.882	83.398	71.27	116.093	77.334	-0.5861	0.0048226	0.334712	Cd81	CD81 antigen [Source:MGI Symbol;Acc:MGI:1096398]	Human Diseases;Organismal Systems;Human Diseases	Infectious disease: viral;Immune system;Infectious disease: parasitic	ko05160//Hepatitis C;ko04662//B cell receptor signaling pathway;ko05144//Malaria	K06508;K06508;K06508	GO:0001772//immunological synapse;GO:0005886//plasma membrane;GO:0009925//basal plasma membrane;GO:0016020//membrane;GO:0016323//basolateral plasma membrane;GO:0016324//apical plasma membrane;GO:0031982//vesicle;GO:0070062//extracellular exosome;GO:0097197//tetraspanin-enriched microdomain	GO:0001618//virus receptor activity;GO:0005178//integrin binding;GO:0005515//protein binding;GO:0008289//lipid binding;GO:0015485//cholesterol binding;GO:0042289//MHC class II protein binding;GO:1990459//transferrin receptor binding	GO:0001771//immunological synapse formation;GO:0002250//adaptive immune response;GO:0002455//humoral immune response mediated by circulating immunoglobulin;GO:0002863//positive regulation of inflammatory response to antigenic stimulus;GO:0014905//myoblast fusion involved in skeletal muscle regeneration;GO:0030890//positive regulation of B cell proliferation;GO:0031623//receptor internalization;GO…	--
ENSMUSG00000060509	0.079	0.092	0.807	0.237	0.0855	0.522	2.61005	0.0048546	0.334712	Xcr1	chemokine (C motif) receptor 1 [Source:MGI Symbol;Acc:MGI:1346338]	Environmental Information Processing;Organismal Systems;Environmental Information Processing	Signaling molecules and interaction;Immune system;Signaling molecules and interaction	ko04060//Cytokine-cytokine receptor interaction;ko04062//Chemokine signaling pathway;ko04061//Viral protein interaction with cytokine and cytokine receptor	K04193;K04193;K04193	GO:0005886//plasma membrane;GO:0009897//external side of plasma membrane;GO:0016020//membrane	GO:0004930//G protein-coupled receptor activity;GO:0004950//chemokine receptor activity;GO:0016493//C-C chemokine receptor activity;GO:0019957//C-C chemokine binding	GO:0006935//chemotaxis;GO:0006955//immune response;GO:0007186//G protein-coupled receptor signaling pathway;GO:0007204//positive regulation of cytosolic calcium ion concentration;GO:0019722//calcium-mediated signaling;GO:0034097//response to cytokine;GO:0051209//release of sequestered calcium ion into cytosol;GO:0060326//cell chemotaxis;GO:0070098//chemokine-mediated signaling pathway	--
ENSMUSG00000017664	24.074	16.565	11.247	12.758	20.3195	12.0025	-0.75953	0.00486876	0.334712	Slc35c2	solute carrier family 35, member C2 [Source:MGI Symbol;Acc:MGI:2385166]	-	-	-	-	GO:0005654//nucleoplasm;GO:0005793//endoplasmic reticulum-Golgi intermediate compartment;GO:0005794//Golgi apparatus;GO:0005801//cis-Golgi network;GO:0016020//membrane;GO:0033116//endoplasmic reticulum-Golgi intermediate compartment membrane	GO:0015297//antiporter activity	GO:0010629//negative regulation of gene expression;GO:0015786//UDP-glucose transmembrane transport;GO:0036065//fucosylation;GO:0036066//protein O-linked fucosylation;GO:0045747//positive regulation of Notch signaling pathway	--
ENSMUSG00000018339	144.89	87.75	83.951	43.264	116.32	63.6075	-0.87083	0.0048793	0.334712	Gpx3	glutathione peroxidase 3 [Source:MGI Symbol;Acc:MGI:105102]	Metabolism;Human Diseases;Human Diseases;Human Diseases;Organismal Systems;Metabolism	Global and overview maps;Neurodegenerative disease;Neurodegenerative disease;Neurodegenerative disease;Endocrine system;Metabolism of other amino acids	ko01100//Metabolic pathways;ko05022//Pathways of neurodegeneration - multiple diseases;ko05014//Amyotrophic lateral sclerosis;ko05016//Huntington disease;ko04918//Thyroid hormone synthesis;ko00480//Glutathione metabolism	K00432;K00432;K00432;K00432;K00432;K00432	GO:0005576//extracellular region;GO:0005615//extracellular space	GO:0004601//peroxidase activity;GO:0004602//glutathione peroxidase activity;GO:0008430//selenium binding;GO:0042802//identical protein binding;GO:0045340//mercury ion binding	GO:0006979//response to oxidative stress;GO:0042744//hydrogen peroxide catabolic process;GO:0098869//cellular oxidant detoxification	--
ENSMUSG00000002658	7.076	9.287	14.407	15.392	8.1815	14.8995	0.864827	0.00489031	0.334712	Gtf2f1	general transcription factor IIF, polypeptide 1 [Source:MGI Symbol;Acc:MGI:1923848]	Genetic Information Processing	Transcription	ko03022//Basal transcription factors	K03138	GO:0005634//nucleus;GO:0005654//nucleoplasm;GO:0005669//transcription factor TFIID complex;GO:0005674//transcription factor TFIIF complex;GO:0030054//cell junction;GO:0032991//protein-containing complex;GO:0043231//intracellular membrane-bounded organelle	GO:0001091//RNA polymerase II general transcription initiation factor binding;GO:0001096//TFIIF-class transcription factor complex binding;GO:0003677//DNA binding;GO:0005515//protein binding;GO:0016251//RNA polymerase II general transcription initiation factor activity;GO:0019211//phosphatase activator activity;GO:0019903//protein phosphatase binding;GO:0019904//protein domain specific binding;GO…	GO:0006367//transcription initiation at RNA polymerase II promoter;GO:0006368//transcription elongation by RNA polymerase II;GO:0009615//response to virus;GO:0032091//negative regulation of protein binding;GO:0032968//positive regulation of transcription elongation by RNA polymerase II;GO:0045944//positive regulation of transcription by RNA polymerase II	--
ENSMUSG00000051579	11.732	6.66	28.638	12.785	9.196	20.7115	1.17135	0.00494187	0.3357	Tceal8	transcription elongation factor A (SII)-like 8 [Source:MGI Symbol;Acc:MGI:1913934]	-	-	-	-	GO:0005634//nucleus	-	-	--
ENSMUSG00000050697	9.071	8.305	13.782	14.374	8.688	14.078	0.696346	0.00494834	0.3357	Prkaa1	protein kinase, AMP-activated, alpha 1 catalytic subunit [Source:MGI Symbol;Acc:MGI:2145955]	Environmental Information Processing;Organismal Systems;Cellular Processes;Cellular Processes;Environmental Information Processing;Human Diseases;Organismal Systems;Human Diseases;Human Diseases;Organismal Systems;Environmental Information Processing;Environmental Information Processing;Environmental Information Processing;Human Diseases;Organismal Systems;Human Diseases;Organismal Systems;Organi…	Signal transduction;Environmental adaptation;Cellular community - eukaryotes;Transport and catabolism;Signal transduction;Endocrine and metabolic disease;Endocrine system;Cardiovascular disease;Endocrine and metabolic disease;Endocrine system;Signal transduction;Signal transduction;Signal transduction;Endocrine and metabolic disease;Endocrine system;Cardiovascular disease;Aging;Endocrine system;A…	ko04151//PI3K-Akt signaling pathway;ko04714//Thermogenesis;ko04530//Tight junction;ko04140//Autophagy - animal;ko04150//mTOR signaling pathway;ko04932//Non-alcoholic fatty liver disease;ko04921//Oxytocin signaling pathway;ko05418//Fluid shear stress and atherosclerosis;ko04936//Alcoholic liver disease;ko04910//Insulin signaling pathway;ko04371//Apelin signaling pathway;ko04068//FoxO signaling pat…	K07198;K07198;K07198;K07198;K07198;K07198;K07198;K07198;K07198;K07198;K07198;K07198;K07198;K07198;K07198;K07198;K07198;K07198;K07198;K07198	GO:0000785//chromatin;GO:0005634//nucleus;GO:0005737//cytoplasm;GO:0005829//cytosol;GO:0016324//apical plasma membrane;GO:0016607//nuclear speck;GO:0030424//axon;GO:0030425//dendrite;GO:0031588//nucleotide-activated protein kinase complex;GO:0032991//protein-containing complex;GO:0043025//neuronal cell body	GO:0003682//chromatin binding;GO:0004672//protein kinase activity;GO:0004674//protein serine/threonine kinase activity;GO:0004679//AMP-activated protein kinase activity;GO:0005515//protein binding;GO:0005524//ATP binding;GO:0019900//kinase binding;GO:0044877//protein-containing complex binding;GO:0046872//metal ion binding;GO:0047322//[hydroxymethylglutaryl-CoA reductase (NADPH)] kinase activity;…	GO:0002842//positive regulation of T cell mediated immune response to tumor cell;GO:0006006//glucose metabolic process;GO:0006325//chromatin organization;GO:0006338//chromatin remodeling;GO:0006468//protein phosphorylation;GO:0006633//fatty acid biosynthetic process;GO:0006695//cholesterol biosynthetic process;GO:0006914//autophagy;GO:0008284//positive regulation of cell population proliferation;…	--
ENSMUSG00000024500	2.584	2.598	6.236	4.838	2.591	5.537	1.0956	0.00496707	0.3357	Ppp2r2b	protein phosphatase 2, regulatory subunit B, beta [Source:MGI Symbol;Acc:MGI:1920180]	Environmental Information Processing;Human Diseases;Cellular Processes;Human Diseases;Environmental Information Processing;Organismal Systems;Organismal Systems;Environmental Information Processing;Environmental Information Processing;Organismal Systems;Human Diseases;Genetic Information Processing	Signal transduction;Infectious disease: viral;Cellular community - eukaryotes;Infectious disease: viral;Signal transduction;Circulatory system;Nervous system;Signal transduction;Signal transduction;Immune system;Infectious disease: parasitic;Translation	ko04151//PI3K-Akt signaling pathway;ko05165//Human papillomavirus infection;ko04530//Tight junction;ko05160//Hepatitis C;ko04390//Hippo signaling pathway;ko04261//Adrenergic signaling in cardiomyocytes;ko04728//Dopaminergic synapse;ko04152//AMPK signaling pathway;ko04071//Sphingolipid signaling pathway;ko04660//T cell receptor signaling pathway;ko05142//Chagas disease;ko03015//mRNA surveillance p…	K04354;K04354;K04354;K04354;K04354;K04354;K04354;K04354;K04354;K04354;K04354;K04354	GO:0000159//protein phosphatase type 2A complex;GO:0005737//cytoplasm;GO:0005739//mitochondrion;GO:0005741//mitochondrial outer membrane;GO:0005829//cytosol;GO:0005856//cytoskeleton;GO:0016020//membrane	GO:0005515//protein binding;GO:0019888//protein phosphatase regulator activity;GO:0044877//protein-containing complex binding	GO:0000266//mitochondrial fission;GO:0006626//protein targeting to mitochondrion;GO:0006915//apoptotic process;GO:0043525//positive regulation of neuron apoptotic process;GO:0043653//mitochondrial fragmentation involved in apoptotic process	--
ENSMUSG00000042589	0.175	0.212	0.366	0.658	0.1935	0.512	1.40381	0.00498894	0.3357	Cux2	cut-like homeobox 2 [Source:MGI Symbol;Acc:MGI:107321]	-	-	-	-	GO:0005634//nucleus;GO:0043231//intracellular membrane-bounded organelle	GO:0000977//RNA polymerase II transcription regulatory region sequence-specific DNA binding;GO:0000978//RNA polymerase II cis-regulatory region sequence-specific DNA binding;GO:0000981//DNA-binding transcription factor activity, RNA polymerase II-specific;GO:0001227//DNA-binding transcription repressor activity, RNA polymerase II-specific;GO:0003677//DNA binding;GO:0043565//sequence-specific DNA …	GO:0000122//negative regulation of transcription by RNA polymerase II;GO:0006355//regulation of DNA-templated transcription;GO:0006357//regulation of transcription by RNA polymerase II;GO:0007614//short-term memory;GO:0010628//positive regulation of gene expression;GO:0045892//negative regulation of DNA-templated transcription;GO:0050775//positive regulation of dendrite morphogenesis;GO:0050890//…	CUT
ENSMUSG00000015335	86.193	65.033	43.105	54.175	75.613	48.64	-0.636491	0.00501817	0.3357	Zdhhc12	zinc finger, DHHC domain containing 12 [Source:MGI Symbol;Acc:MGI:1913470]	-	-	-	-	GO:0000139//Golgi membrane;GO:0005783//endoplasmic reticulum;GO:0005789//endoplasmic reticulum membrane;GO:0005794//Golgi apparatus;GO:0016020//membrane;GO:0043197//dendritic spine	GO:0016409//palmitoyltransferase activity;GO:0016746//acyltransferase activity;GO:0019706//protein-cysteine S-palmitoyltransferase activity	GO:0006612//protein targeting to membrane;GO:0018230//peptidyl-L-cysteine S-palmitoylation;GO:0032230//positive regulation of synaptic transmission, GABAergic;GO:0097116//gephyrin clustering involved in postsynaptic density assembly;GO:1900226//negative regulation of NLRP3 inflammasome complex assembly	--
ENSMUSG00000004567	26.076	17.028	12.432	14.36	21.552	13.396	-0.686019	0.00502434	0.3357	Mcoln1	mucolipin 1 [Source:MGI Symbol;Acc:MGI:1890498]	Environmental Information Processing;Cellular Processes	Signal transduction;Transport and catabolism	ko04020//Calcium signaling pathway;ko04142//Lysosome	K04992;K04992	GO:0001891//phagocytic cup;GO:0005654//nucleoplasm;GO:0005764//lysosome;GO:0005765//lysosomal membrane;GO:0005768//endosome;GO:0005770//late endosome;GO:0005794//Golgi apparatus;GO:0005886//plasma membrane;GO:0016020//membrane;GO:0030670//phagocytic vesicle membrane;GO:0031902//late endosome membrane;GO:0042995//cell projection;GO:0043231//intracellular membrane-bounded organelle;GO:0043235//rece…	GO:0005253//monoatomic anion channel activity;GO:0005261//monoatomic cation channel activity;GO:0005262//calcium channel activity;GO:0005267//potassium channel activity;GO:0005272//sodium channel activity;GO:0005381//iron ion transmembrane transporter activity;GO:0005515//protein binding;GO:0008289//lipid binding;GO:0042802//identical protein binding;GO:0072345//NAADP-sensitive calcium-release ch…	GO:0002250//adaptive immune response;GO:0006816//calcium ion transport;GO:0016197//endosomal transport;GO:0019722//calcium-mediated signaling;GO:0034220//monoatomic ion transmembrane transport;GO:0034755//iron ion transmembrane transport;GO:0035725//sodium ion transmembrane transport;GO:0051209//release of sequestered calcium ion into cytosol;GO:0051289//protein homotetramerization;GO:0070588//ca…	--
ENSMUSG00000001642	65.993	60.707	45.188	37.795	63.35	41.4915	-0.610529	0.00504207	0.3357	Akr1b1	aldo-keto reductase family 1 member B [Source:MGI Symbol;Acc:MGI:1353494]	Metabolism;Metabolism;Metabolism;Metabolism;Metabolism;Metabolism	Global and overview maps;Lipid metabolism;Carbohydrate metabolism;Carbohydrate metabolism;Carbohydrate metabolism;Metabolism of cofactors and vitamins	ko01100//Metabolic pathways;ko00561//Glycerolipid metabolism;ko00040//Pentose and glucuronate interconversions;ko00051//Fructose and mannose metabolism;ko00052//Galactose metabolism;ko00790//Folate biosynthesis	K00011;K00011;K00011;K00011;K00011;K00011	GO:0005615//extracellular space;GO:0005654//nucleoplasm;GO:0005737//cytoplasm;GO:0005829//cytosol;GO:0032838//plasma membrane bounded cell projection cytoplasm;GO:0033010//paranodal junction;GO:0042629//mast cell granule;GO:0043220//Schmidt-Lanterman incisure;GO:0048471//perinuclear region of cytoplasm;GO:0097454//Schwann cell microvillus	GO:0001758//retinal dehydrogenase activity;GO:0004032//alditol:NADP+ 1-oxidoreductase activity;GO:0016491//oxidoreductase activity;GO:0018505//cis-1,2-dihydro-1,2-dihydroxynaphthalene dehydrogenase activity;GO:0036130//prostaglandin H2 endoperoxidase reductase activity;GO:0043795//glyceraldehyde oxidoreductase activity;GO:0047655//allyl-alcohol dehydrogenase activity;GO:0047939//L-glucuronate red…	GO:0001523//retinoid metabolic process;GO:0001894//tissue homeostasis;GO:0002070//epithelial cell maturation;GO:0003091//renal water homeostasis;GO:0005996//monosaccharide metabolic process;GO:0006061//sorbitol biosynthetic process;GO:0006629//lipid metabolic process;GO:0006693//prostaglandin metabolic process;GO:0019853//L-ascorbic acid biosynthetic process;GO:0031098//stress-activated protein k…	--
ENSMUSG00000030800	96.745	75.625	54.844	60.436	86.185	57.64	-0.580366	0.00510556	0.337277	Prss8	serine protease 8 (prostasin) [Source:MGI Symbol;Acc:MGI:1923810]	-	-	-	-	GO:0005886//plasma membrane	GO:0004252//serine-type endopeptidase activity;GO:0008236//serine-type peptidase activity	GO:0006508//proteolysis	--
ENSMUSG00000029249	5.291	4.692	8.502	7.884	4.9915	8.193	0.714918	0.00512707	0.337277	Rest	RE1-silencing transcription factor [Source:MGI Symbol;Acc:MGI:104897]	Human Diseases;Cellular Processes	Neurodegenerative disease;Cellular community - eukaryotes	ko05016//Huntington disease;ko04550//Signaling pathways regulating pluripotency of stem cells	K09222;K09222	GO:0000785//chromatin;GO:0005634//nucleus;GO:0005654//nucleoplasm;GO:0005737//cytoplasm;GO:0005829//cytosol;GO:0017053//transcription repressor complex;GO:0032991//protein-containing complex	GO:0000976//transcription cis-regulatory region binding;GO:0000978//RNA polymerase II cis-regulatory region sequence-specific DNA binding;GO:0000979//RNA polymerase II core promoter sequence-specific DNA binding;GO:0001227//DNA-binding transcription repressor activity, RNA polymerase II-specific;GO:0003677//DNA binding;GO:0003682//chromatin binding;GO:0003700//DNA-binding transcription factor act…	GO:0000122//negative regulation of transcription by RNA polymerase II;GO:0000381//regulation of alternative mRNA splicing, via spliceosome;GO:0001666//response to hypoxia;GO:0002244//hematopoietic progenitor cell differentiation;GO:0002931//response to ischemia;GO:0006338//chromatin remodeling;GO:0008285//negative regulation of cell population proliferation;GO:0010468//regulation of gene expressi…	zf-C2H2
ENSMUSG00000041548	31.405	29.408	13.065	23.251	30.4065	18.158	-0.743774	0.00513744	0.337277	Hspb8	heat shock protein 8 [Source:MGI Symbol;Acc:MGI:2135756]	-	-	-	-	GO:0005634//nucleus;GO:0005654//nucleoplasm;GO:0005737//cytoplasm;GO:0005829//cytosol;GO:0101031//protein folding chaperone complex	GO:0005515//protein binding;GO:0042802//identical protein binding;GO:0042803//protein homodimerization activity	GO:0034620//cellular response to unfolded protein;GO:1905337//positive regulation of aggrephagy	--
ENSMUSG00000022528	21.253	18.329	36.862	30.245	19.791	33.5535	0.761619	0.00516447	0.337277	Hes1	hes family bHLH transcription factor 1 [Source:MGI Symbol;Acc:MGI:104853]	Human Diseases;Human Diseases;Human Diseases;Human Diseases;Environmental Information Processing;Genetic Information Processing;Human Diseases	Cancer: overview;Infectious disease: viral;Infectious disease: viral;Cancer: specific types;Signal transduction;Replication and repair;Endocrine and metabolic disease	ko05200//Pathways in cancer;ko05165//Human papillomavirus infection;ko05169//Epstein-Barr virus infection;ko05224//Breast cancer;ko04330//Notch signaling pathway;ko03460//Fanconi anemia pathway;ko04950//Maturity onset diabetes of the young	K06054;K06054;K06054;K06054;K06054;K06054;K06054	GO:0000785//chromatin;GO:0005634//nucleus;GO:0005654//nucleoplasm;GO:0005737//cytoplasm;GO:0016363//nuclear matrix;GO:0032991//protein-containing complex	GO:0000981//DNA-binding transcription factor activity, RNA polymerase II-specific;GO:0001217//DNA-binding transcription repressor activity;GO:0001222//transcription corepressor binding;GO:0001227//DNA-binding transcription repressor activity, RNA polymerase II-specific;GO:0003677//DNA binding;GO:0003682//chromatin binding;GO:0005515//protein binding;GO:0008432//JUN kinase binding;GO:0042802//iden…	GO:0000122//negative regulation of transcription by RNA polymerase II;GO:0001701//in utero embryonic development;GO:0001709//cell fate determination;GO:0001889//liver development;GO:0002085//inhibition of neuroepithelial cell differentiation;GO:0003143//embryonic heart tube morphogenesis;GO:0003151//outflow tract morphogenesis;GO:0003266//regulation of secondary heart field cardioblast proliferat…	bHLH
ENSMUSG00000030793	236.211	221.99	160.465	158.13	229.101	159.298	-0.524257	0.00516706	0.337277	Pycard	PYD and CARD domain containing [Source:MGI Symbol;Acc:MGI:1931465]	Human Diseases;Human Diseases;Organismal Systems;Cellular Processes;Human Diseases;Human Diseases;Organismal Systems;Organismal Systems;Human Diseases;Human Diseases	Infectious disease: bacterial;Cardiovascular disease;Immune system;Cell growth and death;Infectious disease: viral;Infectious disease: bacterial;Immune system;Immune system;Infectious disease: bacterial;Infectious disease: bacterial	ko05132//Salmonella infection;ko05417//Lipid and atherosclerosis;ko04621//NOD-like receptor signaling pathway;ko04217//Necroptosis;ko05164//Influenza A;ko05135//Yersinia infection;ko04625//C-type lectin receptor signaling pathway;ko04623//Cytosolic DNA-sensing pathway;ko05133//Pertussis;ko05134//Legionellosis	K12799;K12799;K12799;K12799;K12799;K12799;K12799;K12799;K12799;K12799	GO:0000139//Golgi membrane;GO:0005576//extracellular region;GO:0005634//nucleus;GO:0005654//nucleoplasm;GO:0005730//nucleolus;GO:0005737//cytoplasm;GO:0005739//mitochondrion;GO:0005783//endoplasmic reticulum;GO:0005829//cytosol;GO:0005874//microtubule;GO:0008385//IkappaB kinase complex;GO:0032991//protein-containing complex;GO:0043025//neuronal cell body;GO:0061702//canonical inflammasome complex…	GO:0002020//protease binding;GO:0005138//interleukin-6 receptor binding;GO:0005515//protein binding;GO:0005523//tropomyosin binding;GO:0016505//peptidase activator activity involved in apoptotic process;GO:0017024//myosin I binding;GO:0019899//enzyme binding;GO:0032090//Pyrin domain binding;GO:0042802//identical protein binding;GO:0042803//protein homodimerization activity;GO:0044325//transmembra…	GO:0001773//myeloid dendritic cell activation;GO:0002218//activation of innate immune response;GO:0002221//pattern recognition receptor signaling pathway;GO:0002230//positive regulation of defense response to virus by host;GO:0002277//myeloid dendritic cell activation involved in immune response;GO:0002588//positive regulation of antigen processing and presentation of peptide antigen via MHC clas…	--
ENSMUSG00000055044	108.698	91.333	52.477	77.854	100.016	65.1655	-0.618043	0.00518403	0.337277	Pdlim1	PDZ and LIM domain 1 (elfin) [Source:MGI Symbol;Acc:MGI:1860611]	Cellular Processes	Cell motility	ko04820//Cytoskeleton in muscle cells	K23353	GO:0001725//stress fiber;GO:0005667//transcription regulator complex;GO:0005737//cytoplasm;GO:0005856//cytoskeleton;GO:0005912//adherens junction;GO:0015629//actin cytoskeleton;GO:0030018//Z disc;GO:0031941//filamentous actin	GO:0003713//transcription coactivator activity;GO:0003779//actin binding;GO:0005515//protein binding;GO:0046872//metal ion binding;GO:0051371//muscle alpha-actinin binding	GO:0001666//response to hypoxia;GO:0006357//regulation of transcription by RNA polymerase II;GO:0007507//heart development;GO:0010761//fibroblast migration;GO:0030011//maintenance of cell polarity;GO:0030036//actin cytoskeleton organization;GO:0030950//establishment or maintenance of actin cytoskeleton polarity;GO:0043149//stress fiber assembly;GO:0045893//positive regulation of DNA-templated tra…	--
ENSMUSG00000041147	2.559	2.719	4.141	4.615	2.639	4.378	0.730281	0.00523841	0.337728	Brca2	breast cancer 2, early onset [Source:MGI Symbol;Acc:MGI:109337]	Human Diseases;Human Diseases;Human Diseases;Genetic Information Processing;Genetic Information Processing	Cancer: overview;Cancer: specific types;Cancer: specific types;Replication and repair;Replication and repair	ko05200//Pathways in cancer;ko05224//Breast cancer;ko05212//Pancreatic cancer;ko03460//Fanconi anemia pathway;ko03440//Homologous recombination	K08775;K08775;K08775;K08775;K08775	GO:0000152//nuclear ubiquitin ligase complex;GO:0000781//chromosome, telomeric region;GO:0000800//lateral element;GO:0005634//nucleus;GO:0005654//nucleoplasm;GO:0005694//chromosome;GO:0005737//cytoplasm;GO:0005813//centrosome;GO:0005829//cytosol;GO:0005856//cytoskeleton;GO:0030141//secretory granule;GO:0032991//protein-containing complex;GO:0033593//BRCA2-MAGE-D1 complex;GO:1990391//DNA repair co…	GO:0002020//protease binding;GO:0003677//DNA binding;GO:0003697//single-stranded DNA binding;GO:0005515//protein binding;GO:0010484//histone H3 acetyltransferase activity;GO:0010485//histone H4 acetyltransferase activity;GO:0042802//identical protein binding;GO:0043015//gamma-tubulin binding	GO:0000722//telomere maintenance via recombination;GO:0000724//double-strand break repair via homologous recombination;GO:0001556//oocyte maturation;GO:0001833//inner cell mass cell proliferation;GO:0006281//DNA repair;GO:0006289//nucleotide-excision repair;GO:0006302//double-strand break repair;GO:0006310//DNA recombination;GO:0006338//chromatin remodeling;GO:0006355//regulation of DNA-templated…	--
ENSMUSG00000057666	2688.17	2650.39	1392.87	2139.14	2669.28	1766	-0.595963	0.00523893	0.337728	Gapdh	glyceraldehyde-3-phosphate dehydrogenase [Source:MGI Symbol;Acc:MGI:95640]	Metabolism;Human Diseases;Human Diseases;Human Diseases;Metabolism;Environmental Information Processing;Metabolism;Metabolism	Global and overview maps;Neurodegenerative disease;Infectious disease: bacterial;Cardiovascular disease;Global and overview maps;Signal transduction;Global and overview maps;Carbohydrate metabolism	ko01100//Metabolic pathways;ko05010//Alzheimer disease;ko05132//Salmonella infection;ko05415//Diabetic cardiomyopathy;ko01200//Carbon metabolism;ko04066//HIF-1 signaling pathway;ko01230//Biosynthesis of amino acids;ko00010//Glycolysis / Gluconeogenesis	K00134;K00134;K00134;K00134;K00134;K00134;K00134;K00134	GO:0005634//nucleus;GO:0005737//cytoplasm;GO:0005739//mitochondrion;GO:0005829//cytosol;GO:0005856//cytoskeleton;GO:0005886//plasma membrane;GO:0015630//microtubule cytoskeleton;GO:0031906//late endosome lumen;GO:0043209//myelin sheath;GO:0097452//GAIT complex;GO:0098978//glutamatergic synapse;GO:0099092//postsynaptic density, intracellular component	GO:0000166//nucleotide binding;GO:0004365//glyceraldehyde-3-phosphate dehydrogenase (NAD+) (phosphorylating) activity;GO:0005515//protein binding;GO:0008017//microtubule binding;GO:0016491//oxidoreductase activity;GO:0016620//oxidoreductase activity, acting on the aldehyde or oxo group of donors, NAD or NADP as acceptor;GO:0016740//transferase activity;GO:0019899//enzyme binding;GO:0035605//pepti…	GO:0000226//microtubule cytoskeleton organization;GO:0006006//glucose metabolic process;GO:0006094//gluconeogenesis;GO:0006096//glycolytic process;GO:0006417//regulation of translation;GO:0006915//apoptotic process;GO:0007263//nitric oxide mediated signal transduction;GO:0017148//negative regulation of translation;GO:0019933//cAMP-mediated signaling;GO:0032481//positive regulation of type I inter…	--
ENSMUSG00000026918	5.371	5.427	9.99	7.926	5.399	8.958	0.730484	0.00525555	0.337728	Brd3	bromodomain containing 3 [Source:MGI Symbol;Acc:MGI:1914632]	-	-	-	-	GO:0000785//chromatin;GO:0005634//nucleus;GO:0005694//chromosome	GO:0003682//chromatin binding;GO:0005515//protein binding;GO:0070577//lysine-acetylated histone binding;GO:0106222//lncRNA binding;GO:0140693//molecular condensate scaffold activity	GO:0006325//chromatin organization;GO:0006338//chromatin remodeling;GO:0006355//regulation of DNA-templated transcription;GO:0006357//regulation of transcription by RNA polymerase II;GO:0035987//endodermal cell differentiation;GO:0045944//positive regulation of transcription by RNA polymerase II;GO:0071168//protein localization to chromatin	--
ENSMUSG00000025232	177.877	110.666	60.061	109.321	144.272	84.691	-0.768506	0.00528338	0.337728	Hexa	hexosaminidase A [Source:MGI Symbol;Acc:MGI:96073]	Metabolism;Cellular Processes;Metabolism;Metabolism;Metabolism;Metabolism;Metabolism;Metabolism;Metabolism	Global and overview maps;Transport and catabolism;Lipid metabolism;Carbohydrate metabolism;Glycan biosynthesis and metabolism;Glycan biosynthesis and metabolism;Glycan biosynthesis and metabolism;Glycan biosynthesis and metabolism;Glycan biosynthesis and metabolism	ko01100//Metabolic pathways;ko04142//Lysosome;ko00600//Sphingolipid metabolism;ko00520//Amino sugar and nucleotide sugar metabolism;ko00513//Various types of N-glycan biosynthesis;ko00531//Glycosaminoglycan degradation;ko00511//Other glycan degradation;ko00603//Glycosphingolipid biosynthesis - globo and isoglobo series;ko00604//Glycosphingolipid biosynthesis - ganglio series	K12373;K12373;K12373;K12373;K12373;K12373;K12373;K12373;K12373	GO:0005764//lysosome;GO:0005829//cytosol;GO:0016020//membrane;GO:0042582//azurophil granule;GO:0043202//lysosomal lumen;GO:0043231//intracellular membrane-bounded organelle;GO:1905379//beta-N-acetylhexosaminidase complex	GO:0004553//hydrolase activity, hydrolyzing O-glycosyl compounds;GO:0004563//beta-N-acetylhexosaminidase activity;GO:0008375//acetylglucosaminyltransferase activity;GO:0016798//hydrolase activity, acting on glycosyl bonds;GO:0046982//protein heterodimerization activity;GO:0102148//N-acetyl-beta-D-galactosaminidase activity	GO:0001501//skeletal system development;GO:0005975//carbohydrate metabolic process;GO:0006024//glycosaminoglycan biosynthetic process;GO:0006629//lipid metabolic process;GO:0006689//ganglioside catabolic process;GO:0007040//lysosome organization;GO:0007605//sensory perception of sound;GO:0007626//locomotory behavior;GO:0007628//adult walking behavior;GO:0019915//lipid storage;GO:0019953//sexual r…	--
ENSMUSG00000032525	2.169	1.261	3.416	4.977	1.715	4.1965	1.29098	0.00529126	0.337728	Nktr	natural killer tumor recognition sequence [Source:MGI Symbol;Acc:MGI:97346]	-	-	-	-	GO:0005634//nucleus;GO:0005737//cytoplasm;GO:0005739//mitochondrion;GO:0005886//plasma membrane	GO:0003755//peptidyl-prolyl cis-trans isomerase activity;GO:0016018//cyclosporin A binding	GO:0000413//protein peptidyl-prolyl isomerization;GO:0006457//protein folding	--
ENSMUSG00000055371	11.056	14.455	23.67	22.827	12.7555	23.2485	0.866018	0.00530938	0.337728	Stam2	signal transducing adaptor molecule (SH3 domain and ITAM motif) 2 [Source:MGI Symbol;Acc:MGI:1929100]	Cellular Processes;Environmental Information Processing	Transport and catabolism;Signal transduction	ko04144//Endocytosis;ko04630//JAK-STAT signaling pathway	K04705;K04705	GO:0005654//nucleoplasm;GO:0005737//cytoplasm;GO:0005768//endosome;GO:0005829//cytosol;GO:0016020//membrane;GO:0030139//endocytic vesicle;GO:0031901//early endosome membrane;GO:0043231//intracellular membrane-bounded organelle	GO:0005515//protein binding;GO:0035091//phosphatidylinositol binding;GO:0043130//ubiquitin binding	GO:0007165//signal transduction;GO:0015031//protein transport	--
ENSMUSG00000059498	18.093	20.405	41.752	27.356	19.249	34.554	0.844069	0.0053445	0.338703	Fcgr3	Fc receptor, IgG, low affinity III [Source:MGI Symbol;Acc:MGI:95500]	Human Diseases;Organismal Systems;Human Diseases;Cellular Processes;Human Diseases;Human Diseases;Organismal Systems;Organismal Systems;Human Diseases;Organismal Systems;Human Diseases	Infectious disease: viral;Immune system;Infectious disease: bacterial;Transport and catabolism;Immune disease;Infectious disease: bacterial;Development and regeneration;Immune system;Infectious disease: bacterial;Immune system;Infectious disease: parasitic	ko05171//Coronavirus disease - COVID-19;ko04613//Neutrophil extracellular trap formation;ko05152//Tuberculosis;ko04145//Phagosome;ko05322//Systemic lupus erythematosus;ko05135//Yersinia infection;ko04380//Osteoclast differentiation;ko04611//Platelet activation;ko05150//Staphylococcus aureus infection;ko04666//Fc gamma R-mediated phagocytosis;ko05140//Leishmaniasis	K06472;K06472;K06472;K06472;K06472;K06472;K06472;K06472;K06472;K06472;K06472	GO:0016020//membrane	-	-	--
ENSMUSG00000069899	5.224	4.334	1.544	1.918	4.779	1.731	-1.4651	0.00542001	0.342221	Sft2d1rt	SFT2 domain containing 1, retrotransposed [Source:MGI Symbol;Acc:MGI:3650635]	-	-	-	-	GO:0005737//cytoplasm;GO:0012505//endomembrane system;GO:0016020//membrane;GO:0043231//intracellular membrane-bounded organelle	GO:0003674//molecular_function	GO:0015031//protein transport;GO:0016192//vesicle-mediated transport	--
ENSMUSG00000030870	9.147	9.122	17.944	22.674	9.1345	20.309	1.15272	0.00545156	0.342947	Ubfd1	ubiquitin family domain containing 1 [Source:MGI Symbol;Acc:MGI:107301]	-	-	-	-	GO:0005575//cellular_component	GO:0003674//molecular_function;GO:0005515//protein binding	GO:0008150//biological_process	--
ENSMUSG00000037197	14.68	15.288	26.59	23.839	14.984	25.2145	0.750831	0.0054746	0.343135	Rbm17	RNA binding motif protein 17 [Source:MGI Symbol;Acc:MGI:1924188]	Genetic Information Processing	Transcription	ko03040//Spliceosome	K12840	GO:0005634//nucleus;GO:0005654//nucleoplasm;GO:0005681//spliceosomal complex;GO:0032991//protein-containing complex	GO:0003676//nucleic acid binding;GO:0003723//RNA binding;GO:0005515//protein binding	GO:0000375//RNA splicing, via transesterification reactions;GO:0000380//alternative mRNA splicing, via spliceosome;GO:0006397//mRNA processing;GO:0008380//RNA splicing;GO:0045292//mRNA cis splicing, via spliceosome	--
ENSMUSG00000034595	41.796	31.421	22.537	23.674	36.6085	23.1055	-0.663942	0.00550313	0.343664	Ppp1r18	protein phosphatase 1, regulatory subunit 18 [Source:MGI Symbol;Acc:MGI:1923698]	-	-	-	-	GO:0005575//cellular_component;GO:0005737//cytoplasm;GO:0005856//cytoskeleton	GO:0003674//molecular_function;GO:0003779//actin binding;GO:0019902//phosphatase binding	GO:0008150//biological_process	--
ENSMUSG00000028333	45.608	43.933	66.88	72.911	44.7705	69.8955	0.642651	0.0055557	0.345686	Anp32b	acidic nuclear phosphoprotein 32 family member B [Source:MGI Symbol;Acc:MGI:1914878]	-	-	-	-	GO:0005634//nucleus;GO:0005654//nucleoplasm;GO:0005730//nucleolus;GO:0005737//cytoplasm	GO:0005515//protein binding;GO:0042393//histone binding;GO:0070063//RNA polymerase binding	GO:0000082//G1/S transition of mitotic cell cycle;GO:0001944//vasculature development;GO:0006334//nucleosome assembly;GO:0008284//positive regulation of cell population proliferation;GO:0021591//ventricular system development;GO:0042981//regulation of apoptotic process;GO:0043066//negative regulation of apoptotic process;GO:0045596//negative regulation of cell differentiation;GO:0046827//positive…	--
ENSMUSG00000037608	9.299	11.278	16.023	22.08	10.2885	19.0515	0.888872	0.00558021	0.345953	Bclaf1	BCL2-associated transcription factor 1 [Source:MGI Symbol;Acc:MGI:1917580]	-	-	-	-	GO:0005634//nucleus;GO:0005654//nucleoplasm;GO:0005737//cytoplasm;GO:0016592//mediator complex;GO:0016607//nuclear speck	GO:0003677//DNA binding;GO:0003712//transcription coregulator activity;GO:0005515//protein binding	GO:0006974//DNA damage response;GO:0043065//positive regulation of apoptotic process;GO:0045892//negative regulation of DNA-templated transcription;GO:0045944//positive regulation of transcription by RNA polymerase II;GO:1990830//cellular response to leukemia inhibitory factor;GO:2000144//positive regulation of DNA-templated transcription initiation;GO:2001244//positive regulation of intrinsic ap…	Others
ENSMUSG00000027593	36.2	39.558	55.453	64.297	37.879	59.875	0.660556	0.00561504	0.346855	Raly	hnRNP-associated with lethal yellow [Source:MGI Symbol;Acc:MGI:97850]	-	-	-	-	GO:0005634//nucleus;GO:0005681//spliceosomal complex;GO:0071013//catalytic step 2 spliceosome	GO:0003676//nucleic acid binding;GO:0003712//transcription coregulator activity;GO:0003723//RNA binding;GO:0005515//protein binding	GO:0000122//negative regulation of transcription by RNA polymerase II;GO:0006397//mRNA processing;GO:0008380//RNA splicing;GO:0042632//cholesterol homeostasis	--
ENSMUSG00000024824	31.27	27.391	16.668	23.142	29.3305	19.905	-0.559271	0.00571709	0.350938	Rad9a	RAD9 checkpoint clamp component A [Source:MGI Symbol;Acc:MGI:1328356]	Cellular Processes	Cell growth and death	ko04218//Cellular senescence	K10994	GO:0005634//nucleus;GO:0005654//nucleoplasm;GO:0005737//cytoplasm;GO:0030896//checkpoint clamp complex	GO:0004527//exonuclease activity;GO:0005515//protein binding;GO:0008311//double-stranded DNA 3'-5' DNA exonuclease activity;GO:0008408//3'-5' exonuclease activity;GO:0017124//SH3 domain binding;GO:0019899//enzyme binding;GO:0019901//protein kinase binding;GO:0042826//histone deacetylase binding	GO:0000076//DNA replication checkpoint signaling;GO:0000077//DNA damage checkpoint signaling;GO:0006281//DNA repair;GO:0006974//DNA damage response;GO:0008630//intrinsic apoptotic signaling pathway in response to DNA damage;GO:0031573//mitotic intra-S DNA damage checkpoint signaling;GO:0071479//cellular response to ionizing radiation;GO:1902231//positive regulation of intrinsic apoptotic signalin…	--
ENSMUSG00000018102	104.138	77.243	52.254	65.575	90.6905	58.9145	-0.622329	0.00572215	0.350938	H2bc4	H2B clustered histone 4 [Source:MGI Symbol;Acc:MGI:1915274]	Human Diseases;Organismal Systems;Human Diseases;Human Diseases	Cancer: overview;Immune system;Substance dependence;Immune disease	ko05203//Viral carcinogenesis;ko04613//Neutrophil extracellular trap formation;ko05034//Alcoholism;ko05322//Systemic lupus erythematosus	K11252;K11252;K11252;K11252	GO:0000786//nucleosome;GO:0005634//nucleus;GO:0005654//nucleoplasm;GO:0005694//chromosome	GO:0003677//DNA binding;GO:0030527//structural constituent of chromatin;GO:0046982//protein heterodimerization activity	-	--
ENSMUSG00000003779	17.915	16.062	23.377	34.096	16.9885	28.7365	0.758326	0.00575525	0.35121	Kif20a	kinesin family member 20A [Source:MGI Symbol;Acc:MGI:1201682]	Cellular Processes	Cell motility	ko04814//Motor proteins	K10402	GO:0005634//nucleus;GO:0005654//nucleoplasm;GO:0005737//cytoplasm;GO:0005794//Golgi apparatus;GO:0005819//spindle;GO:0005856//cytoskeleton;GO:0005871//kinesin complex;GO:0005874//microtubule;GO:0030496//midbody;GO:0045171//intercellular bridge	GO:0003774//cytoskeletal motor activity;GO:0003777//microtubule motor activity;GO:0005524//ATP binding;GO:0008017//microtubule binding;GO:0016887//ATP hydrolysis activity;GO:0019901//protein kinase binding	GO:0000281//mitotic cytokinesis;GO:0001578//microtubule bundle formation;GO:0007018//microtubule-based movement;GO:0015031//protein transport;GO:0032465//regulation of cytokinesis;GO:0061952//midbody abscission	--
ENSMUSG00000027487	14.265	12.987	8.432	8.411	13.626	8.4215	-0.694213	0.00576939	0.35121	Cdk5rap1	CDK5 regulatory subunit associated protein 1 [Source:MGI Symbol;Acc:MGI:1914221]	-	-	-	-	GO:0005654//nucleoplasm;GO:0005739//mitochondrion;GO:0005829//cytosol	GO:0003824//catalytic activity;GO:0016740//transferase activity;GO:0035596//methylthiotransferase activity;GO:0035597//N6-isopentenyladenosine methylthiotransferase activity;GO:0044877//protein-containing complex binding;GO:0046872//metal ion binding;GO:0051536//iron-sulfur cluster binding;GO:0051539//4 iron, 4 sulfur cluster binding	GO:0000079//regulation of cyclin-dependent protein serine/threonine kinase activity;GO:0006400//tRNA modification;GO:0008033//tRNA processing;GO:0035600//tRNA methylthiolation;GO:0045736//negative regulation of cyclin-dependent protein serine/threonine kinase activity;GO:0045903//positive regulation of translational fidelity;GO:0070131//positive regulation of mitochondrial translation;GO:0070900/…	--
ENSMUSG00000097328	1.48	0.622	2.014	5.299	1.051	3.6565	1.7987	0.0057916	0.35121	Tnfsf12	tumor necrosis factor (ligand) superfamily, member 12 [Source:MGI Symbol;Acc:MGI:1196259]	Environmental Information Processing	Signaling molecules and interaction	ko04060//Cytokine-cytokine receptor interaction	K05474	GO:0005576//extracellular region;GO:0005615//extracellular space;GO:0005886//plasma membrane;GO:0016020//membrane;GO:0048471//perinuclear region of cytoplasm	GO:0005125//cytokine activity;GO:0005164//tumor necrosis factor receptor binding;GO:0005515//protein binding;GO:0048018//receptor ligand activity	GO:0001525//angiogenesis;GO:0006915//apoptotic process;GO:0006955//immune response;GO:0007165//signal transduction;GO:0030154//cell differentiation;GO:0045732//positive regulation of protein catabolic process;GO:0048298//positive regulation of isotype switching to IgA isotypes;GO:0097191//extrinsic apoptotic signaling pathway;GO:2001238//positive regulation of extrinsic apoptotic signaling pathway	--
ENSMUSG00000049658	1.515	1.583	3.952	2.253	1.549	3.1025	1.00209	0.00581276	0.35121	Bdp1	B double prime 1, subunit of RNA polymerase III transcription initiation factor IIIB [Source:MGI Symbol;Acc:MGI:1347077]	-	-	-	-	GO:0000126//transcription factor TFIIIB complex;GO:0005634//nucleus;GO:0005654//nucleoplasm	GO:0001156//TFIIIC-class transcription factor complex binding	GO:0006355//regulation of DNA-templated transcription;GO:0070898//RNA polymerase III preinitiation complex assembly	--
ENSMUSG00000030512	102.749	105.416	170.882	151.775	104.082	161.328	0.632274	0.00582922	0.35121	Snrpa1	small nuclear ribonucleoprotein polypeptide A' [Source:MGI Symbol;Acc:MGI:1916231]	Genetic Information Processing	Transcription	ko03040//Spliceosome	K11092	GO:0005634//nucleus;GO:0005654//nucleoplasm;GO:0005681//spliceosomal complex;GO:0005684//U2-type spliceosomal complex;GO:0005686//U2 snRNP;GO:0016604//nuclear body;GO:0016607//nuclear speck;GO:0071005//U2-type precatalytic spliceosome;GO:0071007//U2-type catalytic step 2 spliceosome;GO:0071013//catalytic step 2 spliceosome	GO:0003723//RNA binding;GO:0005515//protein binding;GO:0030620//U2 snRNA binding	GO:0000398//mRNA splicing, via spliceosome;GO:0006397//mRNA processing;GO:0007283//spermatogenesis;GO:0008380//RNA splicing	--
ENSMUSG00000020883	127.386	92.837	147.03	234.43	110.112	190.73	0.792567	0.0058539	0.35146	Fbxl20	F-box and leucine-rich repeat protein 20 [Source:MGI Symbol;Acc:MGI:1919444]	-	-	-	-	GO:0005737//cytoplasm;GO:0019005//SCF ubiquitin ligase complex;GO:0045202//synapse;GO:0098685//Schaffer collateral - CA1 synapse;GO:0098793//presynapse;GO:0098978//glutamatergic synapse	GO:0005515//protein binding	GO:0001662//behavioral fear response;GO:0031146//SCF-dependent proteasomal ubiquitin-dependent protein catabolic process;GO:0099575//regulation of protein catabolic process at presynapse, modulating synaptic transmission;GO:2000300//regulation of synaptic vesicle exocytosis	--
ENSMUSG00000036112	98.125	107.713	178.238	152.519	102.919	165.379	0.684262	0.00596852	0.356073	Metap2	methionine aminopeptidase 2 [Source:MGI Symbol;Acc:MGI:1929701]	-	-	-	-	GO:0005737//cytoplasm;GO:0005829//cytosol;GO:0005886//plasma membrane	GO:0004177//aminopeptidase activity;GO:0004239//initiator methionyl aminopeptidase activity;GO:0005515//protein binding;GO:0008235//metalloexopeptidase activity;GO:0046872//metal ion binding;GO:0070006//metalloaminopeptidase activity	GO:0006508//proteolysis;GO:0016485//protein processing;GO:0018206//peptidyl-methionine modification;GO:0031365//N-terminal protein amino acid modification	--
ENSMUSG00000030329	4.415	4.06	1.93	1.822	4.2375	1.876	-1.17555	0.00597545	0.356073	Pianp	PILR alpha associated neural protein [Source:MGI Symbol;Acc:MGI:2441908]	-	-	-	-	GO:0016020//membrane;GO:0016323//basolateral plasma membrane;GO:0098793//presynapse	GO:0003674//molecular_function	GO:0006950//response to stress;GO:0007214//gamma-aminobutyric acid signaling pathway;GO:0008150//biological_process;GO:0008542//visual learning;GO:0010467//gene expression;GO:0014047//glutamate secretion;GO:0021542//dentate gyrus development;GO:0021549//cerebellum development;GO:0035176//social behavior;GO:0048872//homeostasis of number of cells;GO:0050776//regulation of immune response	--
ENSMUSG00000018846	7.884	6.62	9.916	14.324	7.252	12.12	0.740939	0.00602205	0.356073	Pank3	pantothenate kinase 3 [Source:MGI Symbol;Acc:MGI:2387464]	Metabolism;Metabolism;Metabolism	Global and overview maps;Global and overview maps;Metabolism of cofactors and vitamins	ko01100//Metabolic pathways;ko01240//Biosynthesis of cofactors;ko00770//Pantothenate and CoA biosynthesis	K09680;K09680;K09680	GO:0005634//nucleus;GO:0005737//cytoplasm;GO:0005829//cytosol	GO:0004594//pantothenate kinase activity;GO:0005524//ATP binding;GO:0016301//kinase activity;GO:0019842//vitamin binding;GO:0042803//protein homodimerization activity;GO:1905502//acetyl-CoA binding	GO:0015937//coenzyme A biosynthetic process	--
ENSMUSG00000029389	1.031	0.905	1.997	2.869	0.968	2.433	1.32966	0.0060308	0.356073	Ddx55	DEAD box helicase 55 [Source:MGI Symbol;Acc:MGI:1915098]	-	-	-	-	GO:0005654//nucleoplasm;GO:0005730//nucleolus;GO:0005829//cytosol	GO:0003676//nucleic acid binding;GO:0003723//RNA binding;GO:0003724//RNA helicase activity;GO:0004386//helicase activity;GO:0005524//ATP binding;GO:0016787//hydrolase activity;GO:0016887//ATP hydrolysis activity	-	--
ENSMUSG00000075701	51.744	48.515	87.961	73.145	50.1295	80.553	0.684278	0.00603479	0.356073	Selenos	selenoprotein S [Source:MGI Symbol;Acc:MGI:95994]	Genetic Information Processing	Folding, sorting and degradation	ko04141//Protein processing in endoplasmic reticulum	K14025	GO:0005737//cytoplasm;GO:0005783//endoplasmic reticulum;GO:0005789//endoplasmic reticulum membrane;GO:0005881//cytoplasmic microtubule;GO:0016020//membrane;GO:0034361//very-low-density lipoprotein particle;GO:0034362//low-density lipoprotein particle;GO:0036502//Derlin-1-VIMP complex;GO:0036513//Derlin-1 retrotranslocation complex	GO:0005515//protein binding;GO:0016209//antioxidant activity;GO:0019899//enzyme binding;GO:0051117//ATPase binding;GO:1990381//ubiquitin-specific protease binding	GO:0002865//negative regulation of acute inflammatory response to antigenic stimulus;GO:0006886//intracellular protein transport;GO:0006983//ER overload response;GO:0009749//response to glucose;GO:0030968//endoplasmic reticulum unfolded protein response;GO:0030970//retrograde protein transport, ER to cytosol;GO:0032715//negative regulation of interleukin-6 production;GO:0032720//negative regulati…	--
ENSMUSG00000049600	15.331	9.588	4.92	8.174	12.4595	6.547	-0.92834	0.00607912	0.357457	Zbtb45	zinc finger and BTB domain containing 45 [Source:MGI Symbol;Acc:MGI:2685003]	-	-	-	-	GO:0005634//nucleus;GO:0005654//nucleoplasm	GO:0000978//RNA polymerase II cis-regulatory region sequence-specific DNA binding;GO:0001227//DNA-binding transcription repressor activity, RNA polymerase II-specific;GO:0003677//DNA binding;GO:0005515//protein binding;GO:0046872//metal ion binding;GO:1990837//sequence-specific double-stranded DNA binding	GO:0000122//negative regulation of transcription by RNA polymerase II;GO:0001817//regulation of cytokine production;GO:0002682//regulation of immune system process;GO:0007399//nervous system development	ZBTB
ENSMUSG00000030699	0	0	0.275	0.468	0.001	0.3715	8.53722	0.00610607	0.357811	Tbx6	T-box 6 [Source:MGI Symbol;Acc:MGI:102539]	-	-	-	-	GO:0000785//chromatin;GO:0005634//nucleus;GO:0005654//nucleoplasm	GO:0000978//RNA polymerase II cis-regulatory region sequence-specific DNA binding;GO:0000981//DNA-binding transcription factor activity, RNA polymerase II-specific;GO:0001227//DNA-binding transcription repressor activity, RNA polymerase II-specific;GO:0003677//DNA binding;GO:0003700//DNA-binding transcription factor activity;GO:0061629//RNA polymerase II-specific DNA-binding transcription factor …	GO:0000122//negative regulation of transcription by RNA polymerase II;GO:0001570//vasculogenesis;GO:0001707//mesoderm formation;GO:0001708//cell fate specification;GO:0001947//heart looping;GO:0006355//regulation of DNA-templated transcription;GO:0006357//regulation of transcription by RNA polymerase II;GO:0007501//mesodermal cell fate specification;GO:0010977//negative regulation of neuron proje…	T-box
ENSMUSG00000023021	54.163	41.247	29.794	33.283	47.705	31.5385	-0.597026	0.00613564	0.358075	Cers5	ceramide synthase 5 [Source:MGI Symbol;Acc:MGI:1919199]	Metabolism;Environmental Information Processing;Metabolism	Global and overview maps;Signal transduction;Lipid metabolism	ko01100//Metabolic pathways;ko04071//Sphingolipid signaling pathway;ko00600//Sphingolipid metabolism	K23727;K23727;K23727	GO:0005634//nucleus;GO:0005783//endoplasmic reticulum;GO:0005789//endoplasmic reticulum membrane;GO:0016020//membrane	GO:0003677//DNA binding;GO:0016740//transferase activity;GO:0050291//sphingosine N-acyltransferase activity	GO:0006629//lipid metabolic process;GO:0006665//sphingolipid metabolic process;GO:0030148//sphingolipid biosynthetic process;GO:0046513//ceramide biosynthetic process	--
ENSMUSG00000050335	58.68	56.578	36.767	39.695	57.629	38.231	-0.592052	0.00615241	0.358075	Lgals3	lectin, galactose binding, soluble 3 [Source:MGI Symbol;Acc:MGI:96778]	-	-	-	-	GO:0001772//immunological synapse;GO:0005576//extracellular region;GO:0005615//extracellular space;GO:0005634//nucleus;GO:0005654//nucleoplasm;GO:0005681//spliceosomal complex;GO:0005737//cytoplasm;GO:0005743//mitochondrial inner membrane;GO:0005829//cytosol	GO:0019863//IgE binding;GO:0019903//protein phosphatase binding;GO:0030246//carbohydrate binding;GO:0030547//signaling receptor inhibitor activity;GO:0042056//chemoattractant activity;GO:0043236//laminin binding;GO:0140693//molecular condensate scaffold activity;GO:0141069//receptor ligand inhibitor activity	GO:0002548//monocyte chemotaxis;GO:0006397//mRNA processing;GO:0008380//RNA splicing;GO:0030593//neutrophil chemotaxis;GO:0030855//epithelial cell differentiation;GO:0031334//positive regulation of protein-containing complex assembly;GO:0042129//regulation of T cell proliferation;GO:0045806//negative regulation of endocytosis;GO:0048245//eosinophil chemotaxis;GO:0048246//macrophage chemotaxis;GO:…	--
ENSMUSG00000074182	17.877	21.698	41.186	30.141	19.7875	35.6635	0.849859	0.00620154	0.359631	Znhit6	zinc finger, HIT type 6 [Source:MGI Symbol;Acc:MGI:1916996]	-	-	-	-	GO:0005634//nucleus;GO:0070761//pre-snoRNP complex	GO:0001094//TFIID-class transcription factor complex binding;GO:0019899//enzyme binding;GO:0042802//identical protein binding;GO:0046872//metal ion binding;GO:0051117//ATPase binding	GO:0000463//maturation of LSU-rRNA from tricistronic rRNA transcript (SSU-rRNA, 5.8S rRNA, LSU-rRNA);GO:0000492//box C/D snoRNP assembly;GO:0042254//ribosome biogenesis;GO:0048254//snoRNA localization;GO:0051259//protein complex oligomerization	--
ENSMUSG00000048249	1.449	0.409	2.591	3.243	0.929	2.917	1.65073	0.00624079	0.359631	Crebrf	CREB3 regulatory factor [Source:MGI Symbol;Acc:MGI:1924378]	-	-	-	-	GO:0005634//nucleus;GO:0005654//nucleoplasm;GO:0005737//cytoplasm;GO:0016604//nuclear body	GO:0000977//RNA polymerase II transcription regulatory region sequence-specific DNA binding;GO:0000981//DNA-binding transcription factor activity, RNA polymerase II-specific;GO:0001228//DNA-binding transcription activator activity, RNA polymerase II-specific;GO:0003700//DNA-binding transcription factor activity	GO:0000122//negative regulation of transcription by RNA polymerase II;GO:0006355//regulation of DNA-templated transcription;GO:0006357//regulation of transcription by RNA polymerase II;GO:0006986//response to unfolded protein;GO:0034976//response to endoplasmic reticulum stress;GO:0042711//maternal behavior;GO:0045732//positive regulation of protein catabolic process;GO:0045944//positive regulati…	Others
ENSMUSG00000017754	6.94	5.269	1.665	3.827	6.1045	2.746	-1.15254	0.00625674	0.359631	Pltp	phospholipid transfer protein [Source:MGI Symbol;Acc:MGI:103151]	Organismal Systems;Organismal Systems	Endocrine system;Digestive system	ko03320//PPAR signaling pathway;ko04979//Cholesterol metabolism	K08761;K08761	GO:0005576//extracellular region;GO:0005615//extracellular space;GO:0005634//nucleus;GO:0034364//high-density lipoprotein particle	GO:0008035//high-density lipoprotein particle binding;GO:0008289//lipid binding;GO:0008429//phosphatidylethanolamine binding;GO:0008526//phosphatidylinositol transfer activity;GO:0019992//diacylglycerol binding;GO:0030169//low-density lipoprotein particle binding;GO:0031210//phosphatidylcholine binding;GO:0034189//very-low-density lipoprotein particle binding;GO:0070300//phosphatidic acid binding…	GO:0006869//lipid transport;GO:0010189//vitamin E biosynthetic process;GO:0010875//positive regulation of cholesterol efflux;GO:0015914//phospholipid transport;GO:0015918//sterol transport;GO:0030317//flagellated sperm motility;GO:0034375//high-density lipoprotein particle remodeling;GO:0035627//ceramide transport;GO:0046836//glycolipid transport;GO:0120009//intermembrane lipid transfer	--
ENSMUSG00000002731	3.727	4.395	1.216	2.196	4.061	1.706	-1.25122	0.00626323	0.359631	Prkra	protein kinase, interferon inducible double stranded RNA dependent activator [Source:MGI Symbol;Acc:MGI:1344375]	-	-	-	-	GO:0005634//nucleus;GO:0005654//nucleoplasm;GO:0005737//cytoplasm;GO:0005829//cytosol;GO:0016442//RISC complex;GO:0048471//perinuclear region of cytoplasm;GO:0070578//RISC-loading complex	GO:0003723//RNA binding;GO:0003725//double-stranded RNA binding;GO:0005515//protein binding;GO:0019899//enzyme binding;GO:0019901//protein kinase binding;GO:0030295//protein kinase activator activity;GO:0035197//siRNA binding;GO:0042802//identical protein binding;GO:0042803//protein homodimerization activity;GO:0070883//pre-miRNA binding	GO:0008284//positive regulation of cell population proliferation;GO:0030422//siRNA processing;GO:0031047//regulatory ncRNA-mediated gene silencing;GO:0031054//pre-miRNA processing;GO:0034599//cellular response to oxidative stress;GO:0035196//miRNA processing;GO:0042473//outer ear morphogenesis;GO:0042474//middle ear morphogenesis;GO:0043583//ear development;GO:0048705//skeletal system morphogenes…	--
ENSMUSG00000005882	32.89	29.425	51.287	46.728	31.1575	49.0075	0.653423	0.00634902	0.363338	Uqcc1	ubiquinol-cytochrome c reductase complex assembly factor 1 [Source:MGI Symbol;Acc:MGI:1929472]	-	-	-	-	GO:0005739//mitochondrion;GO:0005743//mitochondrial inner membrane;GO:0031410//cytoplasmic vesicle	GO:0003674//molecular_function	GO:0034551//mitochondrial respiratory chain complex III assembly	--
ENSMUSG00000032423	14.197	13.493	23.046	24.894	13.845	23.97	0.791865	0.00643647	0.36635	Syncrip	synaptotagmin binding, cytoplasmic RNA interacting protein [Source:MGI Symbol;Acc:MGI:1891690]	-	-	-	-	GO:0005634//nucleus;GO:0005654//nucleoplasm;GO:0005681//spliceosomal complex;GO:0005737//cytoplasm;GO:0005783//endoplasmic reticulum;GO:0005829//cytosol;GO:0043025//neuronal cell body;GO:0045293//mRNA editing complex;GO:0070937//CRD-mediated mRNA stability complex;GO:0071013//catalytic step 2 spliceosome;GO:0071204//histone pre-mRNA 3'end processing complex;GO:0097452//GAIT complex;GO:0106002//mC…	GO:0003676//nucleic acid binding;GO:0003723//RNA binding;GO:0003730//mRNA 3'-UTR binding;GO:0008143//poly(A) binding;GO:0048027//mRNA 5'-UTR binding	GO:0006397//mRNA processing;GO:0008380//RNA splicing;GO:0016556//mRNA modification;GO:0017148//negative regulation of translation;GO:0045727//positive regulation of translation;GO:0070934//CRD-mediated mRNA stabilization;GO:0071346//cellular response to type II interferon;GO:0090367//negative regulation of mRNA modification;GO:1900152//negative regulation of nuclear-transcribed mRNA catabolic pro…	--
ENSMUSG00000001380	11.298	11.556	18.832	19.132	11.427	18.982	0.732185	0.00644448	0.36635	Hars1	histidyl-tRNA synthetase 1 [Source:MGI Symbol;Acc:MGI:108087]	Genetic Information Processing	Translation	ko00970//Aminoacyl-tRNA biosynthesis	K01892	GO:0005737//cytoplasm;GO:0005739//mitochondrion;GO:0005829//cytosol	GO:0003723//RNA binding;GO:0004812//aminoacyl-tRNA ligase activity;GO:0004821//histidine-tRNA ligase activity;GO:0005524//ATP binding;GO:0016874//ligase activity;GO:0042802//identical protein binding;GO:0042803//protein homodimerization activity	GO:0006412//translation;GO:0006418//tRNA aminoacylation for protein translation;GO:0006427//histidyl-tRNA aminoacylation;GO:0032543//mitochondrial translation	--
ENSMUSG00000033943	1.805	1.641	2.804	3.262	1.723	3.033	0.815823	0.00649802	0.368171	Mga	MAX gene associated [Source:MGI Symbol;Acc:MGI:1352483]	Genetic Information Processing	Chromosome	ko03083//Polycomb repressive complex	K23399	GO:0000785//chromatin;GO:0005634//nucleus;GO:0005667//transcription regulator complex;GO:0071339//MLL1 complex	GO:0000977//RNA polymerase II transcription regulatory region sequence-specific DNA binding;GO:0000978//RNA polymerase II cis-regulatory region sequence-specific DNA binding;GO:0000981//DNA-binding transcription factor activity, RNA polymerase II-specific;GO:0001228//DNA-binding transcription activator activity, RNA polymerase II-specific;GO:0003677//DNA binding;GO:0003700//DNA-binding transcript…	GO:0001708//cell fate specification;GO:0006355//regulation of DNA-templated transcription;GO:0006357//regulation of transcription by RNA polymerase II;GO:0045893//positive regulation of DNA-templated transcription;GO:0045944//positive regulation of transcription by RNA polymerase II;GO:1990830//cellular response to leukemia inhibitory factor	T-box
ENSMUSG00000015357	13.088	10.683	17.388	25.14	11.8855	21.264	0.83921	0.00653704	0.369159	Clpx	caseinolytic mitochondrial matrix peptidase chaperone subunit [Source:MGI Symbol;Acc:MGI:1346017]	-	-	-	-	GO:0005654//nucleoplasm;GO:0005739//mitochondrion;GO:0005743//mitochondrial inner membrane;GO:0005759//mitochondrial matrix;GO:0005829//cytosol;GO:0009368//endopeptidase Clp complex;GO:0009841//mitochondrial endopeptidase Clp complex;GO:0042645//mitochondrial nucleoid	GO:0004176//ATP-dependent peptidase activity;GO:0005515//protein binding;GO:0005524//ATP binding;GO:0008270//zinc ion binding;GO:0016504//peptidase activator activity;GO:0016887//ATP hydrolysis activity;GO:0046872//metal ion binding;GO:0046983//protein dimerization activity;GO:0051082//unfolded protein binding;GO:0140662//ATP-dependent protein folding chaperone	GO:0006457//protein folding;GO:0006508//proteolysis;GO:0046034//ATP metabolic process;GO:0051603//proteolysis involved in protein catabolic process	--
ENSMUSG00000022564	26.241	21.935	13.746	16.353	24.088	15.0495	-0.678599	0.00662349	0.372811	Grina	glutamate receptor, ionotropic, N-methyl D-aspartate-associated protein 1 (glutamate binding) [Source:MGI Symbol;Acc:MGI:1913418]	-	-	-	-	GO:0005783//endoplasmic reticulum;GO:0005794//Golgi apparatus;GO:0016020//membrane	GO:0044325//transmembrane transporter binding	GO:0032469//endoplasmic reticulum calcium ion homeostasis;GO:1902236//negative regulation of endoplasmic reticulum stress-induced intrinsic apoptotic signaling pathway;GO:2001234//negative regulation of apoptotic signaling pathway	--
ENSMUSG00000046337	9.921	4.581	3.28	3.668	7.251	3.474	-1.06158	0.00665304	0.373247	Fam178b	family with sequence similarity 178, member B [Source:MGI Symbol;Acc:MGI:3026913]	-	-	-	-	-	-	-	--
ENSMUSG00000036109	16.729	11.505	9.096	7	14.117	8.048	-0.810731	0.00689822	0.38442	Mbnl3	muscleblind like splicing factor 3 [Source:MGI Symbol;Acc:MGI:2444912]	-	-	-	-	GO:0005634//nucleus;GO:0005654//nucleoplasm;GO:0005737//cytoplasm;GO:0005829//cytosol	GO:0003723//RNA binding;GO:0046872//metal ion binding	GO:0006397//mRNA processing;GO:0008380//RNA splicing;GO:0043484//regulation of RNA splicing;GO:0045662//negative regulation of myoblast differentiation	--
ENSMUSG00000032977	7.54	6.196	14.922	14.036	6.868	14.479	1.076	0.00690724	0.38442	Slx9	SLX9 ribosome biogenesis factor [Source:MGI Symbol;Acc:MGI:1916334]	-	-	-	-	GO:0005575//cellular_component;GO:0005634//nucleus;GO:0005730//nucleolus;GO:0030686//90S preribosome;GO:0030688//preribosome, small subunit precursor	GO:0003674//molecular_function	GO:0000462//maturation of SSU-rRNA from tricistronic rRNA transcript (SSU-rRNA, 5.8S rRNA, LSU-rRNA);GO:0008150//biological_process	--
ENSMUSG00000022863	7.444	7.151	18.397	10.44	7.2975	14.4185	0.982447	0.0069196	0.38442	Btg3	BTG anti-proliferation factor 3 [Source:MGI Symbol;Acc:MGI:109532]	Genetic Information Processing	Folding, sorting and degradation	ko03018//RNA degradation	K14443	GO:0005634//nucleus;GO:0005737//cytoplasm	GO:0005515//protein binding	GO:0008285//negative regulation of cell population proliferation;GO:0045930//negative regulation of mitotic cell cycle	--
ENSMUSG00000031783	46.18	52.017	75.822	75.045	49.0985	75.4335	0.619526	0.00694393	0.384523	Polr2c	polymerase (RNA) II (DNA directed) polypeptide C [Source:MGI Symbol;Acc:MGI:109299]	Human Diseases;Genetic Information Processing;Genetic Information Processing	Neurodegenerative disease;Replication and repair;Transcription	ko05016//Huntington disease;ko03420//Nucleotide excision repair;ko03020//RNA polymerase	K03011;K03011;K03011	GO:0000428//DNA-directed RNA polymerase complex;GO:0005634//nucleus;GO:0005654//nucleoplasm;GO:0005665//RNA polymerase II, core complex;GO:0005737//cytoplasm;GO:0031981//nuclear lumen	GO:0001055//RNA polymerase II activity;GO:0003677//DNA binding;GO:0003899//DNA-directed 5'-3' RNA polymerase activity;GO:0005515//protein binding;GO:0046983//protein dimerization activity	GO:0006351//DNA-templated transcription;GO:0006366//transcription by RNA polymerase II	--
ENSMUSG00000000194	21.672	16.716	11.165	14.294	19.194	12.7295	-0.59248	0.00700148	0.385191	Gpr107	G protein-coupled receptor 107 [Source:MGI Symbol;Acc:MGI:2139054]	-	-	-	-	GO:0005654//nucleoplasm;GO:0005769//early endosome;GO:0005794//Golgi apparatus;GO:0005886//plasma membrane;GO:0016020//membrane;GO:0030136//clathrin-coated vesicle	GO:0005515//protein binding;GO:0032050//clathrin heavy chain binding	GO:0072583//clathrin-dependent endocytosis	--
ENSMUSG00000032030	37.28	34.732	44.394	79.114	36.006	61.754	0.778295	0.00702849	0.385191	Cul5	cullin 5 [Source:MGI Symbol;Acc:MGI:1922967]	Human Diseases;Genetic Information Processing	Infectious disease: viral;Folding, sorting and degradation	ko05170//Human immunodeficiency virus 1 infection;ko04120//Ubiquitin mediated proteolysis	K10612;K10612	GO:0005634//nucleus;GO:0031461//cullin-RING ubiquitin ligase complex;GO:0031466//Cul5-RING ubiquitin ligase complex;GO:0090734//site of DNA damage	GO:0031625//ubiquitin protein ligase binding;GO:0160072//ubiquitin ligase complex scaffold activity	GO:0006511//ubiquitin-dependent protein catabolic process;GO:0016567//protein ubiquitination;GO:0043161//proteasome-mediated ubiquitin-dependent protein catabolic process;GO:0070979//protein K11-linked ubiquitination	--
ENSMUSG00000027315	34.907	29.056	17.92	23.971	31.9815	20.9455	-0.610597	0.00702998	0.385191	Spint1	serine protease inhibitor, Kunitz type 1 [Source:MGI Symbol;Acc:MGI:1338033]	Human Diseases;Human Diseases	Cancer: overview;Cancer: specific types	ko05202//Transcriptional misregulation in cancer;ko05215//Prostate cancer	K15619;K15619	GO:0005576//extracellular region;GO:0005737//cytoplasm;GO:0005886//plasma membrane	GO:0004867//serine-type endopeptidase inhibitor activity;GO:0005515//protein binding	GO:0001843//neural tube closure;GO:0001892//embryonic placenta development;GO:0008544//epidermis development;GO:0030198//extracellular matrix organization;GO:0045687//positive regulation of glial cell differentiation;GO:0046718//symbiont entry into host cell;GO:0060429//epithelium development;GO:0060670//branching involved in labyrinthine layer morphogenesis;GO:0060674//placenta blood vessel deve…	--
ENSMUSG00000040225	6.525	8.001	12.738	14.318	7.263	13.528	0.897311	0.00705491	0.385191	Prrc2c	proline-rich coiled-coil 2C [Source:MGI Symbol;Acc:MGI:1913754]	-	-	-	-	GO:0005737//cytoplasm;GO:0005829//cytosol;GO:0010494//cytoplasmic stress granule	-	GO:0002244//hematopoietic progenitor cell differentiation;GO:0034063//stress granule assembly	--
ENSMUSG00000078622	11.471	11.501	26.021	18.406	11.486	22.2135	0.95156	0.00706855	0.385191	Ccdc47	coiled-coil domain containing 47 [Source:MGI Symbol;Acc:MGI:1914413]	-	-	-	-	GO:0005783//endoplasmic reticulum;GO:0005789//endoplasmic reticulum membrane;GO:0005791//rough endoplasmic reticulum;GO:0016020//membrane;GO:0030867//rough endoplasmic reticulum membrane;GO:0101031//protein folding chaperone complex;GO:0160064//multi-pass translocon complex	GO:0005509//calcium ion binding;GO:0005515//protein binding;GO:0043022//ribosome binding;GO:0044183//protein folding chaperone	GO:0006457//protein folding;GO:0006983//ER overload response;GO:0007029//endoplasmic reticulum organization;GO:0009791//post-embryonic development;GO:0032469//endoplasmic reticulum calcium ion homeostasis;GO:0036503//ERAD pathway;GO:0045048//protein insertion into ER membrane;GO:0055074//calcium ion homeostasis;GO:0160063//multi-pass transmembrane protein insertion into ER membrane	--
ENSMUSG00000031168	296.071	197.056	105.146	194.33	246.564	149.738	-0.719519	0.00716209	0.389049	Ebp	EBP cholestenol delta-isomerase [Source:MGI Symbol;Acc:MGI:107822]	Metabolism;Metabolism	Global and overview maps;Lipid metabolism	ko01100//Metabolic pathways;ko00100//Steroid biosynthesis	K01824;K01824	GO:0005634//nucleus;GO:0005635//nuclear envelope;GO:0005783//endoplasmic reticulum;GO:0005789//endoplasmic reticulum membrane;GO:0016020//membrane;GO:0031410//cytoplasmic vesicle;GO:0031965//nuclear membrane;GO:0043231//intracellular membrane-bounded organelle	GO:0000247//C-8 sterol isomerase activity;GO:0004769//steroid delta-isomerase activity;GO:0016853//isomerase activity;GO:0042802//identical protein binding;GO:0047750//cholestenol delta-isomerase activity	GO:0006695//cholesterol biosynthetic process;GO:0008203//cholesterol metabolic process;GO:0016125//sterol metabolic process;GO:0016126//sterol biosynthetic process;GO:0030097//hemopoiesis;GO:0043931//ossification involved in bone maturation	--
ENSMUSG00000020409	5.705	7.074	12.059	11.964	6.3895	12.0115	0.910641	0.0072122	0.390532	Slu7	SLU7 splicing factor homolog (S. cerevisiae) [Source:MGI Symbol;Acc:MGI:2385598]	Genetic Information Processing	Transcription	ko03040//Spliceosome	K12819	GO:0005634//nucleus;GO:0005654//nucleoplasm;GO:0005681//spliceosomal complex;GO:0005737//cytoplasm;GO:0005829//cytosol;GO:0016607//nuclear speck;GO:0030532//small nuclear ribonucleoprotein complex;GO:0043231//intracellular membrane-bounded organelle;GO:0071013//catalytic step 2 spliceosome	GO:0000386//second spliceosomal transesterification activity;GO:0008270//zinc ion binding;GO:0030628//pre-mRNA 3'-splice site binding;GO:0046872//metal ion binding	GO:0000375//RNA splicing, via transesterification reactions;GO:0000380//alternative mRNA splicing, via spliceosome;GO:0000389//mRNA 3'-splice site recognition;GO:0000398//mRNA splicing, via spliceosome;GO:0006397//mRNA processing;GO:0006886//intracellular protein transport;GO:0008380//RNA splicing;GO:0034605//cellular response to heat	--
ENSMUSG00000027680	23.223	32.252	45.16	44.116	27.7375	44.638	0.686435	0.00723813	0.390699	Fxr1	FMR1 autosomal homolog 1 [Source:MGI Symbol;Acc:MGI:104860]	-	-	-	-	GO:0005634//nucleus;GO:0005635//nuclear envelope;GO:0005737//cytoplasm;GO:0005829//cytosol;GO:0005840//ribosome;GO:0010494//cytoplasmic stress granule;GO:0030424//axon;GO:0030425//dendrite;GO:0035770//ribonucleoprotein granule;GO:0036464//cytoplasmic ribonucleoprotein granule;GO:0042995//cell projection;GO:0043005//neuron projection;GO:0043034//costamere;GO:0043197//dendritic spine;GO:0043232//in…	GO:0003676//nucleic acid binding;GO:0003723//RNA binding;GO:0003729//mRNA binding;GO:0003730//mRNA 3'-UTR binding;GO:0005515//protein binding;GO:0033592//RNA strand annealing activity;GO:0035925//mRNA 3'-UTR AU-rich region binding;GO:0042803//protein homodimerization activity;GO:0043021//ribonucleoprotein complex binding;GO:0045182//translation regulator activity;GO:0046982//protein heterodimeriz…	GO:0006417//regulation of translation;GO:0007283//spermatogenesis;GO:0007286//spermatid development;GO:0007517//muscle organ development;GO:0010608//post-transcriptional regulation of gene expression;GO:0017148//negative regulation of translation;GO:0021542//dentate gyrus development;GO:0030154//cell differentiation;GO:0032720//negative regulation of tumor necrosis factor production;GO:0043488//r…	--
ENSMUSG00000023004	452.301	375.451	193.26	337.275	413.876	265.267	-0.641751	0.00733034	0.393744	Tuba1b	tubulin, alpha 1B [Source:MGI Symbol;Acc:MGI:107804]	Human Diseases;Human Diseases;Human Diseases;Human Diseases;Human Diseases;Human Diseases;Human Diseases;Cellular Processes;Cellular Processes;Cellular Processes;Cellular Processes;Cellular Processes	Neurodegenerative disease;Neurodegenerative disease;Neurodegenerative disease;Neurodegenerative disease;Neurodegenerative disease;Neurodegenerative disease;Infectious disease: bacterial;Cell motility;Transport and catabolism;Cellular community - eukaryotes;Cell growth and death;Cellular community - eukaryotes	ko05022//Pathways of neurodegeneration - multiple diseases;ko05010//Alzheimer disease;ko05014//Amyotrophic lateral sclerosis;ko05016//Huntington disease;ko05020//Prion disease;ko05012//Parkinson disease;ko05132//Salmonella infection;ko04814//Motor proteins;ko04145//Phagosome;ko04530//Tight junction;ko04210//Apoptosis;ko04540//Gap junction	K07374;K07374;K07374;K07374;K07374;K07374;K07374;K07374;K07374;K07374;K07374;K07374	GO:0005737//cytoplasm;GO:0005829//cytosol;GO:0005856//cytoskeleton;GO:0005874//microtubule;GO:0005881//cytoplasmic microtubule;GO:0015630//microtubule cytoskeleton;GO:0043209//myelin sheath;GO:0045121//membrane raft	GO:0003725//double-stranded RNA binding;GO:0003924//GTPase activity;GO:0005200//structural constituent of cytoskeleton;GO:0005515//protein binding;GO:0005525//GTP binding;GO:0016787//hydrolase activity;GO:0031625//ubiquitin protein ligase binding;GO:0046872//metal ion binding	GO:0000226//microtubule cytoskeleton organization;GO:0000278//mitotic cell cycle;GO:0007017//microtubule-based process;GO:0071353//cellular response to interleukin-4	--
ENSMUSG00000031403	42.691	37.125	56.557	63.632	39.908	60.0945	0.590555	0.00734056	0.393744	Dkc1	dyskeratosis congenita 1, dyskerin [Source:MGI Symbol;Acc:MGI:1861727]	Genetic Information Processing	Translation	ko03008//Ribosome biogenesis in eukaryotes	K11131	GO:0001650//fibrillar center;GO:0005634//nucleus;GO:0005654//nucleoplasm;GO:0005697//telomerase holoenzyme complex;GO:0005730//nucleolus;GO:0015030//Cajal body;GO:0031429//box H/ACA snoRNP complex;GO:0090661//box H/ACA telomerase RNP complex;GO:1990904//ribonucleoprotein complex	GO:0003720//telomerase activity;GO:0003723//RNA binding;GO:0005515//protein binding;GO:0009982//pseudouridine synthase activity;GO:0016853//isomerase activity;GO:0034513//box H/ACA snoRNA binding;GO:0070034//telomerase RNA binding	GO:0000454//snoRNA guided rRNA pseudouridine synthesis;GO:0000455//enzyme-directed rRNA pseudouridine synthesis;GO:0000495//box H/ACA RNA 3'-end processing;GO:0001522//pseudouridine synthesis;GO:0006364//rRNA processing;GO:0006396//RNA processing;GO:0007004//telomere maintenance via telomerase;GO:0008284//positive regulation of cell population proliferation;GO:0009451//RNA modification;GO:0031118…	--
ENSMUSG00000001670	32.58	28.509	14.021	24.062	30.5445	19.0415	-0.681765	0.00736673	0.393913	Tat	tyrosine aminotransferase [Source:MGI Symbol;Acc:MGI:98487]	Metabolism;Metabolism;Metabolism;Metabolism;Metabolism;Metabolism	Global and overview maps;Amino acid metabolism;Amino acid metabolism;Amino acid metabolism;Metabolism of cofactors and vitamins;Amino acid metabolism	ko01100//Metabolic pathways;ko00270//Cysteine and methionine metabolism;ko00350//Tyrosine metabolism;ko00360//Phenylalanine metabolism;ko00130//Ubiquinone and other terpenoid-quinone biosynthesis;ko00400//Phenylalanine, tyrosine and tryptophan biosynthesis	K00815;K00815;K00815;K00815;K00815;K00815	GO:0005739//mitochondrion	GO:0003824//catalytic activity;GO:0004838//L-tyrosine:2-oxoglutarate aminotransferase activity;GO:0008483//transaminase activity;GO:0016597//amino acid binding;GO:0030170//pyridoxal phosphate binding;GO:0042802//identical protein binding	GO:0006103//2-oxoglutarate metabolic process;GO:0006520//amino acid metabolic process;GO:0006536//glutamate metabolic process;GO:0006559//L-phenylalanine catabolic process;GO:0006572//tyrosine catabolic process;GO:0006979//response to oxidative stress;GO:0009058//biosynthetic process;GO:0009072//aromatic amino acid metabolic process;GO:0009074//aromatic amino acid family catabolic process;GO:0014…	--
ENSMUSG00000055912	87.849	51.16	45.761	39.257	69.5045	42.509	-0.709338	0.00743709	0.396436	Tmem150a	transmembrane protein 150A [Source:MGI Symbol;Acc:MGI:2385244]	-	-	-	-	GO:0005886//plasma membrane;GO:0016020//membrane	GO:0003674//molecular_function	GO:0009056//catabolic process;GO:0046854//phosphatidylinositol phosphate biosynthetic process;GO:0072659//protein localization to plasma membrane	--
ENSMUSG00000007721	49.496	69.819	105.233	90.341	59.6575	97.787	0.712939	0.00746933	0.396919	Ccdc124	coiled-coil domain containing 124 [Source:MGI Symbol;Acc:MGI:1916403]	-	-	-	-	GO:0005634//nucleus;GO:0005737//cytoplasm;GO:0005813//centrosome;GO:0005829//cytosol;GO:0005856//cytoskeleton;GO:0005886//plasma membrane;GO:0030496//midbody	GO:0003713//transcription coactivator activity	GO:0006366//transcription by RNA polymerase II;GO:0045893//positive regulation of DNA-templated transcription;GO:0051301//cell division	--
ENSMUSG00000016526	2.945	3.576	4.717	7.979	3.2605	6.348	0.961209	0.00751645	0.398186	Dyrk3	dual-specificity tyrosine phosphorylation regulated kinase 3 [Source:MGI Symbol;Acc:MGI:1330300]	-	-	-	-	GO:0000242//pericentriolar material;GO:0005634//nucleus;GO:0005654//nucleoplasm;GO:0005737//cytoplasm;GO:0005813//centrosome;GO:0005829//cytosol;GO:0005856//cytoskeleton;GO:0010494//cytoplasmic stress granule;GO:0016607//nuclear speck;GO:0043231//intracellular membrane-bounded organelle	GO:0000287//magnesium ion binding;GO:0004672//protein kinase activity;GO:0004674//protein serine/threonine kinase activity;GO:0004712//protein serine/threonine/tyrosine kinase activity;GO:0004713//protein tyrosine kinase activity;GO:0005515//protein binding;GO:0005524//ATP binding;GO:0046872//metal ion binding;GO:0106310//protein serine kinase activity	GO:0006468//protein phosphorylation;GO:0030218//erythrocyte differentiation;GO:0035063//nuclear speck organization;GO:0035617//stress granule disassembly;GO:0043066//negative regulation of apoptotic process;GO:0043518//negative regulation of DNA damage response, signal transduction by p53 class mediator;GO:0051301//cell division;GO:0080135//regulation of cellular response to stress;GO:1902751//po…	--
ENSMUSG00000032078	14.329	12.253	20.989	22.014	13.291	21.5015	0.693988	0.00755981	0.399247	Zpr1	ZPR1 zinc finger [Source:MGI Symbol;Acc:MGI:1330262]	-	-	-	-	GO:0005634//nucleus;GO:0005654//nucleoplasm;GO:0005730//nucleolus;GO:0005737//cytoplasm;GO:0015030//Cajal body;GO:0030424//axon;GO:0030426//growth cone;GO:0042995//cell projection;GO:0043025//neuronal cell body;GO:0043204//perikaryon;GO:0048471//perinuclear region of cytoplasm;GO:0097504//Gemini of coiled bodies	GO:0005515//protein binding;GO:0008270//zinc ion binding;GO:0030971//receptor tyrosine kinase binding;GO:0031369//translation initiation factor binding;GO:0044183//protein folding chaperone;GO:0046872//metal ion binding	GO:0000226//microtubule cytoskeleton organization;GO:0001833//inner cell mass cell proliferation;GO:0001834//trophectodermal cell proliferation;GO:0006260//DNA replication;GO:0006397//mRNA processing;GO:0006457//protein folding;GO:0008380//RNA splicing;GO:0010628//positive regulation of gene expression;GO:0021510//spinal cord development;GO:0030154//cell differentiation;GO:0030576//Cajal body org…	--
ENSMUSG00000029321	1.055	0.58	2.1	2.576	0.8175	2.338	1.51598	0.00759219	0.399723	Slc10a6	solute carrier family 10 (sodium/bile acid cotransporter family), member 6 [Source:MGI Symbol;Acc:MGI:1923000]	-	-	-	-	GO:0016020//membrane	GO:0008508//bile acid:sodium symporter activity;GO:0015293//symporter activity;GO:0043250//sodium-dependent organic anion transmembrane transporter activity	GO:0006814//sodium ion transport;GO:0006869//lipid transport;GO:0015721//bile acid and bile salt transport;GO:0043251//sodium-dependent organic anion transport;GO:0055085//transmembrane transport	--
ENSMUSG00000072949	11.342	12.069	8.706	8.11	11.7055	8.408	-0.477352	0.00767126	0.402647	Acot1	acyl-CoA thioesterase 1 [Source:MGI Symbol;Acc:MGI:1349396]	Metabolism;Organismal Systems;Metabolism;Metabolism	Global and overview maps;Endocrine system;Lipid metabolism;Lipid metabolism	ko01100//Metabolic pathways;ko04913//Ovarian steroidogenesis;ko01040//Biosynthesis of unsaturated fatty acids;ko00062//Fatty acid elongation	K01068;K01068;K01068;K01068	GO:0005737//cytoplasm;GO:0005739//mitochondrion;GO:0005829//cytosol	GO:0016790//thiolester hydrolase activity;GO:0047617//fatty acyl-CoA hydrolase activity;GO:0052689//carboxylic ester hydrolase activity	GO:0001676//long-chain fatty acid metabolic process;GO:0006631//fatty acid metabolic process;GO:0006637//acyl-CoA metabolic process;GO:0010667//negative regulation of cardiac muscle cell apoptotic process	--
ENSMUSG00000035845	12.861	6.937	4.076	6.214	9.899	5.145	-0.944112	0.00770879	0.40338	Alg12	ALG12 alpha-1,6-mannosyltransferase [Source:MGI Symbol;Acc:MGI:2385025]	Metabolism;Metabolism;Metabolism	Global and overview maps;Glycan biosynthesis and metabolism;Glycan biosynthesis and metabolism	ko01100//Metabolic pathways;ko00510//N-Glycan biosynthesis;ko00513//Various types of N-glycan biosynthesis	K03847;K03847;K03847	GO:0005783//endoplasmic reticulum;GO:0005789//endoplasmic reticulum membrane;GO:0016020//membrane	GO:0000009//alpha-1,6-mannosyltransferase activity;GO:0016757//glycosyltransferase activity;GO:0052917//dolichyl-P-Man:Man(7)GlcNAc(2)-PP-dolichol alpha-1,6-mannosyltransferase	GO:0006486//protein glycosylation;GO:0006487//protein N-linked glycosylation;GO:0006488//dolichol-linked oligosaccharide biosynthetic process	--
ENSMUSG00000032316	10.143	10.424	17.106	15.176	10.2835	16.141	0.650399	0.00787605	0.408414	Clk3	CDC-like kinase 3 [Source:MGI Symbol;Acc:MGI:1098670]	-	-	-	-	GO:0005634//nucleus;GO:0005654//nucleoplasm;GO:0045111//intermediate filament cytoskeleton	GO:0004672//protein kinase activity;GO:0004674//protein serine/threonine kinase activity;GO:0005524//ATP binding;GO:0016301//kinase activity;GO:0016740//transferase activity;GO:0042802//identical protein binding	GO:0006468//protein phosphorylation;GO:0043484//regulation of RNA splicing	--
ENSMUSG00000030894	51.915	51.938	30.278	42.144	51.9265	36.211	-0.520043	0.00796195	0.408414	Tpp1	tripeptidyl peptidase I [Source:MGI Symbol;Acc:MGI:1336194]	Cellular Processes	Transport and catabolism	ko04142//Lysosome	K01279	GO:0005739//mitochondrion;GO:0005764//lysosome;GO:0005794//Golgi apparatus;GO:0042470//melanosome;GO:0045121//membrane raft;GO:0055037//recycling endosome	GO:0004175//endopeptidase activity;GO:0004252//serine-type endopeptidase activity;GO:0005515//protein binding;GO:0008233//peptidase activity;GO:0008236//serine-type peptidase activity;GO:0008240//tripeptidyl-peptidase activity;GO:0035727//lysophosphatidic acid binding;GO:0042277//peptide binding;GO:0046872//metal ion binding;GO:0120146//sulfatide binding	GO:0006508//proteolysis;GO:0007040//lysosome organization;GO:0007399//nervous system development;GO:0007417//central nervous system development;GO:0030163//protein catabolic process;GO:0030855//epithelial cell differentiation;GO:0043171//peptide catabolic process;GO:0045453//bone resorption;GO:0050885//neuromuscular process controlling balance;GO:0070198//protein localization to chromosome, telom…	--
ENSMUSG00000035491	13.844	12.567	6.765	7.373	13.2055	7.069	-0.901561	0.00798469	0.408414	Fthl17a	ferritin, heavy polypeptide-like 17, member A [Source:MGI Symbol;Acc:MGI:1919246]	-	-	-	-	GO:0005737//cytoplasm	GO:0008198//ferrous iron binding;GO:0008199//ferric iron binding;GO:0046872//metal ion binding	GO:0006826//iron ion transport;GO:0006879//intracellular iron ion homeostasis;GO:0006880//intracellular sequestering of iron ion	--
ENSMUSG00000040713	421.377	375.401	284.489	304.914	398.389	294.702	-0.434923	0.00801597	0.408414	Creg1	cellular repressor of E1A-stimulated genes 1 [Source:MGI Symbol;Acc:MGI:1344382]	-	-	-	-	GO:0005576//extracellular region;GO:0005615//extracellular space;GO:0005667//transcription regulator complex;GO:0005764//lysosome;GO:0005768//endosome	GO:0005159//insulin-like growth factor receptor binding	GO:0006355//regulation of DNA-templated transcription;GO:0006897//endocytosis;GO:0006914//autophagy;GO:0007040//lysosome organization;GO:0007042//lysosomal lumen acidification	--
ENSMUSG00000028757	273.271	179.49	108.691	176.462	226.381	142.577	-0.667013	0.0080286	0.408414	Ddost	dolichyl-di-phosphooligosaccharide-protein glycotransferase [Source:MGI Symbol;Acc:MGI:1194508]	Metabolism;Genetic Information Processing;Metabolism;Metabolism	Global and overview maps;Folding, sorting and degradation;Glycan biosynthesis and metabolism;Glycan biosynthesis and metabolism	ko01100//Metabolic pathways;ko04141//Protein processing in endoplasmic reticulum;ko00510//N-Glycan biosynthesis;ko00513//Various types of N-glycan biosynthesis	K12670;K12670;K12670;K12670	GO:0005783//endoplasmic reticulum;GO:0005789//endoplasmic reticulum membrane;GO:0008250//oligosaccharyltransferase complex;GO:0016020//membrane	-	GO:0006486//protein glycosylation;GO:0006487//protein N-linked glycosylation;GO:0018279//protein N-linked glycosylation via asparagine	--
ENSMUSG00000032519	31.19	26.395	17.434	20.159	28.7925	18.7965	-0.615229	0.00804129	0.408414	Slc25a38	solute carrier family 25, member 38 [Source:MGI Symbol;Acc:MGI:2384782]	-	-	-	-	GO:0005739//mitochondrion;GO:0005743//mitochondrial inner membrane;GO:0016020//membrane	GO:0015187//glycine transmembrane transporter activity	GO:0030218//erythrocyte differentiation;GO:1904983//glycine import into mitochondrion	--
ENSMUSG00000056962	12.304	11.165	21.649	16.696	11.7345	19.1725	0.708282	0.00806357	0.408414	Jmjd6	jumonji domain containing 6 [Source:MGI Symbol;Acc:MGI:1858910]	-	-	-	-	GO:0005634//nucleus;GO:0005654//nucleoplasm;GO:0005730//nucleolus;GO:0005737//cytoplasm;GO:0005829//cytosol;GO:0005886//plasma membrane;GO:1990904//ribonucleoprotein complex	GO:0003723//RNA binding;GO:0003727//single-stranded RNA binding;GO:0005506//iron ion binding;GO:0005515//protein binding;GO:0032452//histone demethylase activity;GO:0033746//histone H3R2 demethylase activity;GO:0033749//histone H4R3 demethylase activity;GO:0035515//oxidative RNA demethylase activity;GO:0038023//signaling receptor activity;GO:0042802//identical protein binding;GO:0046872//metal io…	GO:0001568//blood vessel development;GO:0001822//kidney development;GO:0002040//sprouting angiogenesis;GO:0006325//chromatin organization;GO:0006338//chromatin remodeling;GO:0006397//mRNA processing;GO:0006909//phagocytosis;GO:0007166//cell surface receptor signaling pathway;GO:0007507//heart development;GO:0008380//RNA splicing;GO:0018395//peptidyl-lysine hydroxylation to 5-hydroxy-L-lysine;GO:0…	--
ENSMUSG00000031488	2.397	2.255	4.503	4.581	2.326	4.542	0.965477	0.00806502	0.408414	Rab11fip1	RAB11 family interacting protein 1 (class I) [Source:MGI Symbol;Acc:MGI:1923017]	Cellular Processes	Transport and catabolism	ko04144//Endocytosis	K12484	GO:0005768//endosome;GO:0005829//cytosol;GO:0016020//membrane;GO:0030670//phagocytic vesicle membrane;GO:0043231//intracellular membrane-bounded organelle;GO:0055037//recycling endosome	GO:0031267//small GTPase binding	GO:0015031//protein transport;GO:0045055//regulated exocytosis;GO:0070164//negative regulation of adiponectin secretion	--
ENSMUSG00000039680	153.526	131.142	87.697	107.369	142.334	97.533	-0.545318	0.00809227	0.408414	Mrps6	mitochondrial ribosomal protein S6 [Source:MGI Symbol;Acc:MGI:2153111]	Genetic Information Processing	Translation	ko03010//Ribosome	K02990	GO:0005737//cytoplasm;GO:0005739//mitochondrion;GO:0005743//mitochondrial inner membrane;GO:0005763//mitochondrial small ribosomal subunit;GO:0005840//ribosome;GO:0043229//intracellular organelle;GO:1990904//ribonucleoprotein complex	GO:0003735//structural constituent of ribosome;GO:0019843//rRNA binding;GO:0070181//small ribosomal subunit rRNA binding	GO:0006412//translation;GO:0032543//mitochondrial translation	--
ENSMUSG00000033735	12.829	13.119	24.221	20.687	12.974	22.454	0.791349	0.00811019	0.408414	Spr	sepiapterin reductase [Source:MGI Symbol;Acc:MGI:103078]	Metabolism;Metabolism;Metabolism	Global and overview maps;Global and overview maps;Metabolism of cofactors and vitamins	ko01100//Metabolic pathways;ko01240//Biosynthesis of cofactors;ko00790//Folate biosynthesis	K00072;K00072;K00072	GO:0005654//nucleoplasm;GO:0005737//cytoplasm;GO:0005829//cytosol	GO:0004757//sepiapterin reductase activity;GO:0016491//oxidoreductase activity	GO:0006729//tetrahydrobiopterin biosynthetic process;GO:0006809//nitric oxide biosynthetic process	--
ENSMUSG00000033364	3.493	4.608	5.839	7.997	4.0505	6.918	0.772255	0.00812153	0.408414	Usp37	ubiquitin specific peptidase 37 [Source:MGI Symbol;Acc:MGI:2442483]	-	-	-	-	GO:0005634//nucleus;GO:0005694//chromosome;GO:0005829//cytosol	GO:0004197//cysteine-type endopeptidase activity;GO:0004843//cysteine-type deubiquitinase activity;GO:0008234//cysteine-type peptidase activity;GO:0019901//protein kinase binding;GO:0140096//catalytic activity, acting on a protein	GO:0000082//G1/S transition of mitotic cell cycle;GO:0006275//regulation of DNA replication;GO:0006508//proteolysis;GO:0016579//protein deubiquitination;GO:0035871//protein K11-linked deubiquitination;GO:0051301//cell division;GO:0071108//protein K48-linked deubiquitination	--
ENSMUSG00000035575	7.046	9.942	16.077	16.184	8.494	16.1305	0.925275	0.0081509	0.408414	Utp6	UTP6 small subunit processome component [Source:MGI Symbol;Acc:MGI:2445193]	Genetic Information Processing	Translation	ko03008//Ribosome biogenesis in eukaryotes	K14557	GO:0005634//nucleus;GO:0005694//chromosome;GO:0005730//nucleolus;GO:0032040//small-subunit processome;GO:0034388//Pwp2p-containing subcomplex of 90S preribosome	GO:0005515//protein binding;GO:0030515//snoRNA binding	GO:0000462//maturation of SSU-rRNA from tricistronic rRNA transcript (SSU-rRNA, 5.8S rRNA, LSU-rRNA);GO:0006364//rRNA processing;GO:0006396//RNA processing;GO:0042274//ribosomal small subunit biogenesis	--
ENSMUSG00000022407	11.539	10.459	18.852	19.305	10.999	19.0785	0.794575	0.00817257	0.408414	Adsl	adenylosuccinate lyase [Source:MGI Symbol;Acc:MGI:103202]	Metabolism;Metabolism;Metabolism;Metabolism;Metabolism	Global and overview maps;Global and overview maps;Nucleotide metabolism;Global and overview maps;Amino acid metabolism	ko01100//Metabolic pathways;ko01240//Biosynthesis of cofactors;ko00230//Purine metabolism;ko01232//Nucleotide metabolism;ko00250//Alanine, aspartate and glutamate metabolism	K01756;K01756;K01756;K01756;K01756	GO:0005739//mitochondrion;GO:0005829//cytosol;GO:0032991//protein-containing complex	GO:0003824//catalytic activity;GO:0004018//N6-(1,2-dicarboxyethyl)AMP AMP-lyase (fumarate-forming) activity;GO:0016829//lyase activity;GO:0042802//identical protein binding;GO:0070626//(S)-2-(5-amino-1-(5-phospho-D-ribosyl)imidazole-4-carboxamido) succinate lyase (fumarate-forming) activity	GO:0001666//response to hypoxia;GO:0006164//purine nucleotide biosynthetic process;GO:0006167//AMP biosynthetic process;GO:0006177//GMP biosynthetic process;GO:0006189//'de novo' IMP biosynthetic process;GO:0007584//response to nutrient;GO:0009060//aerobic respiration;GO:0009152//purine ribonucleotide biosynthetic process;GO:0009168//purine ribonucleoside monophosphate biosynthetic process;GO:001…	--
ENSMUSG00000022257	163.75	182.627	114.251	130.959	173.189	122.605	-0.498325	0.00820153	0.408414	Laptm4b	lysosomal-associated protein transmembrane 4B [Source:MGI Symbol;Acc:MGI:1890494]	Cellular Processes	Transport and catabolism	ko04142//Lysosome	K12387	GO:0005764//lysosome;GO:0005765//lysosomal membrane;GO:0005768//endosome;GO:0005769//early endosome;GO:0005886//plasma membrane;GO:0012505//endomembrane system;GO:0016020//membrane;GO:0031902//late endosome membrane;GO:0032585//multivesicular body membrane;GO:0042995//cell projection;GO:0097487//multivesicular body, internal vesicle	GO:0019900//kinase binding;GO:0031625//ubiquitin protein ligase binding;GO:0097001//ceramide binding;GO:1902936//phosphatidylinositol bisphosphate binding	GO:0007032//endosome organization;GO:0032509//endosome transport via multivesicular body sorting pathway;GO:0032911//negative regulation of transforming growth factor beta1 production;GO:0097213//regulation of lysosomal membrane permeability;GO:1905166//negative regulation of lysosomal protein catabolic process;GO:1905671//regulation of lysosome organization	--
ENSMUSG00000020358	79.515	76.354	123.948	120.507	77.9345	122.228	0.649235	0.00821632	0.408414	Hnrnpab	heterogeneous nuclear ribonucleoprotein A/B [Source:MGI Symbol;Acc:MGI:1330294]	-	-	-	-	GO:0000785//chromatin;GO:0005634//nucleus;GO:0005654//nucleoplasm;GO:0005737//cytoplasm;GO:0030425//dendrite;GO:0045293//mRNA editing complex;GO:0071598//neuronal ribonucleoprotein granule;GO:0090575//RNA polymerase II transcription regulator complex;GO:0098794//postsynapse;GO:0098978//glutamatergic synapse;GO:0099523//presynaptic cytosol;GO:1990904//ribonucleoprotein complex	GO:0003676//nucleic acid binding;GO:0003677//DNA binding;GO:0003723//RNA binding;GO:0005515//protein binding;GO:0044877//protein-containing complex binding;GO:1990837//sequence-specific double-stranded DNA binding	GO:0000122//negative regulation of transcription by RNA polymerase II;GO:0001837//epithelial to mesenchymal transition;GO:0010468//regulation of gene expression;GO:0016556//mRNA modification;GO:0045893//positive regulation of DNA-templated transcription;GO:0060341//regulation of cellular localization;GO:1904580//regulation of intracellular mRNA localization;GO:2000623//negative regulation of nucl…	--
ENSMUSG00000073794	14.301	9.788	16.595	26.502	12.0445	21.5485	0.839213	0.00821947	0.408414	I0C0044D17Rik	RIKEN cDNA I0C0044D17 gene [Source:MGI Symbol;Acc:MGI:3588230]	-	-	-	-	GO:0005575//cellular_component	GO:0003674//molecular_function	GO:0008150//biological_process	--
ENSMUSG00000020029	20.964	20.472	33.789	30.472	20.718	32.1305	0.633059	0.00824278	0.408414	Nudt4	nudix hydrolase 4 [Source:MGI Symbol;Acc:MGI:1918457]	-	-	-	-	GO:0005634//nucleus;GO:0005737//cytoplasm	GO:0000298//endopolyphosphatase activity;GO:0003723//RNA binding;GO:0008486//diphosphoinositol-polyphosphate diphosphatase activity;GO:0016462//pyrophosphatase activity;GO:0016787//hydrolase activity;GO:0030515//snoRNA binding;GO:0034431//bis(5'-adenosyl)-hexaphosphatase activity;GO:0034432//bis(5'-adenosyl)-pentaphosphatase activity;GO:0046872//metal ion binding;GO:0052845//inositol-5-diphosphat…	GO:0071543//diphosphoinositol polyphosphate metabolic process;GO:1901907//diadenosine pentaphosphate catabolic process;GO:1901909//diadenosine hexaphosphate catabolic process;GO:1901911//adenosine 5'-(hexahydrogen pentaphosphate) catabolic process	--
ENSMUSG00000035027	14.97	11.817	23.621	23.237	13.3935	23.429	0.806762	0.00824901	0.408414	Map2k2	mitogen-activated protein kinase kinase 2 [Source:MGI Symbol;Acc:MGI:1346867]	Human Diseases;Human Diseases;Human Diseases;Environmental Information Processing;Human Diseases;Environmental Information Processing;Human Diseases;Human Diseases;Human Diseases;Environmental Information Processing;Human Diseases;Cellular Processes;Environmental Information Processing;Human Diseases;Human Diseases;Environmental Information Processing;Human Diseases;Organismal Systems;Human Disea…	Cancer: overview;Neurodegenerative disease;Neurodegenerative disease;Signal transduction;Infectious disease: viral;Signal transduction;Infectious disease: bacterial;Infectious disease: viral;Infectious disease: viral;Signal transduction;Infectious disease: viral;Cell motility;Signal transduction;Cancer: overview;Infectious disease: viral;Signal transduction;Cancer: overview;Immune system;Cancer: …	ko05200//Pathways in cancer;ko05022//Pathways of neurodegeneration - multiple diseases;ko05010//Alzheimer disease;ko04151//PI3K-Akt signaling pathway;ko05165//Human papillomavirus infection;ko04010//MAPK signaling pathway;ko05132//Salmonella infection;ko05163//Human cytomegalovirus infection;ko05166//Human T-cell leukemia virus 1 infection;ko04014//Ras signaling pathway;ko05170//Human immunodefic…	K04369;K04369;K04369;K04369;K04369;K04369;K04369;K04369;K04369;K04369;K04369;K04369;K04369;K04369;K04369;K04369;K04369;K04369;K04369;K04369;K04369;K04369;K04369;K04369;K04369;K04369;K04369;K04369;K04369;K04369;K04369;K04369;K04369;K04369;K04369;K04369;K04369;K04369;K04369;K04369;K04369;K04369;K04369;K04369;K04369;K04369;K04369;K04369;K04369;K04369;K04369;K04369;K04369;K04369;K04369;K04369;K04369;…	GO:0005634//nucleus;GO:0005737//cytoplasm;GO:0005739//mitochondrion;GO:0005769//early endosome;GO:0005770//late endosome;GO:0005783//endoplasmic reticulum;GO:0005794//Golgi apparatus;GO:0005829//cytosol;GO:0005874//microtubule;GO:0005911//cell-cell junction;GO:0005925//focal adhesion;GO:0005938//cell cortex;GO:0009898//cytoplasmic side of plasma membrane;GO:0016020//membrane;GO:0048471//perinucle…	GO:0004672//protein kinase activity;GO:0004674//protein serine/threonine kinase activity;GO:0004708//MAP kinase kinase activity;GO:0004712//protein serine/threonine/tyrosine kinase activity;GO:0004713//protein tyrosine kinase activity;GO:0005078//MAP-kinase scaffold activity;GO:0005515//protein binding;GO:0005524//ATP binding;GO:0016301//kinase activity;GO:0030165//PDZ domain binding;GO:0043539//…	GO:0000165//MAPK cascade;GO:0002931//response to ischemia;GO:0006468//protein phosphorylation;GO:0007507//heart development;GO:0010628//positive regulation of gene expression;GO:0010629//negative regulation of gene expression;GO:0014044//Schwann cell development;GO:0030878//thyroid gland development;GO:0032872//regulation of stress-activated MAPK cascade;GO:0038133//ERBB2-ERBB3 signaling pathway;…	--
ENSMUSG00000018583	15.151	15.148	20.342	27.024	15.1495	23.683	0.644582	0.00825851	0.408414	G3bp1	G3BP stress granule assembly factor 1 [Source:MGI Symbol;Acc:MGI:1351465]	Organismal Systems	Immune system	ko04623//Cytosolic DNA-sensing pathway	K17265	GO:0005634//nucleus;GO:0005737//cytoplasm;GO:0005829//cytosol;GO:0010494//cytoplasmic stress granule;GO:0043204//perikaryon;GO:0043229//intracellular organelle;GO:1990904//ribonucleoprotein complex	GO:0003676//nucleic acid binding;GO:0003677//DNA binding;GO:0003678//DNA helicase activity;GO:0003723//RNA binding;GO:0003724//RNA helicase activity;GO:0003729//mRNA binding;GO:0004386//helicase activity;GO:0004519//endonuclease activity;GO:0005515//protein binding;GO:0005524//ATP binding;GO:0016887//ATP hydrolysis activity;GO:0033677//DNA/RNA helicase activity;GO:0043024//ribosomal small subunit…	GO:0032481//positive regulation of type I interferon production;GO:0032508//DNA duplex unwinding;GO:0034063//stress granule assembly;GO:0045087//innate immune response;GO:0051607//defense response to virus;GO:0062029//positive regulation of stress granule assembly;GO:0090090//negative regulation of canonical Wnt signaling pathway	--
ENSMUSG00000048960	0.246	0.591	3.576	0.854	0.4185	2.215	2.40401	0.00829396	0.408715	Prex2	phosphatidylinositol-3,4,5-trisphosphate-dependent Rac exchange factor 2 [Source:MGI Symbol;Acc:MGI:1923385]	-	-	-	-	GO:0005886//plasma membrane;GO:0016020//membrane	GO:0005085//guanyl-nucleotide exchange factor activity;GO:0005096//GTPase activator activity;GO:0005515//protein binding	GO:0007186//G protein-coupled receptor signaling pathway;GO:0008344//adult locomotory behavior;GO:0023051//regulation of signaling;GO:0023052//signaling;GO:0035556//intracellular signal transduction;GO:0043491//phosphatidylinositol 3-kinase/protein kinase B signal transduction;GO:0048813//dendrite morphogenesis	--
ENSMUSG00000034480	0.445	0.564	0.88	1.226	0.5045	1.053	1.06158	0.00831235	0.408715	Diaph2	diaphanous related formin 2 [Source:MGI Symbol;Acc:MGI:1858500]	Cellular Processes;Cellular Processes	Cell motility;Cell motility	ko04820//Cytoskeleton in muscle cells;ko04810//Regulation of actin cytoskeleton	K05741;K05741	GO:0005730//nucleolus;GO:0005783//endoplasmic reticulum;GO:0005884//actin filament;GO:0043231//intracellular membrane-bounded organelle	GO:0003779//actin binding;GO:0005515//protein binding;GO:0031267//small GTPase binding	GO:0008104//protein localization;GO:0016043//cellular component organization;GO:0016199//axon midline choice point recognition;GO:0030036//actin cytoskeleton organization;GO:0030041//actin filament polymerization;GO:0030154//cell differentiation;GO:0048013//ephrin receptor signaling pathway;GO:0048477//oogenesis;GO:0070571//negative regulation of neuron projection regeneration;GO:0071965//multice…	--
ENSMUSG00000035851	3.075	4.005	6.186	6.174	3.54	6.18	0.803857	0.00835532	0.409291	Ythdc1	YTH domain containing 1 [Source:MGI Symbol;Acc:MGI:2443713]	-	-	-	-	GO:0005634//nucleus;GO:0005654//nucleoplasm;GO:0005886//plasma membrane;GO:0016604//nuclear body;GO:0016607//nuclear speck	GO:0003723//RNA binding;GO:0003729//mRNA binding;GO:0005515//protein binding;GO:1990247//N6-methyladenosine-containing RNA reader activity	GO:0000381//regulation of alternative mRNA splicing, via spliceosome;GO:0000398//mRNA splicing, via spliceosome;GO:0001701//in utero embryonic development;GO:0006376//mRNA splice site recognition;GO:0006397//mRNA processing;GO:0006406//mRNA export from nucleus;GO:0007283//spermatogenesis;GO:0008380//RNA splicing;GO:0009048//dosage compensation by inactivation of X chromosome;GO:0010608//post-tran…	--
ENSMUSG00000018209	4.455	4.955	12.248	9.519	4.705	10.8835	1.20988	0.00837191	0.409291	Stk4	serine/threonine kinase 4 [Source:MGI Symbol;Acc:MGI:1929004]	Human Diseases;Environmental Information Processing;Environmental Information Processing;Environmental Information Processing;Human Diseases	Cancer: overview;Signal transduction;Signal transduction;Signal transduction;Cancer: specific types	ko05200//Pathways in cancer;ko04010//MAPK signaling pathway;ko04014//Ras signaling pathway;ko04068//FoxO signaling pathway;ko05223//Non-small cell lung cancer	K04411;K04411;K04411;K04411;K04411	GO:0005634//nucleus;GO:0005654//nucleoplasm;GO:0005737//cytoplasm;GO:0005829//cytosol;GO:0016604//nuclear body;GO:0032991//protein-containing complex	GO:0000287//magnesium ion binding;GO:0004672//protein kinase activity;GO:0004674//protein serine/threonine kinase activity;GO:0005515//protein binding;GO:0005524//ATP binding;GO:0016301//kinase activity;GO:0042802//identical protein binding;GO:0042803//protein homodimerization activity;GO:0046872//metal ion binding;GO:0061629//RNA polymerase II-specific DNA-binding transcription factor binding;GO…	GO:0000902//cell morphogenesis;GO:0001569//branching involved in blood vessel morphogenesis;GO:0001841//neural tube formation;GO:0001934//positive regulation of protein phosphorylation;GO:0003157//endocardium development;GO:0006468//protein phosphorylation;GO:0006606//protein import into nucleus;GO:0006915//apoptotic process;GO:0007165//signal transduction;GO:0007417//central nervous system devel…	--
ENSMUSG00000029521	30.344	32.05	47.091	50.304	31.197	48.6975	0.64244	0.0084495	0.411907	Chek2	checkpoint kinase 2 [Source:MGI Symbol;Acc:MGI:1355321]	Human Diseases;Cellular Processes;Cellular Processes;Cellular Processes	Infectious disease: viral;Cell growth and death;Cell growth and death;Cell growth and death	ko05166//Human T-cell leukemia virus 1 infection;ko04218//Cellular senescence;ko04110//Cell cycle;ko04115//p53 signaling pathway	K06641;K06641;K06641;K06641	GO:0000781//chromosome, telomeric region;GO:0005634//nucleus;GO:0005654//nucleoplasm;GO:0005737//cytoplasm;GO:0005794//Golgi apparatus;GO:0016605//PML body	GO:0004672//protein kinase activity;GO:0004674//protein serine/threonine kinase activity;GO:0005515//protein binding;GO:0005524//ATP binding;GO:0016301//kinase activity;GO:0019901//protein kinase binding;GO:0031625//ubiquitin protein ligase binding;GO:0042802//identical protein binding;GO:0042803//protein homodimerization activity;GO:0046872//metal ion binding;GO:0106310//protein serine kinase ac…	GO:0000077//DNA damage checkpoint signaling;GO:0000086//G2/M transition of mitotic cell cycle;GO:0001934//positive regulation of protein phosphorylation;GO:0006281//DNA repair;GO:0006302//double-strand break repair;GO:0006355//regulation of DNA-templated transcription;GO:0006468//protein phosphorylation;GO:0006915//apoptotic process;GO:0006974//DNA damage response;GO:0006978//DNA damage response,…	--
ENSMUSG00000038880	52.438	36.081	73.266	73.786	44.2595	73.526	0.732267	0.00858975	0.417034	Mrps34	mitochondrial ribosomal protein S34 [Source:MGI Symbol;Acc:MGI:1930188]	-	-	-	-	GO:0005739//mitochondrion;GO:0005743//mitochondrial inner membrane;GO:0005763//mitochondrial small ribosomal subunit;GO:0005840//ribosome;GO:1990904//ribonucleoprotein complex	GO:0003735//structural constituent of ribosome	GO:0032543//mitochondrial translation	--
ENSMUSG00000098112	4.891	4.02	7.408	8.818	4.4555	8.113	0.864648	0.00860342	0.417034	Bin2	bridging integrator 2 [Source:MGI Symbol;Acc:MGI:3611448]	-	-	-	-	GO:0001891//phagocytic cup;GO:0002102//podosome;GO:0005737//cytoplasm;GO:0005886//plasma membrane;GO:0043229//intracellular organelle	GO:0005515//protein binding;GO:0005543//phospholipid binding	GO:0006911//phagocytosis, engulfment;GO:0060326//cell chemotaxis;GO:0071800//podosome assembly;GO:0097320//plasma membrane tubulation	--
ENSMUSG00000024283	8.192	7.904	12.916	14.977	8.048	13.9465	0.793201	0.00868446	0.419773	Wac	WW domain containing adaptor with coiled-coil [Source:MGI Symbol;Acc:MGI:2387357]	-	-	-	-	GO:0005634//nucleus;GO:0005654//nucleoplasm;GO:0005681//spliceosomal complex;GO:0016607//nuclear speck	GO:0000993//RNA polymerase II complex binding;GO:0003682//chromatin binding;GO:0005515//protein binding	GO:0006325//chromatin organization;GO:0006338//chromatin remodeling;GO:0006974//DNA damage response;GO:0010506//regulation of autophagy;GO:0016239//positive regulation of macroautophagy;GO:0031571//mitotic G1 DNA damage checkpoint signaling;GO:0032435//negative regulation of proteasomal ubiquitin-dependent protein catabolic process;GO:0045893//positive regulation of DNA-templated transcription;GO…	--
ENSMUSG00000020720	83.875	68.667	105.018	129.333	76.271	117.175	0.619464	0.00880414	0.423862	Psmd12	proteasome (prosome, macropain) 26S subunit, non-ATPase, 12 [Source:MGI Symbol;Acc:MGI:1914247]	Human Diseases;Human Diseases;Human Diseases;Human Diseases;Human Diseases;Human Diseases;Human Diseases;Human Diseases;Genetic Information Processing	Neurodegenerative disease;Neurodegenerative disease;Neurodegenerative disease;Neurodegenerative disease;Neurodegenerative disease;Neurodegenerative disease;Infectious disease: viral;Neurodegenerative disease;Folding, sorting and degradation	ko05022//Pathways of neurodegeneration - multiple diseases;ko05010//Alzheimer disease;ko05014//Amyotrophic lateral sclerosis;ko05016//Huntington disease;ko05020//Prion disease;ko05012//Parkinson disease;ko05169//Epstein-Barr virus infection;ko05017//Spinocerebellar ataxia;ko03050//Proteasome	K03035;K03035;K03035;K03035;K03035;K03035;K03035;K03035;K03035	GO:0000502//proteasome complex;GO:0005737//cytoplasm;GO:0005838//proteasome regulatory particle;GO:0008541//proteasome regulatory particle, lid subcomplex;GO:0022624//proteasome accessory complex;GO:0140535//intracellular protein-containing complex;GO:1902494//catalytic complex	GO:0003674//molecular_function	-	--
ENSMUSG00000031807	111.534	95.074	65.452	76.231	103.304	70.8415	-0.544229	0.00884677	0.423862	Pgls	6-phosphogluconolactonase [Source:MGI Symbol;Acc:MGI:1913421]	Metabolism;Metabolism;Metabolism	Global and overview maps;Global and overview maps;Carbohydrate metabolism	ko01100//Metabolic pathways;ko01200//Carbon metabolism;ko00030//Pentose phosphate pathway	K01057;K01057;K01057	GO:0005737//cytoplasm;GO:0005829//cytosol	GO:0016787//hydrolase activity;GO:0017057//6-phosphogluconolactonase activity;GO:0048029//monosaccharide binding	GO:0005975//carbohydrate metabolic process;GO:0006098//pentose-phosphate shunt;GO:0009051//pentose-phosphate shunt, oxidative branch	--
ENSMUSG00000010751	5.69	4.165	1.866	1.14	4.9275	1.503	-1.71301	0.00885231	0.423862	Tnfrsf22	tumor necrosis factor receptor superfamily, member 22 [Source:MGI Symbol;Acc:MGI:1930270]	-	-	-	-	GO:0005576//extracellular region;GO:0005886//plasma membrane;GO:0009897//external side of plasma membrane;GO:0009986//cell surface	GO:0003676//nucleic acid binding;GO:0004523//RNA-DNA hybrid ribonuclease activity;GO:0005515//protein binding;GO:0045569//TRAIL binding	GO:0042981//regulation of apoptotic process;GO:1902042//negative regulation of extrinsic apoptotic signaling pathway via death domain receptors	--
ENSMUSG00000051341	2.144	2.038	2.688	6.623	2.091	4.6555	1.15474	0.00886813	0.423862	Zfp52	zinc finger protein 52 [Source:MGI Symbol;Acc:MGI:99199]	Human Diseases	Infectious disease: viral	ko05168//Herpes simplex virus 1 infection	K09228	GO:0005634//nucleus	GO:0000978//RNA polymerase II cis-regulatory region sequence-specific DNA binding;GO:0001228//DNA-binding transcription activator activity, RNA polymerase II-specific;GO:0046872//metal ion binding	GO:0006355//regulation of DNA-templated transcription;GO:0006357//regulation of transcription by RNA polymerase II;GO:0045944//positive regulation of transcription by RNA polymerase II	zf-C2H2
ENSMUSG00000022797	14.596	17.438	26.274	24.394	16.017	25.334	0.661471	0.00893161	0.425376	Tfrc	transferrin receptor [Source:MGI Symbol;Acc:MGI:98822]	Cellular Processes;Cellular Processes;Environmental Information Processing;Environmental Information Processing;Organismal Systems;Cellular Processes	Transport and catabolism;Transport and catabolism;Signal transduction;Signal transduction;Immune system;Cell growth and death	ko04144//Endocytosis;ko04145//Phagosome;ko04066//HIF-1 signaling pathway;ko04350//TGF-beta signaling pathway;ko04640//Hematopoietic cell lineage;ko04216//Ferroptosis	K06503;K06503;K06503;K06503;K06503;K06503	GO:0005576//extracellular region;GO:0005615//extracellular space;GO:0005768//endosome;GO:0005769//early endosome;GO:0005886//plasma membrane;GO:0005905//clathrin-coated pit;GO:0009897//external side of plasma membrane;GO:0009986//cell surface;GO:0010008//endosome membrane;GO:0016020//membrane;GO:0016323//basolateral plasma membrane;GO:0031410//cytoplasmic vesicle;GO:0042470//melanosome;GO:0043231…	GO:0003725//double-stranded RNA binding;GO:0004998//transferrin receptor activity;GO:0005381//iron ion transmembrane transporter activity;GO:0005515//protein binding;GO:0019901//protein kinase binding;GO:0030544//Hsp70 protein binding;GO:0042802//identical protein binding;GO:0042803//protein homodimerization activity;GO:0044877//protein-containing complex binding;GO:0051087//protein-folding chape…	GO:0001666//response to hypoxia;GO:0006826//iron ion transport;GO:0006879//intracellular iron ion homeostasis;GO:0006897//endocytosis;GO:0006953//acute-phase response;GO:0007584//response to nutrient;GO:0010039//response to iron ion;GO:0010042//response to manganese ion;GO:0010628//positive regulation of gene expression;GO:0010637//negative regulation of mitochondrial fusion;GO:0030316//osteoclas…	--
ENSMUSG00000034108	36.165	42.944	69.683	57.926	39.5545	63.8045	0.689816	0.00894953	0.425376	Ccs	copper chaperone for superoxide dismutase [Source:MGI Symbol;Acc:MGI:1333783]	Human Diseases;Human Diseases	Neurodegenerative disease;Neurodegenerative disease	ko05022//Pathways of neurodegeneration - multiple diseases;ko05014//Amyotrophic lateral sclerosis	K04569;K04569	GO:0005634//nucleus;GO:0005737//cytoplasm;GO:0005758//mitochondrial intermembrane space	GO:0004784//superoxide dismutase activity;GO:0005507//copper ion binding;GO:0016491//oxidoreductase activity;GO:0016532//superoxide dismutase copper chaperone activity;GO:0019899//enzyme binding;GO:0046872//metal ion binding	GO:0006801//superoxide metabolic process;GO:0019430//removal of superoxide radicals	--
ENSMUSG00000002102	69.636	92.447	120.828	131.676	81.0415	126.252	0.639573	0.00907337	0.427905	Psmc3	proteasome (prosome, macropain) 26S subunit, ATPase 3 [Source:MGI Symbol;Acc:MGI:1098754]	Human Diseases;Human Diseases;Human Diseases;Human Diseases;Human Diseases;Human Diseases;Human Diseases;Human Diseases;Genetic Information Processing	Neurodegenerative disease;Neurodegenerative disease;Neurodegenerative disease;Neurodegenerative disease;Neurodegenerative disease;Neurodegenerative disease;Infectious disease: viral;Neurodegenerative disease;Folding, sorting and degradation	ko05022//Pathways of neurodegeneration - multiple diseases;ko05010//Alzheimer disease;ko05014//Amyotrophic lateral sclerosis;ko05016//Huntington disease;ko05020//Prion disease;ko05012//Parkinson disease;ko05169//Epstein-Barr virus infection;ko05017//Spinocerebellar ataxia;ko03050//Proteasome	K03065;K03065;K03065;K03065;K03065;K03065;K03065;K03065;K03065	GO:0000502//proteasome complex;GO:0000932//P-body;GO:0005634//nucleus;GO:0005737//cytoplasm;GO:0008540//proteasome regulatory particle, base subcomplex;GO:0022624//proteasome accessory complex;GO:0048471//perinuclear region of cytoplasm	GO:0005524//ATP binding;GO:0016887//ATP hydrolysis activity;GO:0036402//proteasome-activating activity;GO:0042802//identical protein binding	GO:0001824//blastocyst development;GO:0043161//proteasome-mediated ubiquitin-dependent protein catabolic process;GO:0043921//modulation by host of viral transcription;GO:0045944//positive regulation of transcription by RNA polymerase II;GO:1901800//positive regulation of proteasomal protein catabolic process	--
ENSMUSG00000030741	112.575	59.94	47.112	60.591	86.2575	53.8515	-0.679663	0.00908409	0.427905	Spns1	SPNS lysolipid transporter 1, lysophospholipid [Source:MGI Symbol;Acc:MGI:1920908]	-	-	-	-	GO:0005764//lysosome;GO:0005765//lysosomal membrane;GO:0016020//membrane	GO:0022857//transmembrane transporter activity	GO:0006869//lipid transport;GO:0033700//phospholipid efflux;GO:0035751//regulation of lysosomal lumen pH;GO:0051977//lysophospholipid transport;GO:0055085//transmembrane transport	--
ENSMUSG00000028811	7.838	6.489	11.733	11.885	7.1635	11.809	0.72115	0.00910965	0.427905	Yars1	tyrosyl-tRNA synthetase 1 [Source:MGI Symbol;Acc:MGI:2147627]	Genetic Information Processing	Translation	ko00970//Aminoacyl-tRNA biosynthesis	K01866	GO:0005634//nucleus;GO:0005737//cytoplasm;GO:0005829//cytosol;GO:0016604//nuclear body	GO:0000049//tRNA binding;GO:0000166//nucleotide binding;GO:0004812//aminoacyl-tRNA ligase activity;GO:0004831//tyrosine-tRNA ligase activity;GO:0005524//ATP binding;GO:0036094//small molecule binding	GO:0006412//translation;GO:0006418//tRNA aminoacylation for protein translation;GO:0006437//tyrosyl-tRNA aminoacylation;GO:0042594//response to starvation	--
ENSMUSG00000022416	0.066	0.048	0	0	0.057	0.001	-5.83289	0.00913754	0.427905	Cacna1i	calcium channel, voltage-dependent, alpha 1I subunit [Source:MGI Symbol;Acc:MGI:2178051]	Environmental Information Processing;Environmental Information Processing;Human Diseases;Organismal Systems;Organismal Systems;Organismal Systems;Organismal Systems	Signal transduction;Signal transduction;Endocrine and metabolic disease;Endocrine system;Environmental adaptation;Endocrine system;Endocrine system	ko04010//MAPK signaling pathway;ko04020//Calcium signaling pathway;ko04934//Cushing syndrome;ko04925//Aldosterone synthesis and secretion;ko04713//Circadian entrainment;ko04927//Cortisol synthesis and secretion;ko04929//GnRH secretion	K04856;K04856;K04856;K04856;K04856;K04856;K04856	GO:0001518//voltage-gated sodium channel complex;GO:0005886//plasma membrane;GO:0005891//voltage-gated calcium channel complex;GO:0016020//membrane;GO:0034702//monoatomic ion channel complex;GO:0043005//neuron projection	GO:0005216//monoatomic ion channel activity;GO:0005245//voltage-gated calcium channel activity;GO:0005261//monoatomic cation channel activity;GO:0005262//calcium channel activity;GO:0008332//low voltage-gated calcium channel activity;GO:0046872//metal ion binding	GO:0006811//monoatomic ion transport;GO:0006816//calcium ion transport;GO:0019228//neuronal action potential;GO:0030431//sleep;GO:0035725//sodium ion transmembrane transport;GO:0042391//regulation of membrane potential;GO:0045956//positive regulation of calcium ion-dependent exocytosis;GO:0055085//transmembrane transport;GO:0060402//calcium ion transport into cytosol;GO:0070509//calcium ion impor…	--
ENSMUSG00000061079	4.635	5.191	7.127	10.86	4.913	8.9935	0.872278	0.00917733	0.427905	Zfp143	zinc finger protein 143 [Source:MGI Symbol;Acc:MGI:1277969]	Organismal Systems	Digestive system	ko04980//Cobalamin transport and metabolism	K20828	GO:0000785//chromatin;GO:0005634//nucleus;GO:0005667//transcription regulator complex;GO:0031519//PcG protein complex	GO:0000978//RNA polymerase II cis-regulatory region sequence-specific DNA binding;GO:0000981//DNA-binding transcription factor activity, RNA polymerase II-specific;GO:0001228//DNA-binding transcription activator activity, RNA polymerase II-specific;GO:0003677//DNA binding;GO:0003682//chromatin binding;GO:0005515//protein binding;GO:0046872//metal ion binding	GO:0006357//regulation of transcription by RNA polymerase II;GO:0045944//positive regulation of transcription by RNA polymerase II;GO:0048661//positive regulation of smooth muscle cell proliferation	zf-C2H2
ENSMUSG00000042688	6.646	6.707	10.088	11.423	6.6765	10.7555	0.687911	0.00918836	0.427905	Mapk6	mitogen-activated protein kinase 6 [Source:MGI Symbol;Acc:MGI:1354946]	Organismal Systems	Immune system	ko04657//IL-17 signaling pathway	K06855	GO:0005634//nucleus;GO:0005737//cytoplasm;GO:0005829//cytosol;GO:0032156//septin cytoskeleton;GO:0032991//protein-containing complex	GO:0004672//protein kinase activity;GO:0004674//protein serine/threonine kinase activity;GO:0004707//MAP kinase activity;GO:0005515//protein binding;GO:0005524//ATP binding;GO:0019901//protein kinase binding;GO:0046982//protein heterodimerization activity;GO:0106310//protein serine kinase activity	GO:0000165//MAPK cascade;GO:0006468//protein phosphorylation;GO:0035556//intracellular signal transduction;GO:0060999//positive regulation of dendritic spine development	--
ENSMUSG00000024742	8.302	6.444	11.547	14.41	7.373	12.9785	0.8158	0.00921243	0.427905	Fen1	flap structure specific endonuclease 1 [Source:MGI Symbol;Acc:MGI:102779]	Genetic Information Processing;Genetic Information Processing;Genetic Information Processing	Replication and repair;Replication and repair;Replication and repair	ko03410//Base excision repair;ko03030//DNA replication;ko03450//Non-homologous end-joining	K04799;K04799;K04799	GO:0000781//chromosome, telomeric region;GO:0005634//nucleus;GO:0005654//nucleoplasm;GO:0005730//nucleolus;GO:0005739//mitochondrion;GO:0032991//protein-containing complex	GO:0000287//magnesium ion binding;GO:0003677//DNA binding;GO:0003824//catalytic activity;GO:0004518//nuclease activity;GO:0004519//endonuclease activity;GO:0004523//RNA-DNA hybrid ribonuclease activity;GO:0004527//exonuclease activity;GO:0008409//5'-3' exonuclease activity;GO:0016788//hydrolase activity, acting on ester bonds;GO:0017108//5'-flap endonuclease activity;GO:0046872//metal ion binding…	GO:0006260//DNA replication;GO:0006281//DNA repair;GO:0006284//base-excision repair;GO:0007613//memory;GO:0043137//DNA replication, removal of RNA primer;GO:0045876//positive regulation of sister chromatid cohesion	--
ENSMUSG00000035164	0.828	0.556	1.021	2.192	0.692	1.6065	1.21508	0.00926695	0.427905	Zc3h12c	zinc finger CCCH type containing 12C [Source:MGI Symbol;Acc:MGI:3026959]	-	-	-	-	GO:0005634//nucleus;GO:0036464//cytoplasmic ribonucleoprotein granule	GO:0003729//mRNA binding;GO:0004519//endonuclease activity;GO:0004521//RNA endonuclease activity;GO:0046872//metal ion binding	-	--
ENSMUSG00000024287	20.208	19.879	30.611	30.922	20.0435	30.7665	0.618226	0.00927162	0.427905	Thoc1	THO complex 1 [Source:MGI Symbol;Acc:MGI:1919668]	Genetic Information Processing;Genetic Information Processing	Transcription;Translation	ko03040//Spliceosome;ko03013//Nucleocytoplasmic transport	K12878;K12878	GO:0000346//transcription export complex;GO:0000347//THO complex;GO:0000445//THO complex part of transcription export complex;GO:0000781//chromosome, telomeric region;GO:0005634//nucleus;GO:0005654//nucleoplasm;GO:0005737//cytoplasm;GO:0005829//cytosol;GO:0016363//nuclear matrix;GO:0016607//nuclear speck	GO:0003677//DNA binding;GO:0003723//RNA binding;GO:0005515//protein binding	GO:0006397//mRNA processing;GO:0006406//mRNA export from nucleus;GO:0006915//apoptotic process;GO:0007165//signal transduction;GO:0008380//RNA splicing;GO:0042981//regulation of apoptotic process;GO:0051028//mRNA transport	--
ENSMUSG00000029223	25.856	28.987	15.409	19.654	27.4215	17.5315	-0.645358	0.00928683	0.427905	Uchl1	ubiquitin carboxy-terminal hydrolase L1 [Source:MGI Symbol;Acc:MGI:103149]	Human Diseases;Human Diseases	Neurodegenerative disease;Neurodegenerative disease	ko05022//Pathways of neurodegeneration - multiple diseases;ko05012//Parkinson disease	K05611;K05611	GO:0005654//nucleoplasm;GO:0005737//cytoplasm;GO:0005783//endoplasmic reticulum;GO:0005789//endoplasmic reticulum membrane;GO:0005829//cytosol;GO:0005886//plasma membrane;GO:0016020//membrane;GO:0030424//axon;GO:0043025//neuronal cell body;GO:0043209//myelin sheath;GO:0044306//neuron projection terminus;GO:1904115//axon cytoplasm	GO:0004197//cysteine-type endopeptidase activity;GO:0004843//cysteine-type deubiquitinase activity;GO:0008234//cysteine-type peptidase activity;GO:0008242//omega peptidase activity;GO:0031625//ubiquitin protein ligase binding;GO:0031694//alpha-2A adrenergic receptor binding;GO:0043022//ribosome binding;GO:0043130//ubiquitin binding	GO:0002176//male germ cell proliferation;GO:0002931//response to ischemia;GO:0006508//proteolysis;GO:0006511//ubiquitin-dependent protein catabolic process;GO:0007409//axonogenesis;GO:0007412//axon target recognition;GO:0007628//adult walking behavior;GO:0016579//protein deubiquitination;GO:0019896//axonal transport of mitochondrion;GO:0042755//eating behavior;GO:0045821//positive regulation of g…	--
ENSMUSG00000032182	27.891	24.632	16.383	18.947	26.2615	17.665	-0.572056	0.00928868	0.427905	Yipf2	Yip1 domain family, member 2 [Source:MGI Symbol;Acc:MGI:1922016]	-	-	-	-	GO:0000138//Golgi trans cisterna;GO:0005768//endosome;GO:0005794//Golgi apparatus;GO:0005797//Golgi medial cisterna;GO:0005802//trans-Golgi network;GO:0016020//membrane;GO:0030133//transport vesicle;GO:0031902//late endosome membrane	GO:0003674//molecular_function;GO:0031267//small GTPase binding	GO:0008150//biological_process;GO:0016192//vesicle-mediated transport	--
ENSMUSG00000021732	0.1	0.171	0	0	0.1355	0.001	-7.08215	0.00930283	0.427905	Fgf10	fibroblast growth factor 10 [Source:MGI Symbol;Acc:MGI:1099809]	Human Diseases;Environmental Information Processing;Environmental Information Processing;Environmental Information Processing;Environmental Information Processing;Cellular Processes;Environmental Information Processing;Human Diseases;Human Diseases;Human Diseases;Human Diseases	Cancer: overview;Signal transduction;Signal transduction;Signal transduction;Signal transduction;Cell motility;Signal transduction;Cancer: overview;Cancer: specific types;Cancer: specific types;Cancer: specific types	ko05200//Pathways in cancer;ko04151//PI3K-Akt signaling pathway;ko04010//MAPK signaling pathway;ko04020//Calcium signaling pathway;ko04014//Ras signaling pathway;ko04810//Regulation of actin cytoskeleton;ko04015//Rap1 signaling pathway;ko05207//Chemical carcinogenesis - receptor activation;ko05226//Gastric cancer;ko05224//Breast cancer;ko05218//Melanoma	K04358;K04358;K04358;K04358;K04358;K04358;K04358;K04358;K04358;K04358;K04358	GO:0005576//extracellular region;GO:0005615//extracellular space;GO:0005634//nucleus;GO:0005737//cytoplasm;GO:0005886//plasma membrane;GO:0009986//cell surface;GO:0062023//collagen-containing extracellular matrix	GO:0005104//fibroblast growth factor receptor binding;GO:0005111//type 2 fibroblast growth factor receptor binding;GO:0005515//protein binding;GO:0008083//growth factor activity;GO:0008201//heparin binding;GO:0042056//chemoattractant activity	GO:0000132//establishment of mitotic spindle orientation;GO:0000278//mitotic cell cycle;GO:0001525//angiogenesis;GO:0001656//metanephros development;GO:0001759//organ induction;GO:0001823//mesonephros development;GO:0001935//endothelial cell proliferation;GO:0001938//positive regulation of endothelial cell proliferation;GO:0001974//blood vessel remodeling;GO:0003338//metanephros morphogenesis;GO:…	--
ENSMUSG00000078208	47.725	31.809	28.874	12.844	39.767	20.859	-0.930902	0.00936101	0.429427	Fthl17b	ferritin, heavy polypeptide-like 17, member B [Source:MGI Symbol;Acc:MGI:3642940]	-	-	-	-	GO:0005737//cytoplasm	GO:0008198//ferrous iron binding;GO:0008199//ferric iron binding;GO:0046872//metal ion binding	GO:0006826//iron ion transport;GO:0006879//intracellular iron ion homeostasis;GO:0006880//intracellular sequestering of iron ion	--
ENSMUSG00000024312	3.254	3.077	5.976	6.051	3.1655	6.0135	0.925772	0.00959026	0.438767	Wdr46	WD repeat domain 46 [Source:MGI Symbol;Acc:MGI:1931871]	-	-	-	-	GO:0005634//nucleus;GO:0005730//nucleolus;GO:0032040//small-subunit processome	GO:0005515//protein binding	GO:0000462//maturation of SSU-rRNA from tricistronic rRNA transcript (SSU-rRNA, 5.8S rRNA, LSU-rRNA);GO:0042274//ribosomal small subunit biogenesis	--
ENSMUSG00000026914	57.599	56.264	75.942	101.528	56.9315	88.735	0.640276	0.00961736	0.438834	Psmd14	proteasome (prosome, macropain) 26S subunit, non-ATPase, 14 [Source:MGI Symbol;Acc:MGI:1913284]	Human Diseases;Human Diseases;Human Diseases;Human Diseases;Human Diseases;Human Diseases;Human Diseases;Human Diseases;Genetic Information Processing	Neurodegenerative disease;Neurodegenerative disease;Neurodegenerative disease;Neurodegenerative disease;Neurodegenerative disease;Neurodegenerative disease;Infectious disease: viral;Neurodegenerative disease;Folding, sorting and degradation	ko05022//Pathways of neurodegeneration - multiple diseases;ko05010//Alzheimer disease;ko05014//Amyotrophic lateral sclerosis;ko05016//Huntington disease;ko05020//Prion disease;ko05012//Parkinson disease;ko05169//Epstein-Barr virus infection;ko05017//Spinocerebellar ataxia;ko03050//Proteasome	K03030;K03030;K03030;K03030;K03030;K03030;K03030;K03030;K03030	GO:0000502//proteasome complex;GO:0005634//nucleus;GO:0008541//proteasome regulatory particle, lid subcomplex;GO:0022624//proteasome accessory complex;GO:0031597//cytosolic proteasome complex	GO:0004175//endopeptidase activity;GO:0005515//protein binding;GO:0008233//peptidase activity;GO:0008237//metallopeptidase activity;GO:0046872//metal ion binding;GO:0061133//endopeptidase activator activity;GO:0070628//proteasome binding;GO:0140492//metal-dependent deubiquitinase activity	GO:0000724//double-strand break repair via homologous recombination;GO:0006281//DNA repair;GO:0006303//double-strand break repair via nonhomologous end joining;GO:0006508//proteolysis;GO:0016579//protein deubiquitination;GO:0043161//proteasome-mediated ubiquitin-dependent protein catabolic process;GO:0045471//response to ethanol;GO:0061136//regulation of proteasomal protein catabolic process;GO:0…	--
ENSMUSG00000025091	20.409	19.951	5.334	15.744	20.18	10.539	-0.937188	0.00969639	0.440139	Pnliprp2	pancreatic lipase-related protein 2 [Source:MGI Symbol;Acc:MGI:1336202]	Metabolism;Organismal Systems;Metabolism;Organismal Systems	Global and overview maps;Digestive system;Lipid metabolism;Digestive system	ko01100//Metabolic pathways;ko04972//Pancreatic secretion;ko00561//Glycerolipid metabolism;ko04975//Fat digestion and absorption	K14075;K14075;K14075;K14075	GO:0005576//extracellular region;GO:0005615//extracellular space;GO:0016020//membrane;GO:0031410//cytoplasmic vesicle;GO:0042589//zymogen granule membrane;GO:0042995//cell projection;GO:0043005//neuron projection	GO:0004620//phospholipase activity;GO:0004806//triglyceride lipase activity;GO:0005509//calcium ion binding;GO:0005515//protein binding;GO:0016298//lipase activity;GO:0016787//hydrolase activity;GO:0046872//metal ion binding;GO:0047372//acylglycerol lipase activity;GO:0047714//galactolipase activity;GO:0052689//carboxylic ester hydrolase activity;GO:0102549//1-18:1-2-16:0-monogalactosyldiacylglyc…	GO:0006629//lipid metabolic process;GO:0006644//phospholipid metabolic process;GO:0006968//cellular defense response;GO:0009395//phospholipid catabolic process;GO:0009617//response to bacterium;GO:0016042//lipid catabolic process;GO:0019376//galactolipid catabolic process;GO:0019433//triglyceride catabolic process;GO:0034638//phosphatidylcholine catabolic process;GO:0044258//intestinal lipid cata…	--
ENSMUSG00000075065	324.14	332.662	542.561	448.06	328.401	495.31	0.592875	0.00969741	0.440139	Or4b1	olfactory receptor family 4 subfamily B member 1 [Source:MGI Symbol;Acc:MGI:3031104]	Organismal Systems	Sensory system	ko04740//Olfactory transduction	K04257	GO:0005886//plasma membrane;GO:0016020//membrane	GO:0004930//G protein-coupled receptor activity;GO:0004984//olfactory receptor activity	GO:0007186//G protein-coupled receptor signaling pathway;GO:0007608//sensory perception of smell;GO:0050911//detection of chemical stimulus involved in sensory perception of smell	--
ENSMUSG00000032239	3.641	4.147	7.411	8.7	3.894	8.0555	1.04872	0.00973859	0.440839	Rp9	retinitis pigmentosa 9 (human) [Source:MGI Symbol;Acc:MGI:2157166]	Genetic Information Processing	Transcription	ko03040//Spliceosome	K19604	GO:0005634//nucleus;GO:0005785//signal recognition particle receptor complex;GO:0016607//nuclear speck	GO:0005515//protein binding;GO:0046872//metal ion binding	GO:0008380//RNA splicing;GO:0050890//cognition	--
ENSMUSG00000026705	0.586	0.943	1.565	2.063	0.7645	1.814	1.24659	0.00977166	0.441168	Klhl20	kelch-like 20 [Source:MGI Symbol;Acc:MGI:2444855]	-	-	-	-	GO:0005634//nucleus;GO:0005737//cytoplasm;GO:0005794//Golgi apparatus;GO:0005802//trans-Golgi network;GO:0005829//cytosol;GO:0016605//PML body;GO:0030424//axon;GO:0030425//dendrite;GO:0031463//Cul3-RING ubiquitin ligase complex;GO:0042995//cell projection;GO:0048471//perinuclear region of cytoplasm	GO:0003779//actin binding;GO:0004842//ubiquitin-protein transferase activity;GO:0005515//protein binding;GO:0019964//type II interferon binding	GO:0006895//Golgi to endosome transport;GO:0015031//protein transport;GO:0016567//protein ubiquitination;GO:0043066//negative regulation of apoptotic process;GO:0043161//proteasome-mediated ubiquitin-dependent protein catabolic process;GO:1990390//protein K33-linked ubiquitination	--
ENSMUSG00000027613	75.136	80.338	119.284	113.884	77.737	116.584	0.584696	0.00986333	0.444135	Eif6	eukaryotic translation initiation factor 6 [Source:MGI Symbol;Acc:MGI:1196288]	Genetic Information Processing	Translation	ko03008//Ribosome biogenesis in eukaryotes	K03264	GO:0005634//nucleus;GO:0005638//lamin filament;GO:0005654//nucleoplasm;GO:0005730//nucleolus;GO:0005737//cytoplasm;GO:0005829//cytosol;GO:0005882//intermediate filament;GO:0030687//preribosome, large subunit precursor;GO:0045202//synapse	GO:0003743//translation initiation factor activity;GO:0043022//ribosome binding;GO:0043023//ribosomal large subunit binding	GO:0000054//ribosomal subunit export from nucleus;GO:0000460//maturation of 5.8S rRNA;GO:0000470//maturation of LSU-rRNA;GO:0006110//regulation of glycolytic process;GO:0006412//translation;GO:0006413//translational initiation;GO:0032868//response to insulin;GO:0035195//miRNA-mediated post-transcriptional gene silencing;GO:0035278//miRNA-mediated gene silencing by inhibition of translation;GO:004…	--
ENSMUSG00000046844	0.515	1.245	0.667	0.223	0.88	0.445	-0.983698	0.00989822	0.444536	Vat1l	vesicle amine transport protein 1 like [Source:MGI Symbol;Acc:MGI:2142534]	-	-	-	-	-	GO:0008270//zinc ion binding;GO:0016491//oxidoreductase activity	-	--
ENSMUSG00000068117	0.35	0.416	0.058	0.031	0.383	0.0445	-3.10547	0.0100086	0.448315	Mei1	meiotic double-stranded break formation protein 1 [Source:MGI Symbol;Acc:MGI:3028590]	-	-	-	-	-	-	GO:0000212//meiotic spindle organization;GO:0007127//meiosis I;GO:0007141//male meiosis I;GO:0007276//gamete generation;GO:0007283//spermatogenesis;GO:0007286//spermatid development;GO:0040038//polar body extrusion after meiotic divisions;GO:0045141//meiotic telomere clustering;GO:0048477//oogenesis;GO:0051321//meiotic cell cycle	--
ENSMUSG00000025470	60.473	58.293	40.866	40.841	59.383	40.8535	-0.53959	0.0100797	0.450321	Zfp511	zinc finger protein 511 [Source:MGI Symbol;Acc:MGI:1917002]	-	-	-	-	GO:0005634//nucleus	GO:0003674//molecular_function;GO:0003677//DNA binding;GO:0046872//metal ion binding	GO:0008150//biological_process	Others
ENSMUSG00000010307	20.325	17.065	13.186	10.426	18.695	11.806	-0.663132	0.0101316	0.451131	Tmem86a	transmembrane protein 86A [Source:MGI Symbol;Acc:MGI:1915143]	-	-	-	-	GO:0005783//endoplasmic reticulum;GO:0005789//endoplasmic reticulum membrane;GO:0016020//membrane	GO:0016787//hydrolase activity;GO:0047408//alkenylglycerophosphocholine hydrolase activity	GO:0006629//lipid metabolic process	--
ENSMUSG00000040213	27.955	23.996	15.735	17.733	25.9755	16.734	-0.634369	0.0101505	0.451131	Kyat3	kynurenine aminotransferase 3 [Source:MGI Symbol;Acc:MGI:2677849]	Metabolism;Metabolism;Metabolism;Metabolism	Global and overview maps;Amino acid metabolism;Amino acid metabolism;Metabolism of other amino acids	ko01100//Metabolic pathways;ko00270//Cysteine and methionine metabolism;ko00380//Tryptophan metabolism;ko00450//Selenocompound metabolism	K00816;K00816;K00816;K00816	GO:0005737//cytoplasm;GO:0005739//mitochondrion	GO:0008483//transaminase activity;GO:0016212//kynurenine-oxoglutarate transaminase activity;GO:0016740//transferase activity;GO:0016829//lyase activity;GO:0030170//pyridoxal phosphate binding;GO:0042803//protein homodimerization activity;GO:0047315//kynurenine-glyoxylate transaminase activity;GO:0047804//cysteine-S-conjugate beta-lyase activity	GO:0006103//2-oxoglutarate metabolic process;GO:0006520//amino acid metabolic process;GO:0009058//biosynthetic process;GO:0070189//kynurenine metabolic process;GO:0097053//L-kynurenine catabolic process	--
ENSMUSG00000069805	10.466	7.83	3.076	6.245	9.148	4.6605	-0.972972	0.010218	0.452248	Fbp1	fructose bisphosphatase 1 [Source:MGI Symbol;Acc:MGI:95492]	Metabolism;Organismal Systems;Environmental Information Processing;Metabolism;Organismal Systems;Metabolism;Metabolism;Metabolism	Global and overview maps;Endocrine system;Signal transduction;Global and overview maps;Endocrine system;Carbohydrate metabolism;Carbohydrate metabolism;Carbohydrate metabolism	ko01100//Metabolic pathways;ko04910//Insulin signaling pathway;ko04152//AMPK signaling pathway;ko01200//Carbon metabolism;ko04922//Glucagon signaling pathway;ko00010//Glycolysis / Gluconeogenesis;ko00051//Fructose and mannose metabolism;ko00030//Pentose phosphate pathway	K03841;K03841;K03841;K03841;K03841;K03841;K03841;K03841	GO:0005615//extracellular space;GO:0005634//nucleus;GO:0005737//cytoplasm;GO:0005829//cytosol	GO:0016208//AMP binding;GO:0016787//hydrolase activity;GO:0016791//phosphatase activity;GO:0042132//fructose 1,6-bisphosphate 1-phosphatase activity;GO:0042578//phosphoric ester hydrolase activity;GO:0042802//identical protein binding;GO:0046872//metal ion binding;GO:0048029//monosaccharide binding;GO:0061629//RNA polymerase II-specific DNA-binding transcription factor binding	GO:0000122//negative regulation of transcription by RNA polymerase II;GO:0005975//carbohydrate metabolic process;GO:0005986//sucrose biosynthetic process;GO:0006000//fructose metabolic process;GO:0006002//fructose 6-phosphate metabolic process;GO:0006094//gluconeogenesis;GO:0006111//regulation of gluconeogenesis;GO:0016311//dephosphorylation;GO:0030308//negative regulation of cell growth;GO:00303…	--
ENSMUSG00000037935	13.618	16.026	22.694	23.796	14.822	23.245	0.64918	0.0102377	0.452248	Smarce1	SWI/SNF related, matrix associated, actin dependent regulator of chromatin, subfamily e, member 1 [Source:MGI Symbol;Acc:MGI:1927347]	Organismal Systems;Human Diseases;Genetic Information Processing	Environmental adaptation;Cancer: specific types;Chromosome	ko04714//Thermogenesis;ko05225//Hepatocellular carcinoma;ko03082//ATP-dependent chromatin remodeling	K11651;K11651;K11651	GO:0000776//kinetochore;GO:0000785//chromatin;GO:0005634//nucleus;GO:0005654//nucleoplasm;GO:0016363//nuclear matrix;GO:0016514//SWI/SNF complex;GO:0016586//RSC-type complex;GO:0035060//brahma complex;GO:0071564//npBAF complex;GO:0071565//nBAF complex;GO:0140092//bBAF complex	GO:0003677//DNA binding;GO:0003723//RNA binding;GO:0005515//protein binding;GO:0008080//N-acetyltransferase activity;GO:0016922//nuclear receptor binding	GO:0006325//chromatin organization;GO:0006337//nucleosome disassembly;GO:0006338//chromatin remodeling;GO:0006357//regulation of transcription by RNA polymerase II;GO:0007399//nervous system development;GO:0022008//neurogenesis;GO:0030071//regulation of mitotic metaphase/anaphase transition;GO:0045582//positive regulation of T cell differentiation;GO:0045597//positive regulation of cell different…	HMG
ENSMUSG00000024422	292.862	244.086	183.742	195.465	268.474	189.603	-0.501797	0.0102757	0.452248	Dhx16	DEAH-box helicase 16 [Source:MGI Symbol;Acc:MGI:1916442]	Genetic Information Processing	Transcription	ko03040//Spliceosome	K12813	GO:0005634//nucleus;GO:0005654//nucleoplasm;GO:0005681//spliceosomal complex;GO:0005737//cytoplasm;GO:0071005//U2-type precatalytic spliceosome	GO:0003676//nucleic acid binding;GO:0003723//RNA binding;GO:0003724//RNA helicase activity;GO:0004386//helicase activity;GO:0005524//ATP binding;GO:0016787//hydrolase activity;GO:0038187//pattern recognition receptor activity;GO:0043130//ubiquitin binding;GO:0060090//molecular adaptor activity	GO:0000398//mRNA splicing, via spliceosome;GO:0006397//mRNA processing;GO:0008380//RNA splicing;GO:0140374//antiviral innate immune response	--
ENSMUSG00000009640	11.637	10.407	18.113	18.623	11.022	18.368	0.736809	0.0102814	0.452248	Dmap1	DNA methyltransferase 1-associated protein 1 [Source:MGI Symbol;Acc:MGI:1913483]	Genetic Information Processing	Chromosome	ko03082//ATP-dependent chromatin remodeling	K11324	GO:0000786//nucleosome;GO:0000812//Swr1 complex;GO:0005634//nucleus;GO:0005654//nucleoplasm;GO:0005657//replication fork;GO:0005694//chromosome;GO:0005737//cytoplasm;GO:0005829//cytosol;GO:0035267//NuA4 histone acetyltransferase complex	GO:0003714//transcription corepressor activity;GO:0005515//protein binding;GO:0061629//RNA polymerase II-specific DNA-binding transcription factor binding	GO:0000122//negative regulation of transcription by RNA polymerase II;GO:0006281//DNA repair;GO:0006325//chromatin organization;GO:0006338//chromatin remodeling;GO:0006355//regulation of DNA-templated transcription;GO:0042307//positive regulation of protein import into nucleus;GO:0042981//regulation of apoptotic process;GO:0045471//response to ethanol;GO:0045892//negative regulation of DNA-templa…	--
ENSMUSG00000015750	72.437	51.978	32.562	51.388	62.2075	41.975	-0.567558	0.0103714	0.455037	Aph1a	aph1 homolog A, gamma secretase subunit [Source:MGI Symbol;Acc:MGI:2385110]	Human Diseases;Environmental Information Processing	Neurodegenerative disease;Signal transduction	ko05010//Alzheimer disease;ko04330//Notch signaling pathway	K06172;K06172	GO:0000139//Golgi membrane;GO:0005769//early endosome;GO:0005783//endoplasmic reticulum;GO:0005789//endoplasmic reticulum membrane;GO:0005794//Golgi apparatus;GO:0005886//plasma membrane;GO:0008021//synaptic vesicle;GO:0016020//membrane;GO:0032580//Golgi cisterna membrane;GO:0042734//presynaptic membrane;GO:0070765//gamma-secretase complex;GO:0097060//synaptic membrane	GO:0005515//protein binding;GO:0008233//peptidase activity;GO:0019899//enzyme binding;GO:0030674//protein-macromolecule adaptor activity;GO:0061133//endopeptidase activator activity	GO:0001656//metanephros development;GO:0006509//membrane protein ectodomain proteolysis;GO:0007219//Notch signaling pathway;GO:0007220//Notch receptor processing;GO:0010950//positive regulation of endopeptidase activity;GO:0016485//protein processing;GO:0031293//membrane protein intracellular domain proteolysis;GO:0034205//amyloid-beta formation;GO:0042982//amyloid precursor protein metabolic pro…	--
ENSMUSG00000022391	11.754	9.574	16.597	17.161	10.664	16.879	0.662481	0.0104151	0.455786	Rangap1	RAN GTPase activating protein 1 [Source:MGI Symbol;Acc:MGI:103071]	Genetic Information Processing	Translation	ko03013//Nucleocytoplasmic transport	K14319	GO:0000775//chromosome, centromeric region;GO:0000776//kinetochore;GO:0005634//nucleus;GO:0005635//nuclear envelope;GO:0005643//nuclear pore;GO:0005654//nucleoplasm;GO:0005694//chromosome;GO:0005737//cytoplasm;GO:0005819//spindle;GO:0005829//cytosol;GO:0005856//cytoskeleton;GO:0016235//aggresome;GO:0030425//dendrite;GO:0031965//nuclear membrane;GO:0043231//intracellular membrane-bounded organelle…	GO:0003723//RNA binding;GO:0005096//GTPase activator activity;GO:0005515//protein binding;GO:0031267//small GTPase binding;GO:0031625//ubiquitin protein ligase binding	GO:0006913//nucleocytoplasmic transport;GO:0007165//signal transduction;GO:0016925//protein sumoylation;GO:0046826//negative regulation of protein export from nucleus;GO:0048678//response to axon injury;GO:0051168//nuclear export;GO:0071375//cellular response to peptide hormone stimulus;GO:1904117//cellular response to vasopressin	--
ENSMUSG00000042133	5.986	7.267	8.488	16.467	6.6265	12.4775	0.91301	0.0104663	0.456113	Ppig	peptidyl-prolyl isomerase G (cyclophilin G) [Source:MGI Symbol;Acc:MGI:2445173]	-	-	-	-	GO:0005634//nucleus;GO:0005737//cytoplasm;GO:0005739//mitochondrion;GO:0005829//cytosol;GO:0016363//nuclear matrix;GO:0016607//nuclear speck	GO:0003755//peptidyl-prolyl cis-trans isomerase activity;GO:0016018//cyclosporin A binding	GO:0000413//protein peptidyl-prolyl isomerization;GO:0006457//protein folding	--
ENSMUSG00000021728	4.701	5.997	1.383	3.872	5.349	2.6275	-1.02558	0.0104759	0.456113	Emb	embigin [Source:MGI Symbol;Acc:MGI:95321]	-	-	-	-	GO:0005886//plasma membrane;GO:0030424//axon;GO:0045202//synapse	GO:0098632//cell-cell adhesion mediator activity	GO:0007155//cell adhesion;GO:0007156//homophilic cell adhesion via plasma membrane adhesion molecules;GO:0007411//axon guidance;GO:0035879//plasma membrane lactate transport;GO:0070593//dendrite self-avoidance	--
ENSMUSG00000035585	83.08	60.562	49.925	45.874	71.821	47.8995	-0.584395	0.0105184	0.456138	Tsen34	tRNA splicing endonuclease subunit 34 [Source:MGI Symbol;Acc:MGI:1913328]	-	-	-	-	GO:0000214//tRNA-intron endonuclease complex;GO:0005634//nucleus;GO:0005654//nucleoplasm;GO:0005730//nucleolus	GO:0000213//tRNA-intron endonuclease activity;GO:0003676//nucleic acid binding;GO:0016829//lyase activity	GO:0000379//tRNA-type intron splice site recognition and cleavage;GO:0006388//tRNA splicing, via endonucleolytic cleavage and ligation;GO:0006397//mRNA processing;GO:0008033//tRNA processing	--
ENSMUSG00000032359	42.991	32.318	21.823	27.576	37.6545	24.6995	-0.60834	0.0105297	0.456138	Ctsh	cathepsin H [Source:MGI Symbol;Acc:MGI:107285]	Cellular Processes;Cellular Processes	Transport and catabolism;Cell growth and death	ko04142//Lysosome;ko04210//Apoptosis	K01366;K01366	GO:0001520//outer dense fiber;GO:0001669//acrosomal vesicle;GO:0005615//extracellular space;GO:0005764//lysosome;GO:0005829//cytosol;GO:0005930//axoneme;GO:0036464//cytoplasmic ribonucleoprotein granule;GO:0043231//intracellular membrane-bounded organelle;GO:0097208//alveolar lamellar body	GO:0003824//catalytic activity;GO:0004175//endopeptidase activity;GO:0004177//aminopeptidase activity;GO:0004197//cysteine-type endopeptidase activity;GO:0004252//serine-type endopeptidase activity;GO:0008233//peptidase activity;GO:0008234//cysteine-type peptidase activity;GO:0008656//cysteine-type endopeptidase activator activity involved in apoptotic process;GO:0016505//peptidase activator acti…	GO:0001656//metanephros development;GO:0001913//T cell mediated cytotoxicity;GO:0002250//adaptive immune response;GO:0002764//immune response-regulating signaling pathway;GO:0006508//proteolysis;GO:0006915//apoptotic process;GO:0006955//immune response;GO:0008284//positive regulation of cell population proliferation;GO:0010628//positive regulation of gene expression;GO:0010634//positive regulatio…	--
ENSMUSG00000030199	0.394	0.305	0.967	1.008	0.3495	0.9875	1.49849	0.0106613	0.46067	Etv6	ets variant 6 [Source:MGI Symbol;Acc:MGI:109336]	Human Diseases	Cancer: overview	ko05202//Transcriptional misregulation in cancer	K03211	GO:0005634//nucleus;GO:0005730//nucleolus;GO:0005829//cytosol	GO:0000977//RNA polymerase II transcription regulatory region sequence-specific DNA binding;GO:0000978//RNA polymerase II cis-regulatory region sequence-specific DNA binding;GO:0000981//DNA-binding transcription factor activity, RNA polymerase II-specific;GO:0001227//DNA-binding transcription repressor activity, RNA polymerase II-specific;GO:0001228//DNA-binding transcription activator activity, …	GO:0000122//negative regulation of transcription by RNA polymerase II;GO:0006355//regulation of DNA-templated transcription;GO:0006357//regulation of transcription by RNA polymerase II;GO:0007296//vitellogenesis;GO:0022008//neurogenesis;GO:0030154//cell differentiation;GO:0045944//positive regulation of transcription by RNA polymerase II;GO:0071425//hematopoietic stem cell proliferation;GO:009715…	ETS
ENSMUSG00000039349	1.729	0.985	2.821	3.135	1.357	2.978	1.13392	0.0106905	0.46077	C130074G19Rik	RIKEN cDNA C130074G19 gene [Source:MGI Symbol;Acc:MGI:2444831]	-	-	-	-	GO:0016020//membrane;GO:0097731//9+0 non-motile cilium	GO:0003674//molecular_function	GO:0008150//biological_process;GO:2001023//regulation of response to drug	--
ENSMUSG00000033285	6.049	5.568	8.785	10.539	5.8085	9.662	0.734156	0.0107437	0.460889	Wdr3	WD repeat domain 3 [Source:MGI Symbol;Acc:MGI:2443143]	Genetic Information Processing	Translation	ko03008//Ribosome biogenesis in eukaryotes	K14556	GO:0005634//nucleus;GO:0005654//nucleoplasm;GO:0005730//nucleolus;GO:0031965//nuclear membrane;GO:0031981//nuclear lumen;GO:0032040//small-subunit processome;GO:0034388//Pwp2p-containing subcomplex of 90S preribosome	GO:0005515//protein binding;GO:0030515//snoRNA binding	GO:0030490//maturation of SSU-rRNA;GO:0042254//ribosome biogenesis;GO:0042274//ribosomal small subunit biogenesis	--
ENSMUSG00000019505	1287.22	1326.87	1837.03	2034.2	1307.04	1935.62	0.566487	0.0107472	0.460889	Ubb	ubiquitin B [Source:MGI Symbol;Acc:MGI:98888]	Human Diseases;Human Diseases;Human Diseases;Cellular Processes;Genetic Information Processing;Cellular Processes	Neurodegenerative disease;Neurodegenerative disease;Infectious disease: viral;Transport and catabolism;Folding, sorting and degradation;Transport and catabolism	ko05022//Pathways of neurodegeneration - multiple diseases;ko05012//Parkinson disease;ko05167//Kaposi sarcoma-associated herpesvirus infection;ko04140//Autophagy - animal;ko04120//Ubiquitin mediated proteolysis;ko04137//Mitophagy - animal	K04551;K04551;K04551;K04551;K04551;K04551	GO:0005634//nucleus;GO:0005654//nucleoplasm;GO:0005737//cytoplasm;GO:0005739//mitochondrion;GO:0005741//mitochondrial outer membrane;GO:0005829//cytosol;GO:0022627//cytosolic small ribosomal subunit;GO:0043005//neuron projection;GO:0043025//neuronal cell body;GO:0043209//myelin sheath;GO:0043229//intracellular organelle	GO:0003735//structural constituent of ribosome;GO:0005515//protein binding;GO:0031386//protein tag activity;GO:0031625//ubiquitin protein ligase binding	GO:0007141//male meiosis I;GO:0007144//female meiosis I;GO:0008584//male gonad development;GO:0008585//female gonad development;GO:0016567//protein ubiquitination;GO:0019941//modification-dependent protein catabolic process;GO:0021888//hypothalamus gonadotrophin-releasing hormone neuron development;GO:0031398//positive regulation of protein ubiquitination;GO:0043523//regulation of neuron apoptoti…	--
ENSMUSG00000026615	7.957	8.078	14.285	11.598	8.0175	12.9415	0.69078	0.0108344	0.463092	Eprs1	glutamyl-prolyl-tRNA synthetase 1 [Source:MGI Symbol;Acc:MGI:97838]	Metabolism;Metabolism;Metabolism;Genetic Information Processing	Global and overview maps;Global and overview maps;Metabolism of cofactors and vitamins;Translation	ko01100//Metabolic pathways;ko01240//Biosynthesis of cofactors;ko00860//Porphyrin metabolism;ko00970//Aminoacyl-tRNA biosynthesis	K14163;K14163;K14163;K14163	GO:0005737//cytoplasm;GO:0005829//cytosol;GO:0005886//plasma membrane;GO:0016020//membrane;GO:0017101//aminoacyl-tRNA synthetase multienzyme complex;GO:0097452//GAIT complex;GO:1990904//ribonucleoprotein complex	GO:0000166//nucleotide binding;GO:0003723//RNA binding;GO:0004812//aminoacyl-tRNA ligase activity;GO:0004818//glutamate-tRNA ligase activity;GO:0004827//proline-tRNA ligase activity;GO:0005515//protein binding;GO:0005524//ATP binding;GO:0008270//zinc ion binding;GO:0035613//RNA stem-loop binding;GO:0042802//identical protein binding;GO:0042803//protein homodimerization activity;GO:0046872//metal …	GO:0006412//translation;GO:0006417//regulation of translation;GO:0006418//tRNA aminoacylation for protein translation;GO:0006424//glutamyl-tRNA aminoacylation;GO:0006433//prolyl-tRNA aminoacylation;GO:0017148//negative regulation of translation;GO:0032869//cellular response to insulin stimulus;GO:0043039//tRNA aminoacylation;GO:0043517//positive regulation of DNA damage response, signal transduct…	--
ENSMUSG00000026767	10.602	12.516	4.928	8.574	11.559	6.751	-0.775843	0.0108621	0.463092	Mindy3	MINDY lysine 48 deubiquitinase 3 [Source:MGI Symbol;Acc:MGI:1914210]	-	-	-	-	GO:0005634//nucleus;GO:0005654//nucleoplasm;GO:0031965//nuclear membrane	GO:0004843//cysteine-type deubiquitinase activity;GO:0008234//cysteine-type peptidase activity;GO:1990380//K48-linked deubiquitinase activity	GO:0006508//proteolysis;GO:0006915//apoptotic process;GO:0071108//protein K48-linked deubiquitination	--
ENSMUSG00000056820	10.819	8.711	14.761	17.307	9.765	16.034	0.715442	0.0109452	0.463092	Tsnax	translin-associated factor X [Source:MGI Symbol;Acc:MGI:1855672]	-	-	-	-	GO:0005634//nucleus;GO:0005654//nucleoplasm;GO:0005737//cytoplasm;GO:0005794//Golgi apparatus;GO:0048471//perinuclear region of cytoplasm;GO:1902555//endoribonuclease complex	GO:0003677//DNA binding;GO:0003697//single-stranded DNA binding;GO:0003723//RNA binding;GO:0004521//RNA endonuclease activity;GO:0005515//protein binding;GO:0031687//A2A adenosine receptor binding;GO:0043565//sequence-specific DNA binding;GO:0044877//protein-containing complex binding;GO:0046872//metal ion binding	GO:0007283//spermatogenesis;GO:0030154//cell differentiation;GO:0030422//siRNA processing;GO:0035194//regulatory ncRNA-mediated post-transcriptional gene silencing	--
ENSMUSG00000057615	13.663	9.081	3.464	8.141	11.372	5.8025	-0.970739	0.0109462	0.463092	Ldoc1	regulator of NFKB signaling [Source:MGI Symbol;Acc:MGI:2685212]	-	-	-	-	GO:0005634//nucleus;GO:0005654//nucleoplasm;GO:0005730//nucleolus	GO:0003674//molecular_function	GO:0001893//maternal placenta development;GO:0060137//maternal process involved in parturition;GO:0071222//cellular response to lipopolysaccharide;GO:0071225//cellular response to muramyl dipeptide	--
ENSMUSG00000022824	1.062	1.07	0.283	0.423	1.066	0.353	-1.59447	0.0109472	0.463092	Muc13	mucin 13, epithelial transmembrane [Source:MGI Symbol;Acc:MGI:103190]	-	-	-	-	GO:0005576//extracellular region;GO:0005886//plasma membrane;GO:0016020//membrane;GO:0016324//apical plasma membrane;GO:0071944//cell periphery	-	-	--
ENSMUSG00000053334	0.64	0.842	1.461	2.263	0.741	1.862	1.32931	0.0109609	0.463092	Ficd	FIC domain containing [Source:MGI Symbol;Acc:MGI:1098550]	-	-	-	-	GO:0005783//endoplasmic reticulum;GO:0005789//endoplasmic reticulum membrane;GO:0016020//membrane	GO:0005515//protein binding;GO:0005524//ATP binding;GO:0016779//nucleotidyltransferase activity;GO:0016787//hydrolase activity;GO:0030544//Hsp70 protein binding;GO:0042802//identical protein binding;GO:0042803//protein homodimerization activity;GO:0044603//protein adenylylhydrolase activity;GO:0051087//protein-folding chaperone binding;GO:0070733//AMPylase activity	GO:0006986//response to unfolded protein;GO:0018117//protein adenylylation;GO:0034976//response to endoplasmic reticulum stress;GO:0044602//protein deadenylylation;GO:1903894//regulation of IRE1-mediated unfolded protein response	--
ENSMUSG00000027387	2.542	2.202	4.65	5.476	2.372	5.063	1.09389	0.0110256	0.464679	Zc3h8	zinc finger CCCH type containing 8 [Source:MGI Symbol;Acc:MGI:1930128]	-	-	-	-	GO:0000791//euchromatin;GO:0005634//nucleus;GO:0005654//nucleoplasm;GO:0008023//transcription elongation factor complex;GO:0015030//Cajal body;GO:0016604//nuclear body;GO:0035363//histone locus body	GO:0001162//RNA polymerase II intronic transcription regulatory region sequence-specific DNA binding;GO:0001227//DNA-binding transcription repressor activity, RNA polymerase II-specific;GO:0003723//RNA binding;GO:0046872//metal ion binding	GO:0000122//negative regulation of transcription by RNA polymerase II;GO:0006915//apoptotic process;GO:0033085//negative regulation of T cell differentiation in thymus;GO:0042795//snRNA transcription by RNA polymerase II;GO:0042796//snRNA transcription by RNA polymerase III;GO:0043029//T cell homeostasis;GO:0045892//negative regulation of DNA-templated transcription;GO:0045945//positive regulatio…	--
ENSMUSG00000017831	15.096	12.855	18.142	28.988	13.9755	23.565	0.753746	0.0111219	0.467586	Rab5a	RAB5A, member RAS oncogene family [Source:MGI Symbol;Acc:MGI:105926]	Human Diseases;Human Diseases;Cellular Processes;Human Diseases;Environmental Information Processing;Human Diseases;Cellular Processes;Cellular Processes;Human Diseases;Cellular Processes;Organismal Systems	Neurodegenerative disease;Neurodegenerative disease;Transport and catabolism;Infectious disease: bacterial;Signal transduction;Infectious disease: bacterial;Transport and catabolism;Transport and catabolism;Infectious disease: parasitic;Transport and catabolism;Excretory system	ko05022//Pathways of neurodegeneration - multiple diseases;ko05014//Amyotrophic lateral sclerosis;ko04144//Endocytosis;ko05132//Salmonella infection;ko04014//Ras signaling pathway;ko05152//Tuberculosis;ko04145//Phagosome;ko04148//Efferocytosis;ko05146//Amoebiasis;ko04137//Mitophagy - animal;ko04962//Vasopressin-regulated water reabsorption	K07887;K07887;K07887;K07887;K07887;K07887;K07887;K07887;K07887;K07887;K07887	GO:0001726//ruffle;GO:0005654//nucleoplasm;GO:0005737//cytoplasm;GO:0005768//endosome;GO:0005769//early endosome;GO:0005829//cytosol;GO:0005886//plasma membrane;GO:0008021//synaptic vesicle;GO:0010008//endosome membrane;GO:0012505//endomembrane system;GO:0015629//actin cytoskeleton;GO:0030139//endocytic vesicle;GO:0030424//axon;GO:0030425//dendrite;GO:0030670//phagocytic vesicle membrane;GO:00306…	GO:0003924//GTPase activity;GO:0003925//G protein activity;GO:0005515//protein binding;GO:0005525//GTP binding;GO:0016787//hydrolase activity;GO:0019001//guanyl nucleotide binding;GO:0019003//GDP binding;GO:0051021//GDP-dissociation inhibitor binding	GO:0006886//intracellular protein transport;GO:0006897//endocytosis;GO:0006909//phagocytosis;GO:0015031//protein transport;GO:0031623//receptor internalization;GO:0036465//synaptic vesicle recycling;GO:0044788//modulation by host of viral process;GO:0045022//early endosome to late endosome transport;GO:0045921//positive regulation of exocytosis;GO:0048169//regulation of long-term neuronal synapti…	--
ENSMUSG00000019834	4.081	3.126	1.835	1.781	3.6035	1.808	-0.995004	0.0112672	0.472533	Slc22a16	solute carrier family 22 (organic cation transporter), member 16 [Source:MGI Symbol;Acc:MGI:1918090]	-	-	-	-	GO:0005886//plasma membrane;GO:0016020//membrane	GO:0005275//amine transmembrane transporter activity;GO:0015101//organic cation transmembrane transporter activity;GO:0015226//carnitine transmembrane transporter activity;GO:0015606//spermidine transmembrane transporter activity;GO:0022857//transmembrane transporter activity	GO:0006811//monoatomic ion transport;GO:0007283//spermatogenesis;GO:0015695//organic cation transport;GO:0015837//amine transport;GO:0015879//carnitine transport;GO:0030154//cell differentiation;GO:0055085//transmembrane transport;GO:1902603//carnitine transmembrane transport;GO:1903711//spermidine transmembrane transport	--
ENSMUSG00000032449	12.72	11.045	19.837	18.665	11.8825	19.251	0.696095	0.0113611	0.475303	Slc25a36	solute carrier family 25, member 36 [Source:MGI Symbol;Acc:MGI:1924909]	-	-	-	-	GO:0005739//mitochondrion;GO:0005743//mitochondrial inner membrane;GO:0016020//membrane	GO:0015218//pyrimidine nucleotide transmembrane transporter activity	GO:0000002//mitochondrial genome maintenance;GO:0006864//pyrimidine nucleotide transport;GO:0007005//mitochondrion organization;GO:0051881//regulation of mitochondrial membrane potential;GO:0055085//transmembrane transport;GO:1990519//pyrimidine nucleotide import into mitochondrion	--
ENSMUSG00000025437	4.255	3.147	5.64	7.579	3.701	6.6095	0.836626	0.0114138	0.476344	Usp33	ubiquitin specific peptidase 33 [Source:MGI Symbol;Acc:MGI:2159711]	-	-	-	-	GO:0005654//nucleoplasm;GO:0005737//cytoplasm;GO:0005794//Golgi apparatus;GO:0005813//centrosome;GO:0005856//cytoskeleton;GO:0005925//focal adhesion;GO:0043025//neuronal cell body;GO:0048471//perinuclear region of cytoplasm	GO:0001664//G protein-coupled receptor binding;GO:0004197//cysteine-type endopeptidase activity;GO:0004843//cysteine-type deubiquitinase activity;GO:0005515//protein binding;GO:0008234//cysteine-type peptidase activity;GO:0008270//zinc ion binding;GO:0031267//small GTPase binding;GO:0046872//metal ion binding	GO:0006508//proteolysis;GO:0006897//endocytosis;GO:0007411//axon guidance;GO:0008277//regulation of G protein-coupled receptor signaling pathway;GO:0009267//cellular response to starvation;GO:0010506//regulation of autophagy;GO:0016477//cell migration;GO:0016579//protein deubiquitination;GO:0050821//protein stabilization;GO:0051298//centrosome duplication;GO:0070536//protein K63-linked deubiquiti…	--
ENSMUSG00000073069	7.263	6.954	2.928	4.663	7.1085	3.7955	-0.905255	0.0114996	0.478104	Mageb2	MAGE family member B2 [Source:MGI Symbol;Acc:MGI:105117]	-	-	-	-	GO:0005575//cellular_component;GO:0005634//nucleus	GO:0003674//molecular_function	GO:0000122//negative regulation of transcription by RNA polymerase II;GO:0008150//biological_process	--
ENSMUSG00000033047	252.46	214.594	132.862	190.203	233.527	161.532	-0.531765	0.0115118	0.478104	Eif3l	eukaryotic translation initiation factor 3, subunit L [Source:MGI Symbol;Acc:MGI:2386251]	-	-	-	-	GO:0001650//fibrillar center;GO:0005654//nucleoplasm;GO:0005730//nucleolus;GO:0005737//cytoplasm;GO:0005852//eukaryotic translation initiation factor 3 complex;GO:0016282//eukaryotic 43S preinitiation complex;GO:0033290//eukaryotic 48S preinitiation complex;GO:0045202//synapse	GO:0003743//translation initiation factor activity;GO:0005515//protein binding	GO:0001732//formation of cytoplasmic translation initiation complex;GO:0002183//cytoplasmic translational initiation;GO:0006412//translation;GO:0006413//translational initiation;GO:0075525//viral translational termination-reinitiation	--
ENSMUSG00000052337	20.742	17.244	23.754	34.478	18.993	29.116	0.616344	0.0115449	0.478316	Immt	inner membrane protein, mitochondrial [Source:MGI Symbol;Acc:MGI:1923864]	-	-	-	-	GO:0005739//mitochondrion;GO:0005743//mitochondrial inner membrane;GO:0005758//mitochondrial intermembrane space;GO:0043209//myelin sheath;GO:0061617//MICOS complex	GO:0005515//protein binding	GO:0042407//cristae formation;GO:0051560//mitochondrial calcium ion homeostasis;GO:0070050//neuron cellular homeostasis	--
ENSMUSG00000030590	5.196	6.863	14	9.585	6.0295	11.7925	0.967759	0.0116249	0.478693	Fam98c	family with sequence similarity 98, member C [Source:MGI Symbol;Acc:MGI:1921083]	-	-	-	-	GO:0072669//tRNA-splicing ligase complex	GO:0003674//molecular_function	GO:0008150//biological_process	--
ENSMUSG00000044367	11.131	7.134	3.618	6.241	9.1325	4.9295	-0.889569	0.0116501	0.478693	Slc16a13	solute carrier family 16 (monocarboxylic acid transporters), member 13 [Source:MGI Symbol;Acc:MGI:1916559]	-	-	-	-	GO:0000139//Golgi membrane;GO:0005794//Golgi apparatus;GO:0005829//cytosol;GO:0005886//plasma membrane;GO:0016020//membrane	GO:0008028//monocarboxylic acid transmembrane transporter activity;GO:0015293//symporter activity;GO:0022857//transmembrane transporter activity	GO:0015718//monocarboxylic acid transport;GO:0055085//transmembrane transport	--
ENSMUSG00000022070	2.748	4.046	6.8	7.206	3.397	7.003	1.04371	0.0116658	0.478693	Bora	bora, aurora kinase A activator [Source:MGI Symbol;Acc:MGI:1924994]	-	-	-	-	GO:0005634//nucleus;GO:0005737//cytoplasm;GO:0072687//meiotic spindle	GO:0019901//protein kinase binding	GO:0007088//regulation of mitotic nuclear division;GO:0032880//regulation of protein localization;GO:0051301//cell division;GO:0060236//regulation of mitotic spindle organization	--
ENSMUSG00000024750	26.474	18.9	31.404	37.72	22.687	34.562	0.607321	0.0116716	0.478693	Zfand5	zinc finger, AN1-type domain 5 [Source:MGI Symbol;Acc:MGI:1278334]	-	-	-	-	GO:0005737//cytoplasm	GO:0003677//DNA binding;GO:0008270//zinc ion binding;GO:0046872//metal ion binding	GO:0001701//in utero embryonic development;GO:0001944//vasculature development;GO:0003016//respiratory system process;GO:0010761//fibroblast migration;GO:0048008//platelet-derived growth factor receptor signaling pathway;GO:0048705//skeletal system morphogenesis;GO:0048745//smooth muscle tissue development;GO:0060324//face development	--
ENSMUSG00000061482	43.705	39.502	26.963	29.539	41.6035	28.251	-0.558403	0.0116961	0.478693	H4c4	H4 clustered histone 4 [Source:MGI Symbol;Acc:MGI:2448423]	Human Diseases;Organismal Systems;Human Diseases;Human Diseases	Cancer: overview;Immune system;Substance dependence;Immune disease	ko05203//Viral carcinogenesis;ko04613//Neutrophil extracellular trap formation;ko05034//Alcoholism;ko05322//Systemic lupus erythematosus	K11254;K11254;K11254;K11254	GO:0000786//nucleosome;GO:0005634//nucleus;GO:0005654//nucleoplasm;GO:0005694//chromosome;GO:0043505//CENP-A containing nucleosome	GO:0003677//DNA binding;GO:0005515//protein binding;GO:0030527//structural constituent of chromatin;GO:0046982//protein heterodimerization activity	GO:0006325//chromatin organization;GO:0006334//nucleosome assembly;GO:0061644//protein localization to CENP-A containing chromatin	--
ENSMUSG00000072676	442.057	523.653	289.987	380.512	482.855	335.25	-0.526355	0.0117218	0.478693	Tmem254	transmembrane protein 254 [Source:MGI Symbol;Acc:MGI:1196450]	-	-	-	-	GO:0005575//cellular_component;GO:0016020//membrane	GO:0003674//molecular_function	GO:0008150//biological_process	--
ENSMUSG00000020108	8.334	7.616	11.419	16.441	7.975	13.93	0.804639	0.0117568	0.478977	Ddit4	DNA-damage-inducible transcript 4 [Source:MGI Symbol;Acc:MGI:1921997]	Environmental Information Processing;Cellular Processes;Human Diseases;Environmental Information Processing	Signal transduction;Transport and catabolism;Cancer: overview;Signal transduction	ko04151//PI3K-Akt signaling pathway;ko04140//Autophagy - animal;ko05206//MicroRNAs in cancer;ko04150//mTOR signaling pathway	K08270;K08270;K08270;K08270	GO:0005737//cytoplasm;GO:0005739//mitochondrion;GO:0005829//cytosol	GO:0071889//14-3-3 protein binding	GO:0001666//response to hypoxia;GO:0001764//neuron migration;GO:0006915//apoptotic process;GO:0007420//brain development;GO:0009968//negative regulation of signal transduction;GO:0030182//neuron differentiation;GO:0032007//negative regulation of TOR signaling;GO:0032984//protein-containing complex disassembly;GO:0035556//intracellular signal transduction;GO:0042771//intrinsic apoptotic signaling …	--
ENSMUSG00000060639	29.191	27.144	18.168	16.886	28.1675	17.527	-0.684452	0.0118238	0.480563	H4c9	H4 clustered histone 9 [Source:MGI Symbol;Acc:MGI:2448432]	Human Diseases;Organismal Systems;Human Diseases;Human Diseases	Cancer: overview;Immune system;Substance dependence;Immune disease	ko05203//Viral carcinogenesis;ko04613//Neutrophil extracellular trap formation;ko05034//Alcoholism;ko05322//Systemic lupus erythematosus	K11254;K11254;K11254;K11254	GO:0000786//nucleosome;GO:0005634//nucleus;GO:0005654//nucleoplasm;GO:0005694//chromosome;GO:0043505//CENP-A containing nucleosome	GO:0003677//DNA binding;GO:0005515//protein binding;GO:0030527//structural constituent of chromatin;GO:0046982//protein heterodimerization activity	GO:0006325//chromatin organization;GO:0006334//nucleosome assembly;GO:0061644//protein localization to CENP-A containing chromatin	--
ENSMUSG00000026131	3.402	3.237	7.84	7.889	3.3195	7.8645	1.24439	0.0118915	0.481452	Dst	dystonin [Source:MGI Symbol;Acc:MGI:104627]	-	-	-	-	GO:0001725//stress fiber;GO:0005634//nucleus;GO:0005635//nuclear envelope;GO:0005654//nucleoplasm;GO:0005737//cytoplasm;GO:0005783//endoplasmic reticulum;GO:0005789//endoplasmic reticulum membrane;GO:0005829//cytosol;GO:0005856//cytoskeleton;GO:0005874//microtubule;GO:0005882//intermediate filament;GO:0005886//plasma membrane;GO:0005925//focal adhesion;GO:0005938//cell cortex;GO:0009898//cytoplas…	GO:0003779//actin binding;GO:0005198//structural molecule activity;GO:0005509//calcium ion binding;GO:0005515//protein binding;GO:0008017//microtubule binding;GO:0042803//protein homodimerization activity;GO:0046872//metal ion binding;GO:0051010//microtubule plus-end binding	GO:0007010//cytoskeleton organization;GO:0007155//cell adhesion;GO:0007409//axonogenesis;GO:0008090//retrograde axonal transport;GO:0031581//hemidesmosome assembly;GO:0042060//wound healing;GO:0045104//intermediate filament cytoskeleton organization	--
ENSMUSG00000036371	122.884	119.988	190.183	179.001	121.436	184.592	0.604144	0.0119019	0.481452	Serbp1	serpine1 mRNA binding protein 1 [Source:MGI Symbol;Acc:MGI:1914120]	-	-	-	-	GO:0005634//nucleus;GO:0005737//cytoplasm;GO:0005829//cytosol;GO:0048471//perinuclear region of cytoplasm	GO:0003723//RNA binding;GO:0003730//mRNA 3'-UTR binding;GO:0030371//translation repressor activity;GO:0032183//SUMO binding;GO:0043022//ribosome binding;GO:0061770//translation elongation factor binding	GO:0006417//regulation of translation;GO:0017148//negative regulation of translation;GO:0030578//PML body organization;GO:0042981//regulation of apoptotic process;GO:0141014//ribosome hibernation	--
ENSMUSG00000017499	14.518	11.204	17.677	24.247	12.861	20.962	0.704774	0.01202	0.485082	Cdc6	cell division cycle 6 [Source:MGI Symbol;Acc:MGI:1345150]	Human Diseases;Cellular Processes	Cancer: overview;Cell growth and death	ko05207//Chemical carcinogenesis - receptor activation;ko04110//Cell cycle	K02213;K02213	GO:0000922//spindle pole;GO:0005634//nucleus;GO:0005654//nucleoplasm;GO:0005737//cytoplasm;GO:0005819//spindle;GO:0005829//cytosol;GO:0045171//intercellular bridge;GO:0051233//spindle midzone;GO:0072686//mitotic spindle	GO:0003682//chromatin binding;GO:0005524//ATP binding;GO:0016887//ATP hydrolysis activity;GO:0019900//kinase binding	GO:0006260//DNA replication;GO:0006270//DNA replication initiation;GO:0030071//regulation of mitotic metaphase/anaphase transition;GO:0032467//positive regulation of cytokinesis;GO:0033314//mitotic DNA replication checkpoint signaling;GO:0048146//positive regulation of fibroblast proliferation;GO:0051301//cell division;GO:0051984//positive regulation of chromosome segregation;GO:1904117//cellular…	--
ENSMUSG00000076441	135.481	140.714	180.358	236.71	138.097	208.534	0.594595	0.0120716	0.486016	Ass1	argininosuccinate synthetase 1 [Source:MGI Symbol;Acc:MGI:88090]	Metabolism;Human Diseases;Metabolism;Metabolism;Metabolism	Global and overview maps;Cardiovascular disease;Global and overview maps;Amino acid metabolism;Amino acid metabolism	ko01100//Metabolic pathways;ko05418//Fluid shear stress and atherosclerosis;ko01230//Biosynthesis of amino acids;ko00250//Alanine, aspartate and glutamate metabolism;ko00220//Arginine biosynthesis	K01940;K01940;K01940;K01940;K01940	GO:0005654//nucleoplasm;GO:0005737//cytoplasm;GO:0005739//mitochondrion;GO:0005741//mitochondrial outer membrane;GO:0005829//cytosol;GO:0043025//neuronal cell body;GO:0043204//perikaryon;GO:0043209//myelin sheath;GO:0070852//cell body fiber	GO:0004055//argininosuccinate synthase activity;GO:0005515//protein binding;GO:0005524//ATP binding;GO:0015643//toxic substance binding;GO:0016597//amino acid binding;GO:0016874//ligase activity;GO:0042802//identical protein binding	GO:0000050//urea cycle;GO:0000052//citrulline metabolic process;GO:0000053//argininosuccinate metabolic process;GO:0001822//kidney development;GO:0001889//liver development;GO:0006526//arginine biosynthetic process;GO:0006531//aspartate metabolic process;GO:0006953//acute-phase response;GO:0007494//midgut development;GO:0007584//response to nutrient;GO:0007623//circadian rhythm;GO:0009410//respon…	--
ENSMUSG00000022244	5.676	4.345	2.907	2.751	5.0105	2.829	-0.824662	0.0121258	0.486888	Amacr	alpha-methylacyl-CoA racemase [Source:MGI Symbol;Acc:MGI:1098273]	Metabolism;Cellular Processes;Metabolism	Global and overview maps;Transport and catabolism;Lipid metabolism	ko01100//Metabolic pathways;ko04146//Peroxisome;ko00120//Primary bile acid biosynthesis	K01796;K01796;K01796	GO:0005737//cytoplasm;GO:0005739//mitochondrion;GO:0005777//peroxisome;GO:0005886//plasma membrane;GO:0043231//intracellular membrane-bounded organelle	GO:0003824//catalytic activity;GO:0008111//alpha-methylacyl-CoA racemase activity;GO:0016853//isomerase activity	GO:0006631//fatty acid metabolic process;GO:0006699//bile acid biosynthetic process;GO:0008206//bile acid metabolic process;GO:0008300//isoprenoid catabolic process	--
ENSMUSG00000031930	4.844	4.131	7.799	9.121	4.4875	8.46	0.914746	0.0121767	0.486888	Wwp2	WW domain containing E3 ubiquitin protein ligase 2 [Source:MGI Symbol;Acc:MGI:1914144]	Genetic Information Processing	Folding, sorting and degradation	ko04120//Ubiquitin mediated proteolysis	K05630	GO:0005576//extracellular region;GO:0005634//nucleus;GO:0005737//cytoplasm	GO:0004842//ubiquitin-protein transferase activity;GO:0005515//protein binding;GO:0016740//transferase activity;GO:0016874//ligase activity;GO:0061629//RNA polymerase II-specific DNA-binding transcription factor binding;GO:0061630//ubiquitin protein ligase activity	GO:0000122//negative regulation of transcription by RNA polymerase II;GO:0006366//transcription by RNA polymerase II;GO:0006511//ubiquitin-dependent protein catabolic process;GO:0006858//extracellular transport;GO:0010629//negative regulation of gene expression;GO:0016567//protein ubiquitination;GO:0034765//regulation of monoatomic ion transmembrane transport;GO:0042391//regulation of membrane po…	--
ENSMUSG00000030407	8.323	8.423	4.635	5.893	8.373	5.264	-0.669585	0.0121843	0.486888	Qpctl	glutaminyl-peptide cyclotransferase-like [Source:MGI Symbol;Acc:MGI:1914619]	-	-	-	-	GO:0000139//Golgi membrane;GO:0005794//Golgi apparatus;GO:0016020//membrane	GO:0008270//zinc ion binding;GO:0016603//glutaminyl-peptide cyclotransferase activity;GO:0016746//acyltransferase activity;GO:0046872//metal ion binding	GO:0017186//peptidyl-pyroglutamic acid biosynthetic process, using glutaminyl-peptide cyclotransferase	--
ENSMUSG00000078880	18.24	16.856	11.972	6.747	17.548	9.3595	-0.906803	0.0122071	0.486888	Gm14308	predicted gene 14308 [Source:MGI Symbol;Acc:MGI:3782921]	Human Diseases	Infectious disease: viral	ko05168//Herpes simplex virus 1 infection	K09228	GO:0005575//cellular_component;GO:0005634//nucleus	GO:0000978//RNA polymerase II cis-regulatory region sequence-specific DNA binding;GO:0001228//DNA-binding transcription activator activity, RNA polymerase II-specific;GO:0003674//molecular_function;GO:0046872//metal ion binding	GO:0006355//regulation of DNA-templated transcription;GO:0006357//regulation of transcription by RNA polymerase II;GO:0008150//biological_process;GO:0045944//positive regulation of transcription by RNA polymerase II	zf-C2H2
ENSMUSG00000030521	9.76	15.177	21.188	20.691	12.4685	20.9395	0.747939	0.0122733	0.488394	Mphosph10	M-phase phosphoprotein 10 (U3 small nucleolar ribonucleoprotein) [Source:MGI Symbol;Acc:MGI:1915223]	Genetic Information Processing	Translation	ko03008//Ribosome biogenesis in eukaryotes	K14559	GO:0005634//nucleus;GO:0005694//chromosome;GO:0005730//nucleolus;GO:0005732//sno(s)RNA-containing ribonucleoprotein complex;GO:0032040//small-subunit processome;GO:0034457//Mpp10 complex;GO:1990904//ribonucleoprotein complex	-	GO:0006364//rRNA processing;GO:0042254//ribosome biogenesis;GO:0042274//ribosomal small subunit biogenesis	--
ENSMUSG00000048222	5.322	6.9	9.608	10.638	6.111	10.123	0.728157	0.0123063	0.488567	Mfap1b	microfibrillar-associated protein 1B [Source:MGI Symbol;Acc:MGI:3694697]	-	-	-	-	GO:0005634//nucleus;GO:0005681//spliceosomal complex;GO:0005684//U2-type spliceosomal complex;GO:0062023//collagen-containing extracellular matrix;GO:0071005//U2-type precatalytic spliceosome	GO:0005201//extracellular matrix structural constituent	GO:0000398//mRNA splicing, via spliceosome;GO:0006397//mRNA processing;GO:0008380//RNA splicing	--
ENSMUSG00000028607	35.326	25.185	11.62	23.598	30.2555	17.609	-0.780884	0.0123643	0.489267	Cpt2	carnitine palmitoyltransferase 2 [Source:MGI Symbol;Acc:MGI:109176]	Organismal Systems;Human Diseases;Organismal Systems;Metabolism;Metabolism	Environmental adaptation;Cardiovascular disease;Endocrine system;Global and overview maps;Lipid metabolism	ko04714//Thermogenesis;ko05415//Diabetic cardiomyopathy;ko03320//PPAR signaling pathway;ko01212//Fatty acid metabolism;ko00071//Fatty acid degradation	K08766;K08766;K08766;K08766;K08766	GO:0005654//nucleoplasm;GO:0005730//nucleolus;GO:0005739//mitochondrion;GO:0005743//mitochondrial inner membrane	GO:0004095//carnitine O-palmitoyltransferase activity;GO:0008458//carnitine O-octanoyltransferase activity;GO:0016746//acyltransferase activity	GO:0001676//long-chain fatty acid metabolic process;GO:0001701//in utero embryonic development;GO:0006631//fatty acid metabolic process;GO:0006635//fatty acid beta-oxidation;GO:0009437//carnitine metabolic process;GO:0120162//positive regulation of cold-induced thermogenesis	--
ENSMUSG00000042118	2.392	3.204	4.905	5.754	2.798	5.3295	0.929604	0.0124097	0.489267	Bhmt2	betaine-homocysteine methyltransferase 2 [Source:MGI Symbol;Acc:MGI:1891379]	Metabolism;Metabolism	Global and overview maps;Amino acid metabolism	ko01100//Metabolic pathways;ko00270//Cysteine and methionine metabolism	K00547;K00547	GO:0005829//cytosol	GO:0008168//methyltransferase activity;GO:0008172//S-methyltransferase activity;GO:0008270//zinc ion binding;GO:0008898//S-adenosylmethionine-homocysteine S-methyltransferase activity;GO:0046872//metal ion binding;GO:0061627//S-methylmethionine-homocysteine S-methyltransferase activity	GO:0009086//methionine biosynthetic process;GO:0032259//methylation;GO:0033477//S-methylmethionine metabolic process;GO:0046500//S-adenosylmethionine metabolic process;GO:0071267//L-methionine salvage	--
ENSMUSG00000023170	10.776	14.308	21.761	21.344	12.542	21.5525	0.781088	0.0124287	0.489267	Gps2	G protein pathway suppressor 2 [Source:MGI Symbol;Acc:MGI:1891751]	Human Diseases	Infectious disease: viral	ko05166//Human T-cell leukemia virus 1 infection	K15307	GO:0005634//nucleus;GO:0005654//nucleoplasm;GO:0005667//transcription regulator complex;GO:0005737//cytoplasm;GO:0005739//mitochondrion;GO:0005829//cytosol;GO:0017053//transcription repressor complex	GO:0003712//transcription coregulator activity;GO:0003713//transcription coactivator activity;GO:0003714//transcription corepressor activity;GO:0005515//protein binding;GO:0030332//cyclin binding	GO:0000122//negative regulation of transcription by RNA polymerase II;GO:0006357//regulation of transcription by RNA polymerase II;GO:0010804//negative regulation of tumor necrosis factor-mediated signaling pathway;GO:0010875//positive regulation of cholesterol efflux;GO:0019216//regulation of lipid metabolic process;GO:0030183//B cell differentiation;GO:0034122//negative regulation of toll-like …	--
ENSMUSG00000073177	1.302	1.788	2.751	6.604	1.545	4.6775	1.59813	0.0124383	0.489267	Gm773	predicted gene 773 [Source:MGI Symbol;Acc:MGI:2685619]	-	-	-	-	GO:0000795//synaptonemal complex	GO:0003674//molecular_function	GO:0007286//spermatid development;GO:0007340//acrosome reaction;GO:0007341//penetration of zona pellucida;GO:0051321//meiotic cell cycle	--
ENSMUSG00000031887	1.851	1.145	3.028	4.271	1.498	3.6495	1.28466	0.0124861	0.490024	Tradd	TNFRSF1A-associated via death domain [Source:MGI Symbol;Acc:MGI:109200]	Human Diseases;Human Diseases;Environmental Information Processing;Human Diseases;Human Diseases;Human Diseases;Human Diseases;Human Diseases;Human Diseases;Human Diseases;Cellular Processes;Human Diseases;Human Diseases;Human Diseases;Human Diseases;Cellular Processes;Environmental Information Processing;Environmental Information Processing;Environmental Information Processing;Organismal Systems…	Infectious disease: viral;Infectious disease: viral;Signal transduction;Infectious disease: bacterial;Infectious disease: viral;Infectious disease: viral;Infectious disease: viral;Cancer: overview;Infectious disease: viral;Infectious disease: bacterial;Cell growth and death;Infectious disease: viral;Infectious disease: viral;Infectious disease: viral;Endocrine and metabolic disease;Cell growth an…	ko05168//Herpes simplex virus 1 infection;ko05165//Human papillomavirus infection;ko04010//MAPK signaling pathway;ko05132//Salmonella infection;ko05163//Human cytomegalovirus infection;ko05170//Human immunodeficiency virus 1 infection;ko05169//Epstein-Barr virus infection;ko05203//Viral carcinogenesis;ko05167//Kaposi sarcoma-associated herpesvirus infection;ko05152//Tuberculosis;ko04217//Necropto…	K03171;K03171;K03171;K03171;K03171;K03171;K03171;K03171;K03171;K03171;K03171;K03171;K03171;K03171;K03171;K03171;K03171;K03171;K03171;K03171;K03171;K03171	GO:0002947//tumor necrosis factor receptor superfamily complex;GO:0005634//nucleus;GO:0005737//cytoplasm;GO:0005856//cytoskeleton;GO:0005886//plasma membrane;GO:0032991//protein-containing complex;GO:0043235//receptor complex	GO:0005068//transmembrane receptor protein tyrosine kinase adaptor activity;GO:0005164//tumor necrosis factor receptor binding;GO:0005515//protein binding;GO:0019900//kinase binding;GO:0030674//protein-macromolecule adaptor activity;GO:0035591//signaling adaptor activity;GO:0042802//identical protein binding;GO:0044877//protein-containing complex binding;GO:0060090//molecular adaptor activity;GO:…	GO:0006915//apoptotic process;GO:0007165//signal transduction;GO:0007169//transmembrane receptor protein tyrosine kinase signaling pathway;GO:0007249//canonical NF-kappaB signal transduction;GO:0008625//extrinsic apoptotic signaling pathway via death domain receptors;GO:0030335//positive regulation of cell migration;GO:0032728//positive regulation of interferon-beta production;GO:0033209//tumor n…	--
ENSMUSG00000018446	193.646	139.097	236.745	277.579	166.371	257.162	0.628269	0.0126653	0.494195	C1qbp	complement component 1, q subcomponent binding protein [Source:MGI Symbol;Acc:MGI:1194505]	-	-	-	-	GO:0005634//nucleus;GO:0005739//mitochondrion;GO:0005759//mitochondrial matrix;GO:0005829//cytosol;GO:0005886//plasma membrane;GO:0009986//cell surface;GO:0016020//membrane	GO:0001849//complement component C1q complex binding;GO:0003714//transcription corepressor activity;GO:0004857//enzyme inhibitor activity;GO:0005540//hyaluronic acid binding;GO:0030984//kininogen binding;GO:0060703//deoxyribonuclease inhibitor activity	GO:0000122//negative regulation of transcription by RNA polymerase II;GO:0002250//adaptive immune response;GO:0030449//regulation of complement activation;GO:0032689//negative regulation of type II interferon production;GO:0032695//negative regulation of interleukin-12 production;GO:0039534//negative regulation of MDA-5 signaling pathway;GO:0039536//negative regulation of RIG-I signaling pathway;…	--
ENSMUSG00000042198	58.455	60.868	40.756	40.814	59.6615	40.785	-0.548762	0.0126679	0.494195	Chchd7	coiled-coil-helix-coiled-coil-helix domain containing 7 [Source:MGI Symbol;Acc:MGI:1913683]	-	-	-	-	GO:0005739//mitochondrion;GO:0005758//mitochondrial intermembrane space	GO:0003674//molecular_function	GO:0008150//biological_process;GO:0033108//mitochondrial respiratory chain complex assembly	--
ENSMUSG00000050854	24.804	13.663	6.896	14.671	19.2335	10.7835	-0.834796	0.0126791	0.494195	Tmem125	transmembrane protein 125 [Source:MGI Symbol;Acc:MGI:1923409]	-	-	-	-	GO:0005575//cellular_component;GO:0016020//membrane	GO:0003674//molecular_function	GO:0008150//biological_process	--
ENSMUSG00000042292	4.093	2.256	1.185	2.094	3.1745	1.6395	-0.953273	0.0127157	0.494497	Mrtfa	myocardin related transcription factor A [Source:MGI Symbol;Acc:MGI:2384495]	-	-	-	-	GO:0005634//nucleus;GO:0005654//nucleoplasm;GO:0005737//cytoplasm;GO:0005829//cytosol;GO:0098793//presynapse;GO:0098794//postsynapse;GO:0098978//glutamatergic synapse	GO:0000976//transcription cis-regulatory region binding;GO:0003700//DNA-binding transcription factor activity;GO:0003713//transcription coactivator activity;GO:0003779//actin binding;GO:0003785//actin monomer binding;GO:0004864//protein phosphatase inhibitor activity;GO:0005515//protein binding;GO:0060090//molecular adaptor activity	GO:0001764//neuron migration;GO:0006357//regulation of transcription by RNA polymerase II;GO:0030036//actin cytoskeleton organization;GO:0030900//forebrain development;GO:0031175//neuron projection development;GO:0045893//positive regulation of DNA-templated transcription;GO:0045944//positive regulation of transcription by RNA polymerase II;GO:0051145//smooth muscle cell differentiation;GO:009915…	--
ENSMUSG00000026955	6.999	6.748	10.151	13.213	6.8735	11.682	0.76517	0.0127929	0.496011	Sapcd2	suppressor APC domain containing 2 [Source:MGI Symbol;Acc:MGI:1919330]	-	-	-	-	GO:0005634//nucleus;GO:0005654//nucleoplasm;GO:0005730//nucleolus;GO:0005737//cytoplasm;GO:0005829//cytosol;GO:0005886//plasma membrane;GO:0005923//bicellular tight junction;GO:0005938//cell cortex;GO:0016324//apical plasma membrane;GO:0043296//apical junction complex;GO:0045179//apical cortex	GO:0003674//molecular_function	GO:0000132//establishment of mitotic spindle orientation;GO:0008284//positive regulation of cell population proliferation;GO:0051301//cell division;GO:0090175//regulation of establishment of planar polarity;GO:0098725//symmetric cell division;GO:1904777//negative regulation of protein localization to cell cortex	--
ENSMUSG00000022500	249.055	210.71	136.426	182.625	229.882	159.525	-0.52711	0.0128126	0.496011	Litaf	LPS-induced TN factor [Source:MGI Symbol;Acc:MGI:1929512]	Cellular Processes	Transport and catabolism	ko04142//Lysosome	K19363	GO:0000139//Golgi membrane;GO:0005634//nucleus;GO:0005654//nucleoplasm;GO:0005737//cytoplasm;GO:0005764//lysosome;GO:0005765//lysosomal membrane;GO:0005768//endosome;GO:0005794//Golgi apparatus;GO:0005886//plasma membrane;GO:0009898//cytoplasmic side of plasma membrane;GO:0031901//early endosome membrane;GO:0031902//late endosome membrane;GO:0043231//intracellular membrane-bounded organelle;GO:00…	GO:0000978//RNA polymerase II cis-regulatory region sequence-specific DNA binding;GO:0001228//DNA-binding transcription activator activity, RNA polymerase II-specific;GO:0003677//DNA binding;GO:0005515//protein binding;GO:0008270//zinc ion binding;GO:0042802//identical protein binding;GO:0046872//metal ion binding;GO:0050699//WW domain binding	GO:0001817//regulation of cytokine production;GO:0010935//regulation of macrophage cytokine production;GO:0032496//response to lipopolysaccharide;GO:0043123//positive regulation of canonical NF-kappaB signal transduction;GO:0045944//positive regulation of transcription by RNA polymerase II;GO:0071222//cellular response to lipopolysaccharide;GO:1901223//negative regulation of non-canonical NF-kapp…	zf-LITAF-like
ENSMUSG00000020182	6.14	7.975	4.032	4.019	7.0575	4.0255	-0.809989	0.0128545	0.496507	Ddc	dopa decarboxylase [Source:MGI Symbol;Acc:MGI:94876]	Metabolism;Human Diseases;Organismal Systems;Organismal Systems;Human Diseases;Metabolism;Human Diseases;Metabolism;Metabolism	Global and overview maps;Substance dependence;Nervous system;Nervous system;Substance dependence;Amino acid metabolism;Substance dependence;Amino acid metabolism;Amino acid metabolism	ko01100//Metabolic pathways;ko05034//Alcoholism;ko04726//Serotonergic synapse;ko04728//Dopaminergic synapse;ko05031//Amphetamine addiction;ko00380//Tryptophan metabolism;ko05030//Cocaine addiction;ko00350//Tyrosine metabolism;ko00360//Phenylalanine metabolism	K01593;K01593;K01593;K01593;K01593;K01593;K01593;K01593;K01593	GO:0005737//cytoplasm;GO:0008021//synaptic vesicle;GO:0030424//axon;GO:0043025//neuronal cell body	GO:0003824//catalytic activity;GO:0004058//aromatic-L-amino-acid decarboxylase activity;GO:0016597//amino acid binding;GO:0016829//lyase activity;GO:0016830//carbon-carbon lyase activity;GO:0016831//carboxy-lyase activity;GO:0019899//enzyme binding;GO:0019904//protein domain specific binding;GO:0030170//pyridoxal phosphate binding;GO:0036467//5-hydroxy-L-tryptophan decarboxylase activity;GO:00364…	GO:0001822//kidney development;GO:0006520//amino acid metabolic process;GO:0006584//catecholamine metabolic process;GO:0009636//response to toxic substance;GO:0010467//gene expression;GO:0015842//aminergic neurotransmitter loading into synaptic vesicle;GO:0019752//carboxylic acid metabolic process;GO:0042416//dopamine biosynthetic process;GO:0042423//catecholamine biosynthetic process;GO:0042427/…	--
ENSMUSG00000031715	9.098	9.743	13.21	15.533	9.4205	14.3715	0.609335	0.0128924	0.496851	Smarca5	SWI/SNF related, matrix associated, actin dependent regulator of chromatin, subfamily a, member 5 [Source:MGI Symbol;Acc:MGI:1935129]	Genetic Information Processing	Chromosome	ko03082//ATP-dependent chromatin remodeling	K11654	GO:0000793//condensed chromosome;GO:0001650//fibrillar center;GO:0005634//nucleus;GO:0005654//nucleoplasm;GO:0005677//chromatin silencing complex;GO:0005694//chromosome;GO:0005721//pericentric heterochromatin;GO:0005730//nucleolus;GO:0008623//CHRAC;GO:0016589//NURF complex;GO:0016590//ACF complex;GO:0031010//ISWI-type complex;GO:0031213//RSF complex;GO:0035861//site of double-strand break;GO:0043…	GO:0003677//DNA binding;GO:0004386//helicase activity;GO:0005515//protein binding;GO:0005524//ATP binding;GO:0008094//ATP-dependent activity, acting on DNA;GO:0016787//hydrolase activity;GO:0016887//ATP hydrolysis activity;GO:0031491//nucleosome binding;GO:0042393//histone binding;GO:0140658//ATP-dependent chromatin remodeler activity;GO:0140751//histone octamer slider activity	GO:0000183//rDNA heterochromatin formation;GO:0006275//regulation of DNA replication;GO:0006281//DNA repair;GO:0006325//chromatin organization;GO:0006334//nucleosome assembly;GO:0006338//chromatin remodeling;GO:0006346//DNA methylation-dependent heterochromatin formation;GO:0006352//DNA-templated transcription initiation;GO:0006355//regulation of DNA-templated transcription;GO:0006974//DNA damage…	--
ENSMUSG00000021134	77.694	88.33	113.439	136.325	83.012	124.882	0.589174	0.0129718	0.497811	Srsf5	serine and arginine-rich splicing factor 5 [Source:MGI Symbol;Acc:MGI:98287]	Human Diseases;Genetic Information Processing	Infectious disease: viral;Transcription	ko05168//Herpes simplex virus 1 infection;ko03040//Spliceosome	K12893;K12893	GO:0005634//nucleus;GO:0005654//nucleoplasm;GO:0005730//nucleolus;GO:0005829//cytosol;GO:0016607//nuclear speck	GO:0003676//nucleic acid binding;GO:0003723//RNA binding;GO:0005515//protein binding;GO:0043422//protein kinase B binding;GO:0050733//RS domain binding	GO:0000398//mRNA splicing, via spliceosome;GO:0006397//mRNA processing;GO:0008380//RNA splicing;GO:0009611//response to wounding;GO:0032868//response to insulin;GO:0033120//positive regulation of RNA splicing	--
ENSMUSG00000036572	6.497	5.726	12.725	8.84	6.1115	10.7825	0.819093	0.0129755	0.497811	Upf3b	UPF3 regulator of nonsense transcripts homolog B (yeast) [Source:MGI Symbol;Acc:MGI:1915384]	Genetic Information Processing;Genetic Information Processing	Translation;Translation	ko03013//Nucleocytoplasmic transport;ko03015//mRNA surveillance pathway	K14328;K14328	GO:0005634//nucleus;GO:0005654//nucleoplasm;GO:0005730//nucleolus;GO:0005737//cytoplasm;GO:0005829//cytosol;GO:0034451//centriolar satellite;GO:0035145//exon-exon junction complex;GO:0043025//neuronal cell body	GO:0003676//nucleic acid binding;GO:0003729//mRNA binding	GO:0000184//nuclear-transcribed mRNA catabolic process, nonsense-mediated decay;GO:0007420//brain development;GO:0031175//neuron projection development;GO:0045666//positive regulation of neuron differentiation;GO:0045727//positive regulation of translation;GO:1905746//positive regulation of mRNA cis splicing, via spliceosome	--
ENSMUSG00000025902	1.134	2.028	0.521	0.523	1.581	0.522	-1.59872	0.0130473	0.49883	Sox17	SRY (sex determining region Y)-box 17 [Source:MGI Symbol;Acc:MGI:107543]	Environmental Information Processing	Signal transduction	ko04310//Wnt signaling pathway	K04495	GO:0005634//nucleus;GO:0005654//nucleoplasm;GO:0005667//transcription regulator complex	GO:0000976//transcription cis-regulatory region binding;GO:0000978//RNA polymerase II cis-regulatory region sequence-specific DNA binding;GO:0000981//DNA-binding transcription factor activity, RNA polymerase II-specific;GO:0001228//DNA-binding transcription activator activity, RNA polymerase II-specific;GO:0003677//DNA binding;GO:0003700//DNA-binding transcription factor activity;GO:0005515//prot…	GO:0001525//angiogenesis;GO:0001570//vasculogenesis;GO:0001656//metanephros development;GO:0001706//endoderm formation;GO:0001714//endodermal cell fate specification;GO:0001828//inner cell mass cellular morphogenesis;GO:0001947//heart looping;GO:0003142//cardiogenic plate morphogenesis;GO:0003143//embryonic heart tube morphogenesis;GO:0003151//outflow tract morphogenesis;GO:0006355//regulation of…	HMG
ENSMUSG00000081058	3.592	2.982	0.842	1.472	3.287	1.157	-1.50638	0.0130612	0.49883	H3c15	H3 clustered histone 15 [Source:MGI Symbol;Acc:MGI:2448357]	Human Diseases;Organismal Systems;Human Diseases;Human Diseases	Cancer: overview;Immune system;Substance dependence;Immune disease	ko05202//Transcriptional misregulation in cancer;ko04613//Neutrophil extracellular trap formation;ko05034//Alcoholism;ko05322//Systemic lupus erythematosus	K11253;K11253;K11253;K11253	GO:0000785//chromatin;GO:0000786//nucleosome;GO:0005634//nucleus;GO:0005654//nucleoplasm;GO:0005694//chromosome	GO:0003677//DNA binding;GO:0003682//chromatin binding;GO:0005515//protein binding;GO:0030527//structural constituent of chromatin;GO:0046982//protein heterodimerization activity	GO:0000122//negative regulation of transcription by RNA polymerase II;GO:0006325//chromatin organization;GO:0010467//gene expression;GO:0040029//epigenetic regulation of gene expression	--
ENSMUSG00000007783	2.782	1.602	0.575	1.213	2.192	0.894	-1.2939	0.0131039	0.49883	Cpt1c	carnitine palmitoyltransferase 1c [Source:MGI Symbol;Acc:MGI:2446526]	Organismal Systems;Cellular Processes;Human Diseases;Environmental Information Processing;Organismal Systems;Organismal Systems;Organismal Systems;Metabolism;Metabolism	Environmental adaptation;Transport and catabolism;Endocrine and metabolic disease;Signal transduction;Endocrine system;Endocrine system;Endocrine system;Global and overview maps;Lipid metabolism	ko04714//Thermogenesis;ko04148//Efferocytosis;ko04936//Alcoholic liver disease;ko04152//AMPK signaling pathway;ko04922//Glucagon signaling pathway;ko03320//PPAR signaling pathway;ko04920//Adipocytokine signaling pathway;ko01212//Fatty acid metabolism;ko00071//Fatty acid degradation	K19524;K19524;K19524;K19524;K19524;K19524;K19524;K19524;K19524	GO:0005739//mitochondrion;GO:0005783//endoplasmic reticulum;GO:0005789//endoplasmic reticulum membrane;GO:0016020//membrane;GO:0030424//axon;GO:0030425//dendrite;GO:0032281//AMPA glutamate receptor complex;GO:0042995//cell projection;GO:0043197//dendritic spine;GO:0045202//synapse;GO:0098794//postsynapse;GO:0098978//glutamatergic synapse	GO:0004095//carnitine O-palmitoyltransferase activity;GO:0008474//palmitoyl-(protein) hydrolase activity;GO:0016746//acyltransferase activity;GO:0016787//hydrolase activity	GO:0006631//fatty acid metabolic process;GO:0006635//fatty acid beta-oxidation;GO:0009437//carnitine metabolic process;GO:0098734//macromolecule depalmitoylation;GO:0099072//regulation of postsynaptic membrane neurotransmitter receptor levels	--
ENSMUSG00000021939	69.463	53.942	35.325	49.659	61.7025	42.492	-0.538138	0.0131209	0.49883	Ctsb	cathepsin B [Source:MGI Symbol;Acc:MGI:88561]	Organismal Systems;Cellular Processes;Cellular Processes;Cellular Processes;Organismal Systems;Organismal Systems	Immune system;Transport and catabolism;Transport and catabolism;Cell growth and death;Immune system;Endocrine system	ko04621//NOD-like receptor signaling pathway;ko04140//Autophagy - animal;ko04142//Lysosome;ko04210//Apoptosis;ko04612//Antigen processing and presentation;ko04924//Renin secretion	K01363;K01363;K01363;K01363;K01363;K01363	GO:0005576//extracellular region;GO:0005615//extracellular space;GO:0005739//mitochondrion;GO:0005764//lysosome;GO:0005886//plasma membrane;GO:0005901//caveola;GO:0009897//external side of plasma membrane;GO:0009986//cell surface;GO:0016324//apical plasma membrane;GO:0042383//sarcolemma;GO:0042470//melanosome;GO:0048471//perinuclear region of cytoplasm;GO:0062023//collagen-containing extracellula…	GO:0004175//endopeptidase activity;GO:0004197//cysteine-type endopeptidase activity;GO:0005518//collagen binding;GO:0008233//peptidase activity;GO:0008234//cysteine-type peptidase activity;GO:0030984//kininogen binding;GO:0042277//peptide binding;GO:0043394//proteoglycan binding;GO:0044877//protein-containing complex binding	GO:0006508//proteolysis;GO:0006590//thyroid hormone generation;GO:0030163//protein catabolic process;GO:0030574//collagen catabolic process;GO:0030855//epithelial cell differentiation;GO:0046697//decidualization;GO:0046718//symbiont entry into host cell;GO:0050790//regulation of catalytic activity;GO:0051402//neuron apoptotic process;GO:0051603//proteolysis involved in protein catabolic process;G…	--
[truncated: 21,563 more rows]
